# Supplementary material for: Aluminylation: a generalizable route towards low-valent aluminum under moderate conditions with controlled product nuclearity through precursor design
Source: Chem Sci. 2026 Apr 13;17(20):10251–9. doi: 10.1039/d6sc02187e (PMC13075507; doi:10.1039/d6sc02187e)
Supplement: SC-017-D6SC02187E-s002 [file SC-017-D6SC02187E-s002.cif]

# Supplementary Information (SI) for Chemical Science.
# This journal is © The Royal Society of Chemistry 2026

####################################################################### 
# 
# This file contains crystal structure data downloaded from the 
# Cambridge Structural Database (CSD) hosted by the Cambridge 
# Crystallographic Data Centre (CCDC).
# 
# Full information about CCDC data access policies and citation 
# guidelines are available at http://www.ccdc.cam.ac.uk/access/V1 
# 
# Audit and citation data items may have been added by the CCDC. 
# Please retain this information to preserve the provenance of 
# this file and to allow appropriate attribution of the data. 
# 
#######################################################################

data_pcr_2025_185_twin_a
_audit_block_doi                 10.5517/ccdc.csd.cc2qyrt8
_database_code_depnum_ccdc_archive 'CCDC 2531051'
loop_
_audit_author_name
_audit_author_address
'Paris Reuel'
;Texas A and M University
United States of America
;
_audit_update_record             
;
2026-02-13 deposited with the CCDC.	2026-04-07 downloaded from the CCDC.
;
# end Validation Reply Form
_audit_creation_date             2026-02-02
_audit_creation_method           
;
Olex2 1.5
(compiled 2025.07.13 svn.rb7424aed for OlexSys, GUI svn.r7314)
;
_shelx_SHELXL_version_number     2019/1
_chemical_name_common            ?
_chemical_name_systematic        ?
_chemical_formula_moiety         'C50 H82 Al4 N2 Si2, 1.005(C6 H14)'
_chemical_formula_sum            'C56.03 H96.07 Al4 N2 Si2'
_chemical_formula_weight         961.87
_chemical_melting_point          ?
loop_
_atom_type_symbol
_atom_type_description
_atom_type_scat_dispersion_real
_atom_type_scat_dispersion_imag
_atom_type_scat_source
C C 0.0181 0.0091 'International Tables Vol C Tables 4.2.6.8 and 6.1.1.4'
H H 0.0000 0.0000 'International Tables Vol C Tables 4.2.6.8 and 6.1.1.4'
Al Al 0.2130 0.2455 'International Tables Vol C Tables 4.2.6.8 and 6.1.1.4'
N N 0.0311 0.0180 'International Tables Vol C Tables 4.2.6.8 and 6.1.1.4'
Si Si 0.2541 0.3302 'International Tables Vol C Tables 4.2.6.8 and 6.1.1.4'

_shelx_space_group_comment       
;
The symmetry employed for this shelxl refinement is uniquely defined
by the following loop, which should always be used as a source of
symmetry information in preference to the above space-group names.
They are only intended as comments.
;
_space_group_crystal_system      monoclinic
_space_group_IT_number           15
_space_group_name_H-M_alt        C2/c
_space_group_name_Hall           '-C 2yc'
loop_
_space_group_symop_operation_xyz
'x, y, z'
'-x, y, -z+1/2'
'x+1/2, y+1/2, z'
'-x+1/2, y+1/2, -z+1/2'
'-x, -y, -z'
'x, -y, z-1/2'
'-x+1/2, -y+1/2, -z'
'x+1/2, -y+1/2, z-1/2'

_cell_length_a                   16.1442(9)
_cell_length_b                   16.3268(10)
_cell_length_c                   22.4903(15)
_cell_angle_alpha                90
_cell_angle_beta                 96.065(4)
_cell_angle_gamma                90
_cell_volume                     5894.9(6)
_cell_formula_units_Z            4
_cell_measurement_reflns_used    9905
_cell_measurement_temperature    110.00
_cell_measurement_theta_max      68.38
_cell_measurement_theta_min      3.86
_shelx_estimated_absorpt_T_max   0.835
_shelx_estimated_absorpt_T_min   0.632
_exptl_absorpt_coefficient_mu    1.375
_exptl_absorpt_correction_T_max  0.753055
_exptl_absorpt_correction_T_min  0.623312
_exptl_absorpt_correction_type   multi-scan
_exptl_absorpt_process_details   
;
 TWINABS-2012/1 (Bruker,2012) was used for absorption correction.
 
For component 1:
 wR2(int) was 0.0950 before and 0.0695 after correction.
 
For component 2:
 wR2(int) was 0.1084 before and 0.0671 after correction.

Final HKLF 4 output contains 23997 reflections, Rint = 0.0968
 (10066 with I > 3sig(I), Rint = 0.0729)
;
_exptl_absorpt_special_details   ?
_exptl_crystal_colour            'clear orange'
_exptl_crystal_colour_lustre     clear
_exptl_crystal_colour_primary    orange
_exptl_crystal_density_diffrn    1.084
_exptl_crystal_density_meas      ?
_exptl_crystal_density_method    ?
_exptl_crystal_description       plate
_exptl_crystal_F_000             2105
loop_
_exptl_crystal_face_index_h
_exptl_crystal_face_index_k
_exptl_crystal_face_index_l
_exptl_crystal_face_perp_dist
-4.00 3.00 0.00 0.0790
-4.00 -3.00 3.00 0.1770
-3.00 4.00 3.00 0.0520
-2.00 -2.00 -3.00 0.1440
-2.00 -3.00 -1.00 0.1740
-2.00 1.00 -3.00 0.0480
-1.00 -2.00 -3.00 0.1270
-1.00 -4.00 -1.00 0.1660
-1.00 -3.00 2.00 0.1660
1.00 1.00 4.00 0.0190
1.00 2.00 3.00 0.0190
1.00 -2.00 -1.00 0.1130
1.00 -1.00 -4.00 0.0380
2.00 -1.00 1.00 0.0710
2.00 1.00 4.00 0.0280
2.00 2.00 3.00 0.0250
2.00 4.00 -3.00 0.0660
4.00 1.00 -2.00 0.0480

_exptl_crystal_size_max          0.367
_exptl_crystal_size_mid          0.159
_exptl_crystal_size_min          0.136
_exptl_transmission_factor_max   ?
_exptl_transmission_factor_min   ?
_diffrn_reflns_av_R_equivalents  ?
_diffrn_reflns_av_unetI/netI     0.0809
_diffrn_reflns_Laue_measured_fraction_full 0.952
_diffrn_reflns_Laue_measured_fraction_max 0.948
_diffrn_reflns_limit_h_max       19
_diffrn_reflns_limit_h_min       -19
_diffrn_reflns_limit_k_max       19
_diffrn_reflns_limit_k_min       0
_diffrn_reflns_limit_l_max       26
_diffrn_reflns_limit_l_min       0
_diffrn_reflns_number            5270
_diffrn_reflns_point_group_measured_fraction_full 0.952
_diffrn_reflns_point_group_measured_fraction_max 0.948
_diffrn_reflns_theta_full        67.679
_diffrn_reflns_theta_max         68.449
_diffrn_reflns_theta_min         3.861
_diffrn_ambient_temperature      110.00
_diffrn_detector_area_resol_mean ?
_diffrn_measured_fraction_theta_full 0.952
_diffrn_measured_fraction_theta_max 0.948
_diffrn_measurement_device_type  'Bruker APEX-II CCD'
_diffrn_measurement_method       '\f and \w scans'
_diffrn_radiation_type           CuK\a
_diffrn_radiation_wavelength     1.54178
_diffrn_source                   ?
_diffrn_standards_number         0
_reflns_Friedel_coverage         0.000
_reflns_Friedel_fraction_full    .
_reflns_Friedel_fraction_max     .
_reflns_number_gt                3959
_reflns_number_total             5270
_reflns_special_details          
;
 _reflns_Friedel_fraction is defined as the number of unique
 Friedel pairs measured divided by the number that would be
 possible theoretically, ignoring centric projections and
 systematic absences. Completness statistics refer to single and
 composite reflections containing twin component 1 only.
;
_reflns_threshold_expression     'I > 2\s(I)'
_computing_cell_refinement       ?
_computing_data_collection       ?
_computing_data_reduction        ?
_computing_molecular_graphics    'Olex2 1.5 (Dolomanov et al., 2009)'
_computing_publication_material  'Olex2 1.5 (Dolomanov et al., 2009)'
_computing_structure_refinement  'XL  (Sheldrick, 2008)'
_computing_structure_solution    'SHELXT  (Sheldrick, 2015)'
_refine_diff_density_max         0.515
_refine_diff_density_min         -0.545
_refine_diff_density_rms         0.101
_refine_ls_extinction_coef       .
_refine_ls_extinction_method     none
_refine_ls_goodness_of_fit_ref   1.081
_refine_ls_hydrogen_treatment    constr
_refine_ls_matrix_type           full
_refine_ls_number_parameters     332
_refine_ls_number_reflns         5270
_refine_ls_number_restraints     27
_refine_ls_R_factor_all          0.1142
_refine_ls_R_factor_gt           0.0803
_refine_ls_restrained_S_all      1.078
_refine_ls_shift/su_max          0.000
_refine_ls_shift/su_mean         0.000
_refine_ls_structure_factor_coef Fsqd
_refine_ls_weighting_details     
'w=1/[\s^2^(Fo^2^)+(0.0793P)^2^+36.1505P] where P=(Fo^2^+2Fc^2^)/3'
_refine_ls_weighting_scheme      calc
_refine_ls_wR_factor_gt          0.1915
_refine_ls_wR_factor_ref         0.2232
_refine_special_details          'Refined as a 2-component twin.,Twin'
_olex2_refinement_description    
;
1. Twinned data refinement
 Scales: 0.58777
 0.41223
2. Rigid body (RIGU) restrains
 C4, C5, C6, C7, C9, C8
 with sigma for 1-2 distances of 0.004 and sigma for 1-3 distances of 0.004
3. Others
 Sof(C4)=Sof(H4A)=Sof(H4B)=Sof(H4C)=Sof(C6)=Sof(H6A)=Sof(H6B)=Sof(C5)=Sof(H5A)=
 Sof(H5B)=Sof(C9)=Sof(H9A)=Sof(H9B)=Sof(H9C)=Sof(C8)=Sof(H8A)=Sof(H8B)=Sof(C7)=
 Sof(H7A)=Sof(H7B)=FVAR(1)
4.a Ternary CH refined with riding coordinates:
 C121(H121), C161(H161)
4.b Secondary CH2 refined with riding coordinates:
 C6(H6A,H6B), C5(H5A,H5B), C8(H8A,H8B), C7(H7A,H7B)
4.c Aromatic/amide H refined with riding coordinates:
 C15(H15), C14(H14), C13(H13)
4.d Idealised Me refined as rotating group:
 C241(H24A,H24B,H24C), C231(H23A,H23B,H23C), C122(H12A,H12B,H12C), C1(H1A,H1B,
 H1C), C123(H12D,H12E,H12F), C2(H2A,H2B,H2C), C251(H25A,H25B,H25C), C163(H16A,
 H16B,H16C), C3(H3A,H3B,H3C), C211(H21A,H21B,H21C), C162(H16D,H16E,H16F),
 C221(H22A,H22B,H22C), C4(H4A,H4B,H4C), C9(H9A,H9B,H9C)
;
_atom_sites_solution_hydrogens   geom
_atom_sites_solution_primary     dual
_atom_sites_solution_secondary   ?
loop_
_atom_site_label
_atom_site_type_symbol
_atom_site_fract_x
_atom_site_fract_y
_atom_site_fract_z
_atom_site_U_iso_or_equiv
_atom_site_adp_type
_atom_site_occupancy
_atom_site_site_symmetry_order
_atom_site_calc_flag
_atom_site_refinement_flags_posn
_atom_site_refinement_flags_adp
_atom_site_refinement_flags_occupancy
_atom_site_disorder_assembly
_atom_site_disorder_group
Si1 Si 0.38304(10) 0.15552(11) 0.35924(8) 0.0309(4) Uani 1 1 d . . . . .
Al1 Al 0.48295(10) 0.29557(11) 0.30482(8) 0.0241(4) Uani 1 1 d . . . . .
Al2 Al 0.41524(11) 0.40883(11) 0.23047(8) 0.0268(4) Uani 1 1 d . . . . .
N1 N 0.4590(3) 0.2311(3) 0.3677(2) 0.0277(11) Uani 1 1 d . . . . .
C11 C 0.5017(3) 0.2503(3) 0.4257(2) 0.0245(12) Uani 1 1 d . . . . .
C23 C 0.3416(4) 0.5264(4) 0.2393(3) 0.0321(14) Uani 1 1 d . . . . .
C24 C 0.2878(4) 0.4596(4) 0.2496(3) 0.0327(13) Uani 1 1 d . . . . .
C21 C 0.3211(4) 0.4498(4) 0.1529(3) 0.0357(15) Uani 1 1 d . . . . .
C12 C 0.4733(3) 0.3147(4) 0.4607(3) 0.0283(13) Uani 1 1 d . . . . .
C22 C 0.3629(4) 0.5195(4) 0.1792(3) 0.0342(14) Uani 1 1 d . . . . .
C15 C 0.6173(4) 0.2285(4) 0.5009(3) 0.0386(16) Uani 1 1 d . . . . .
H15 H 0.666331 0.199278 0.515078 0.046 Uiso 1 1 calc R U . . .
C25 C 0.2751(4) 0.4123(4) 0.1954(3) 0.0354(15) Uani 1 1 d . . . . .
C121 C 0.3938(4) 0.3611(4) 0.4418(3) 0.0305(13) Uani 1 1 d . . . . .
H121 H 0.376071 0.346873 0.399113 0.037 Uiso 1 1 calc R U . . .
C14 C 0.5908(4) 0.2921(5) 0.5351(3) 0.0440(17) Uani 1 1 d . . . . .
H14 H 0.621530 0.306453 0.571948 0.053 Uiso 1 1 calc R U . . .
C161 C 0.6064(4) 0.1370(4) 0.4109(3) 0.0342(14) Uani 1 1 d . . . . .
H161 H 0.558482 0.117158 0.382776 0.041 Uiso 1 1 calc R U . . .
C241 C 0.2481(4) 0.4437(4) 0.3060(3) 0.0356(15) Uani 1 1 d . . . . .
H24A H 0.239321 0.384758 0.310384 0.053 Uiso 1 1 calc R U . . .
H24B H 0.194467 0.472199 0.304041 0.053 Uiso 1 1 calc R U . . .
H24C H 0.284771 0.463933 0.340422 0.053 Uiso 1 1 calc R U . . .
C231 C 0.3661(5) 0.5926(4) 0.2834(3) 0.0428(17) Uani 1 1 d . . . . .
H23A H 0.377711 0.568659 0.323350 0.064 Uiso 1 1 calc R U . . .
H23B H 0.320508 0.632212 0.283409 0.064 Uiso 1 1 calc R U . . .
H23C H 0.416065 0.620296 0.272328 0.064 Uiso 1 1 calc R U . . .
C16 C 0.5745(4) 0.2061(4) 0.4467(3) 0.0304(13) Uani 1 1 d . . . . .
C13 C 0.5190(4) 0.3344(4) 0.5147(3) 0.0341(14) Uani 1 1 d . . . . .
H13 H 0.500507 0.377816 0.538127 0.041 Uiso 1 1 calc R U . . .
C122 C 0.4049(4) 0.4536(4) 0.4454(3) 0.0408(16) Uani 1 1 d . . . . .
H12A H 0.353229 0.480450 0.428991 0.061 Uiso 1 1 calc R U . . .
H12B H 0.450375 0.469993 0.422322 0.061 Uiso 1 1 calc R U . . .
H12C H 0.418323 0.469866 0.487269 0.061 Uiso 1 1 calc R U . . .
C1 C 0.4004(5) 0.0886(4) 0.2951(3) 0.0433(17) Uani 1 1 d . . . . .
H1A H 0.403098 0.122187 0.259271 0.065 Uiso 1 1 calc R U . . .
H1B H 0.354287 0.049482 0.288180 0.065 Uiso 1 1 calc R U . . .
H1C H 0.452843 0.058676 0.303990 0.065 Uiso 1 1 calc R U . . .
C123 C 0.3239(4) 0.3340(5) 0.4791(3) 0.0466(18) Uani 1 1 d . . . . .
H12D H 0.337608 0.351092 0.520706 0.070 Uiso 1 1 calc R U . . .
H12E H 0.318239 0.274294 0.477238 0.070 Uiso 1 1 calc R U . . .
H12F H 0.271268 0.359468 0.462913 0.070 Uiso 1 1 calc R U . . .
C2 C 0.3825(5) 0.0934(5) 0.4284(3) 0.056(2) Uani 1 1 d . . . . .
H2A H 0.436344 0.065812 0.436953 0.084 Uiso 1 1 calc R U . . .
H2B H 0.338043 0.052416 0.422780 0.084 Uiso 1 1 calc R U . . .
H2C H 0.372860 0.129284 0.461914 0.084 Uiso 1 1 calc R U . . .
C251 C 0.2176(4) 0.3399(5) 0.1862(4) 0.052(2) Uani 1 1 d . . . . .
H25A H 0.205104 0.329291 0.143339 0.078 Uiso 1 1 calc R U . . .
H25B H 0.165749 0.351635 0.203687 0.078 Uiso 1 1 calc R U . . .
H25C H 0.244416 0.291674 0.205735 0.078 Uiso 1 1 calc R U . . .
C163 C 0.6730(4) 0.1678(4) 0.3727(4) 0.0448(18) Uani 1 1 d . . . . .
H16A H 0.650009 0.212118 0.346652 0.067 Uiso 1 1 calc R U . . .
H16B H 0.690806 0.122707 0.348261 0.067 Uiso 1 1 calc R U . . .
H16C H 0.721000 0.188231 0.398884 0.067 Uiso 1 1 calc R U . . .
C3 C 0.2788(4) 0.2027(5) 0.3406(4) 0.0476(18) Uani 1 1 d . . . . .
H3A H 0.265013 0.236495 0.374173 0.071 Uiso 1 1 calc R U . . .
H3B H 0.236898 0.159466 0.332880 0.071 Uiso 1 1 calc R U . . .
H3C H 0.279473 0.236945 0.304866 0.071 Uiso 1 1 calc R U . . .
C211 C 0.3251(5) 0.4212(5) 0.0894(3) 0.053(2) Uani 1 1 d . . . . .
H21A H 0.383397 0.417344 0.081255 0.080 Uiso 1 1 calc R U . . .
H21B H 0.295730 0.460467 0.061673 0.080 Uiso 1 1 calc R U . . .
H21C H 0.298630 0.367310 0.083926 0.080 Uiso 1 1 calc R U . . .
C162 C 0.6386(6) 0.0637(5) 0.4492(4) 0.058(2) Uani 1 1 d . . . . .
H16D H 0.690635 0.078756 0.473109 0.088 Uiso 1 1 calc R U . . .
H16E H 0.648727 0.017502 0.423123 0.088 Uiso 1 1 calc R U . . .
H16F H 0.596950 0.048101 0.475799 0.088 Uiso 1 1 calc R U . . .
C221 C 0.4153(5) 0.5775(5) 0.1485(4) 0.051(2) Uani 1 1 d . . . . .
H22A H 0.440589 0.617446 0.177458 0.077 Uiso 1 1 calc R U . . .
H22B H 0.380513 0.606139 0.116715 0.077 Uiso 1 1 calc R U . . .
H22C H 0.459173 0.547068 0.131150 0.077 Uiso 1 1 calc R U . . .
C4 C 0.448(2) 0.1482(19) 0.6126(15) 0.065(7) Uani 0.503(7) 1 d . . P A -1
H4A H 0.438376 0.188855 0.580559 0.097 Uiso 0.503(7) 1 calc R U P A -1
H4B H 0.397757 0.115153 0.614356 0.097 Uiso 0.503(7) 1 calc R U P A -1
H4C H 0.494479 0.112543 0.604575 0.097 Uiso 0.503(7) 1 calc R U P A -1
C6 C 0.4896(10) 0.1362(10) 0.7281(6) 0.044(3) Uani 0.503(7) 1 d . . P A -1
H6A H 0.439242 0.103326 0.733127 0.052 Uiso 0.503(7) 1 calc R U P A -1
H6B H 0.534060 0.097705 0.719254 0.052 Uiso 0.503(7) 1 calc R U P A -1
C5 C 0.4701(10) 0.1931(10) 0.6739(8) 0.052(4) Uani 0.503(7) 1 d . . P A -1
H5A H 0.518912 0.228887 0.670618 0.063 Uiso 0.503(7) 1 calc R U P A -1
H5B H 0.422710 0.228817 0.681405 0.063 Uiso 0.503(7) 1 calc R U P A -1
C9 C 0.567(3) 0.169(2) 0.8949(15) 0.074(9) Uani 0.503(7) 1 d . . P A -1
H9A H 0.625816 0.180715 0.890144 0.111 Uiso 0.503(7) 1 calc R U P A -1
H9B H 0.564489 0.135718 0.931099 0.111 Uiso 0.503(7) 1 calc R U P A -1
H9C H 0.536981 0.220031 0.898494 0.111 Uiso 0.503(7) 1 calc R U P A -1
C8 C 0.5285(10) 0.1210(9) 0.8406(8) 0.050(4) Uani 0.503(7) 1 d . . P A -1
H8A H 0.473983 0.098345 0.848780 0.060 Uiso 0.503(7) 1 calc R U P A -1
H8B H 0.565173 0.074855 0.831981 0.060 Uiso 0.503(7) 1 calc R U P A -1
C7 C 0.5166(10) 0.1789(11) 0.7862(8) 0.046(4) Uani 0.503(7) 1 d . . P A -1
H7A H 0.474494 0.220737 0.793514 0.055 Uiso 0.503(7) 1 calc R U P A -1
H7B H 0.569816 0.207701 0.782530 0.055 Uiso 0.503(7) 1 calc R U P A -1

loop_
_atom_site_aniso_label
_atom_site_aniso_U_11
_atom_site_aniso_U_22
_atom_site_aniso_U_33
_atom_site_aniso_U_23
_atom_site_aniso_U_13
_atom_site_aniso_U_12
Si1 0.0304(8) 0.0278(8) 0.0341(9) 0.0024(7) 0.0021(7) -0.0081(7)
Al1 0.0227(8) 0.0242(8) 0.0252(9) 0.0005(7) 0.0021(6) -0.0023(7)
Al2 0.0229(8) 0.0258(9) 0.0315(9) 0.0021(7) 0.0018(7) 0.0073(7)
N1 0.024(2) 0.032(3) 0.027(3) 0.001(2) 0.004(2) 0.001(2)
C11 0.026(3) 0.024(3) 0.023(3) 0.006(2) 0.000(2) 0.000(2)
C23 0.034(3) 0.026(3) 0.037(4) 0.003(3) 0.007(3) 0.012(3)
C24 0.023(3) 0.042(4) 0.034(3) 0.001(3) 0.009(2) 0.008(3)
C21 0.031(3) 0.048(4) 0.028(3) 0.005(3) 0.002(2) 0.021(3)
C12 0.024(3) 0.039(3) 0.023(3) 0.003(2) 0.003(2) -0.001(3)
C22 0.033(3) 0.037(4) 0.033(3) 0.012(3) 0.006(3) 0.016(3)
C15 0.033(3) 0.048(4) 0.033(3) 0.006(3) -0.006(3) -0.002(3)
C25 0.020(3) 0.038(4) 0.047(4) -0.002(3) -0.001(3) 0.009(3)
C121 0.030(3) 0.031(3) 0.030(3) 0.000(3) 0.005(3) -0.002(3)
C14 0.038(4) 0.058(5) 0.035(4) -0.005(3) 0.001(3) -0.007(3)
C161 0.038(3) 0.031(3) 0.033(3) 0.001(3) 0.003(3) 0.005(3)
C241 0.035(3) 0.040(4) 0.033(4) 0.004(3) 0.010(3) 0.011(3)
C231 0.050(4) 0.030(4) 0.049(4) -0.006(3) 0.007(3) 0.004(3)
C16 0.030(3) 0.033(3) 0.027(3) 0.003(3) -0.004(2) 0.001(3)
C13 0.034(3) 0.040(4) 0.029(3) -0.005(3) 0.003(2) 0.001(3)
C122 0.037(3) 0.035(4) 0.049(4) -0.003(3) 0.002(3) 0.001(3)
C1 0.051(4) 0.033(4) 0.046(4) -0.004(3) 0.008(3) -0.016(3)
C123 0.034(3) 0.055(5) 0.053(4) -0.001(4) 0.018(3) -0.008(3)
C2 0.055(5) 0.057(5) 0.054(5) 0.019(4) 0.001(4) -0.024(4)
C251 0.028(3) 0.065(5) 0.063(5) -0.023(4) 0.003(3) -0.006(4)
C163 0.032(3) 0.040(4) 0.062(5) -0.002(4) 0.006(3) 0.000(3)
C3 0.042(4) 0.039(4) 0.061(5) -0.004(4) -0.001(3) -0.008(3)
C211 0.048(4) 0.071(6) 0.038(4) -0.006(4) -0.006(3) 0.025(4)
C162 0.072(6) 0.041(4) 0.059(5) 0.014(4) -0.007(4) 0.018(4)
C221 0.040(4) 0.056(5) 0.059(5) 0.023(4) 0.015(3) 0.024(4)
C4 0.068(16) 0.052(14) 0.073(9) 0.011(8) 0.004(8) -0.008(13)
C6 0.033(7) 0.033(7) 0.066(7) 0.001(5) 0.009(6) -0.001(6)
C5 0.038(8) 0.047(8) 0.071(8) 0.010(6) 0.001(6) -0.004(6)
C9 0.09(2) 0.059(15) 0.072(9) -0.006(9) -0.007(9) -0.008(12)
C8 0.044(8) 0.036(7) 0.068(7) 0.001(6) 0.001(6) 0.005(6)
C7 0.039(8) 0.032(7) 0.067(7) -0.001(5) 0.005(5) 0.006(6)

_geom_special_details            
;
 All esds (except the esd in the dihedral angle between two l.s. planes)
 are estimated using the full covariance matrix.  The cell esds are taken
 into account individually in the estimation of esds in distances, angles
 and torsion angles; correlations between esds in cell parameters are only
 used when they are defined by crystal symmetry.  An approximate (isotropic)
 treatment of cell esds is used for estimating esds involving l.s. planes.
;
loop_
_geom_bond_atom_site_label_1
_geom_bond_atom_site_label_2
_geom_bond_distance
_geom_bond_site_symmetry_2
_geom_bond_publ_flag
Si1 N1 1.736(5) . ?
Si1 C1 1.854(7) . ?
Si1 C2 1.857(7) . ?
Si1 C3 1.858(8) . ?
Al1 Al1 2.583(3) 2_655 ?
Al1 Al2 2.651(2) 2_655 ?
Al1 Al2 2.650(2) . ?
Al1 N1 1.836(5) . ?
Al2 Al2 2.785(3) 2_655 ?
Al2 C23 2.277(6) . ?
Al2 C24 2.300(6) . ?
Al2 C21 2.289(6) . ?
Al2 C22 2.258(6) . ?
Al2 C25 2.316(6) . ?
N1 C11 1.444(7) . ?
C11 C12 1.419(8) . ?
C11 C16 1.417(8) . ?
C23 C24 1.429(9) . ?
C23 C22 1.432(8) . ?
C23 C231 1.491(9) . ?
C24 C25 1.439(9) . ?
C24 C241 1.503(8) . ?
C21 C22 1.420(10) . ?
C21 C25 1.408(9) . ?
C21 C211 1.511(9) . ?
C12 C121 1.512(8) . ?
C12 C13 1.389(8) . ?
C22 C221 1.488(9) . ?
C15 H15 0.9500 . ?
C15 C14 1.386(10) . ?
C15 C16 1.384(9) . ?
C25 C251 1.504(10) . ?
C121 H121 1.0000 . ?
C121 C122 1.521(9) . ?
C121 C123 1.541(8) . ?
C14 H14 0.9500 . ?
C14 C13 1.386(9) . ?
C161 H161 1.0000 . ?
C161 C16 1.508(9) . ?
C161 C163 1.529(9) . ?
C161 C162 1.533(9) . ?
C241 H24A 0.9800 . ?
C241 H24B 0.9800 . ?
C241 H24C 0.9800 . ?
C231 H23A 0.9800 . ?
C231 H23B 0.9800 . ?
C231 H23C 0.9800 . ?
C13 H13 0.9500 . ?
C122 H12A 0.9800 . ?
C122 H12B 0.9800 . ?
C122 H12C 0.9800 . ?
C1 H1A 0.9800 . ?
C1 H1B 0.9800 . ?
C1 H1C 0.9800 . ?
C123 H12D 0.9800 . ?
C123 H12E 0.9800 . ?
C123 H12F 0.9800 . ?
C2 H2A 0.9800 . ?
C2 H2B 0.9800 . ?
C2 H2C 0.9800 . ?
C251 H25A 0.9800 . ?
C251 H25B 0.9800 . ?
C251 H25C 0.9800 . ?
C163 H16A 0.9800 . ?
C163 H16B 0.9800 . ?
C163 H16C 0.9800 . ?
C3 H3A 0.9800 . ?
C3 H3B 0.9800 . ?
C3 H3C 0.9800 . ?
C211 H21A 0.9800 . ?
C211 H21B 0.9800 . ?
C211 H21C 0.9800 . ?
C162 H16D 0.9800 . ?
C162 H16E 0.9800 . ?
C162 H16F 0.9800 . ?
C221 H22A 0.9800 . ?
C221 H22B 0.9800 . ?
C221 H22C 0.9800 . ?
C4 H4A 0.9800 . ?
C4 H4B 0.9800 . ?
C4 H4C 0.9800 . ?
C4 C5 1.57(4) . ?
C6 H6A 0.9900 . ?
C6 H6B 0.9900 . ?
C6 C5 1.54(2) . ?
C6 C7 1.51(2) . ?
C5 H5A 0.9900 . ?
C5 H5B 0.9900 . ?
C9 H9A 0.9800 . ?
C9 H9B 0.9800 . ?
C9 H9C 0.9800 . ?
C9 C8 1.53(3) . ?
C8 H8A 0.9900 . ?
C8 H8B 0.9900 . ?
C8 C7 1.54(2) . ?
C7 H7A 0.9900 . ?
C7 H7B 0.9900 . ?

loop_
_geom_angle_atom_site_label_1
_geom_angle_atom_site_label_2
_geom_angle_atom_site_label_3
_geom_angle
_geom_angle_site_symmetry_1
_geom_angle_site_symmetry_3
_geom_angle_publ_flag
N1 Si1 C1 110.0(3) . . ?
N1 Si1 C2 111.2(3) . . ?
N1 Si1 C3 110.0(3) . . ?
C1 Si1 C2 110.1(4) . . ?
C1 Si1 C3 106.0(3) . . ?
C2 Si1 C3 109.3(4) . . ?
Al1 Al1 Al2 60.83(6) 2_655 2_655 ?
Al1 Al1 Al2 60.85(6) 2_655 . ?
Al2 Al1 Al2 63.37(8) . 2_655 ?
N1 Al1 Al1 144.96(16) . 2_655 ?
N1 Al1 Al2 144.88(18) . 2_655 ?
N1 Al1 Al2 141.20(17) . . ?
Al1 Al2 Al1 58.31(8) . 2_655 ?
Al1 Al2 Al2 58.32(6) . 2_655 ?
Al1 Al2 Al2 58.30(6) 2_655 2_655 ?
C23 Al2 Al1 163.71(18) . 2_655 ?
C23 Al2 Al1 135.84(18) . . ?
C23 Al2 Al2 118.49(17) . 2_655 ?
C23 Al2 C24 36.4(2) . . ?
C23 Al2 C21 60.6(2) . . ?
C23 Al2 C25 60.6(2) . . ?
C24 Al2 Al1 154.49(19) . 2_655 ?
C24 Al2 Al1 116.81(18) . . ?
C24 Al2 Al2 144.06(19) . 2_655 ?
C24 Al2 C25 36.3(2) . . ?
C21 Al2 Al1 151.8(2) . . ?
C21 Al2 Al1 111.00(18) . 2_655 ?
C21 Al2 Al2 142.36(19) . 2_655 ?
C21 Al2 C24 60.1(2) . . ?
C21 Al2 C25 35.6(2) . . ?
C22 Al2 Al1 170.8(2) . . ?
C22 Al2 Al1 128.02(18) . 2_655 ?
C22 Al2 Al2 117.62(18) . 2_655 ?
C22 Al2 C23 36.8(2) . . ?
C22 Al2 C24 60.8(2) . . ?
C22 Al2 C21 36.4(3) . . ?
C22 Al2 C25 60.4(2) . . ?
C25 Al2 Al1 123.72(19) . . ?
C25 Al2 Al1 121.96(19) . 2_655 ?
C25 Al2 Al2 177.9(2) . 2_655 ?
Si1 N1 Al1 121.8(3) . . ?
C11 N1 Si1 121.1(4) . . ?
C11 N1 Al1 116.9(4) . . ?
C12 C11 N1 120.7(5) . . ?
C16 C11 N1 119.5(5) . . ?
C16 C11 C12 119.8(5) . . ?
C24 C23 Al2 72.7(3) . . ?
C24 C23 C22 107.6(6) . . ?
C24 C23 C231 124.6(6) . . ?
C22 C23 Al2 70.9(3) . . ?
C22 C23 C231 127.7(6) . . ?
C231 C23 Al2 124.4(4) . . ?
C23 C24 Al2 70.9(3) . . ?
C23 C24 C25 107.8(5) . . ?
C23 C24 C241 126.1(6) . . ?
C25 C24 Al2 72.4(3) . . ?
C25 C24 C241 126.0(6) . . ?
C241 C24 Al2 124.4(4) . . ?
C22 C21 Al2 70.6(3) . . ?
C22 C21 C211 125.2(7) . . ?
C25 C21 Al2 73.3(3) . . ?
C25 C21 C22 109.0(6) . . ?
C25 C21 C211 125.8(7) . . ?
C211 C21 Al2 122.7(4) . . ?
C11 C12 C121 121.9(5) . . ?
C13 C12 C11 119.0(5) . . ?
C13 C12 C121 119.1(5) . . ?
C23 C22 Al2 72.3(3) . . ?
C23 C22 C221 126.3(7) . . ?
C21 C22 Al2 73.0(4) . . ?
C21 C22 C23 107.8(6) . . ?
C21 C22 C221 125.8(6) . . ?
C221 C22 Al2 123.1(4) . . ?
C14 C15 H15 118.9 . . ?
C16 C15 H15 118.9 . . ?
C16 C15 C14 122.1(6) . . ?
C24 C25 Al2 71.2(3) . . ?
C24 C25 C251 124.6(6) . . ?
C21 C25 Al2 71.1(3) . . ?
C21 C25 C24 107.7(6) . . ?
C21 C25 C251 127.6(6) . . ?
C251 C25 Al2 126.4(5) . . ?
C12 C121 H121 107.6 . . ?
C12 C121 C122 113.0(5) . . ?
C12 C121 C123 110.6(5) . . ?
C122 C121 H121 107.6 . . ?
C122 C121 C123 110.2(5) . . ?
C123 C121 H121 107.6 . . ?
C15 C14 H14 120.4 . . ?
C15 C14 C13 119.1(6) . . ?
C13 C14 H14 120.4 . . ?
C16 C161 H161 107.2 . . ?
C16 C161 C163 110.8(5) . . ?
C16 C161 C162 113.4(6) . . ?
C163 C161 H161 107.2 . . ?
C163 C161 C162 110.8(6) . . ?
C162 C161 H161 107.2 . . ?
C24 C241 H24A 109.5 . . ?
C24 C241 H24B 109.5 . . ?
C24 C241 H24C 109.5 . . ?
H24A C241 H24B 109.5 . . ?
H24A C241 H24C 109.5 . . ?
H24B C241 H24C 109.5 . . ?
C23 C231 H23A 109.5 . . ?
C23 C231 H23B 109.5 . . ?
C23 C231 H23C 109.5 . . ?
H23A C231 H23B 109.5 . . ?
H23A C231 H23C 109.5 . . ?
H23B C231 H23C 109.5 . . ?
C11 C16 C161 121.3(5) . . ?
C15 C16 C11 118.6(6) . . ?
C15 C16 C161 120.1(6) . . ?
C12 C13 H13 119.3 . . ?
C14 C13 C12 121.4(6) . . ?
C14 C13 H13 119.3 . . ?
C121 C122 H12A 109.5 . . ?
C121 C122 H12B 109.5 . . ?
C121 C122 H12C 109.5 . . ?
H12A C122 H12B 109.5 . . ?
H12A C122 H12C 109.5 . . ?
H12B C122 H12C 109.5 . . ?
Si1 C1 H1A 109.5 . . ?
Si1 C1 H1B 109.5 . . ?
Si1 C1 H1C 109.5 . . ?
H1A C1 H1B 109.5 . . ?
H1A C1 H1C 109.5 . . ?
H1B C1 H1C 109.5 . . ?
C121 C123 H12D 109.5 . . ?
C121 C123 H12E 109.5 . . ?
C121 C123 H12F 109.5 . . ?
H12D C123 H12E 109.5 . . ?
H12D C123 H12F 109.5 . . ?
H12E C123 H12F 109.5 . . ?
Si1 C2 H2A 109.5 . . ?
Si1 C2 H2B 109.5 . . ?
Si1 C2 H2C 109.5 . . ?
H2A C2 H2B 109.5 . . ?
H2A C2 H2C 109.5 . . ?
H2B C2 H2C 109.5 . . ?
C25 C251 H25A 109.5 . . ?
C25 C251 H25B 109.5 . . ?
C25 C251 H25C 109.5 . . ?
H25A C251 H25B 109.5 . . ?
H25A C251 H25C 109.5 . . ?
H25B C251 H25C 109.5 . . ?
C161 C163 H16A 109.5 . . ?
C161 C163 H16B 109.5 . . ?
C161 C163 H16C 109.5 . . ?
H16A C163 H16B 109.5 . . ?
H16A C163 H16C 109.5 . . ?
H16B C163 H16C 109.5 . . ?
Si1 C3 H3A 109.5 . . ?
Si1 C3 H3B 109.5 . . ?
Si1 C3 H3C 109.5 . . ?
H3A C3 H3B 109.5 . . ?
H3A C3 H3C 109.5 . . ?
H3B C3 H3C 109.5 . . ?
C21 C211 H21A 109.5 . . ?
C21 C211 H21B 109.5 . . ?
C21 C211 H21C 109.5 . . ?
H21A C211 H21B 109.5 . . ?
H21A C211 H21C 109.5 . . ?
H21B C211 H21C 109.5 . . ?
C161 C162 H16D 109.5 . . ?
C161 C162 H16E 109.5 . . ?
C161 C162 H16F 109.5 . . ?
H16D C162 H16E 109.5 . . ?
H16D C162 H16F 109.5 . . ?
H16E C162 H16F 109.5 . . ?
C22 C221 H22A 109.5 . . ?
C22 C221 H22B 109.5 . . ?
C22 C221 H22C 109.5 . . ?
H22A C221 H22B 109.5 . . ?
H22A C221 H22C 109.5 . . ?
H22B C221 H22C 109.5 . . ?
H4A C4 H4B 109.5 . . ?
H4A C4 H4C 109.5 . . ?
H4B C4 H4C 109.5 . . ?
C5 C4 H4A 109.5 . . ?
C5 C4 H4B 109.5 . . ?
C5 C4 H4C 109.5 . . ?
H6A C6 H6B 107.5 . . ?
C5 C6 H6A 108.5 . . ?
C5 C6 H6B 108.5 . . ?
C7 C6 H6A 108.5 . . ?
C7 C6 H6B 108.5 . . ?
C7 C6 C5 115.1(12) . . ?
C4 C5 H5A 108.5 . . ?
C4 C5 H5B 108.5 . . ?
C6 C5 C4 114.9(16) . . ?
C6 C5 H5A 108.5 . . ?
C6 C5 H5B 108.5 . . ?
H5A C5 H5B 107.5 . . ?
H9A C9 H9B 109.5 . . ?
H9A C9 H9C 109.5 . . ?
H9B C9 H9C 109.5 . . ?
C8 C9 H9A 109.5 . . ?
C8 C9 H9B 109.5 . . ?
C8 C9 H9C 109.5 . . ?
C9 C8 H8A 109.8 . . ?
C9 C8 H8B 109.8 . . ?
C9 C8 C7 109.2(18) . . ?
H8A C8 H8B 108.3 . . ?
C7 C8 H8A 109.8 . . ?
C7 C8 H8B 109.8 . . ?
C6 C7 C8 113.9(11) . . ?
C6 C7 H7A 108.8 . . ?
C6 C7 H7B 108.8 . . ?
C8 C7 H7A 108.8 . . ?
C8 C7 H7B 108.8 . . ?
H7A C7 H7B 107.7 . . ?

loop_
_geom_torsion_atom_site_label_1
_geom_torsion_atom_site_label_2
_geom_torsion_atom_site_label_3
_geom_torsion_atom_site_label_4
_geom_torsion
_geom_torsion_site_symmetry_1
_geom_torsion_site_symmetry_2
_geom_torsion_site_symmetry_3
_geom_torsion_site_symmetry_4
_geom_torsion_publ_flag
Si1 N1 C11 C12 -94.5(6) . . . . ?
Si1 N1 C11 C16 87.8(6) . . . . ?
Al1 Al1 N1 Si1 -49.6(5) 2_655 . . . ?
Al1 Al1 N1 C11 135.1(4) 2_655 . . . ?
Al1 N1 C11 C12 80.9(6) . . . . ?
Al1 N1 C11 C16 -96.8(6) . . . . ?
Al2 Al1 N1 Si1 65.2(4) . . . . ?
Al2 Al1 N1 Si1 -173.08(16) 2_655 . . . ?
Al2 Al1 N1 C11 -110.1(4) . . . . ?
Al2 Al1 N1 C11 11.6(6) 2_655 . . . ?
Al2 C23 C24 C25 -63.5(4) . . . . ?
Al2 C23 C24 C241 119.2(6) . . . . ?
Al2 C23 C22 C21 64.8(4) . . . . ?
Al2 C23 C22 C221 -118.4(6) . . . . ?
Al2 C24 C25 C21 -62.2(4) . . . . ?
Al2 C24 C25 C251 121.8(6) . . . . ?
Al2 C21 C22 C23 -64.4(4) . . . . ?
Al2 C21 C22 C221 118.9(6) . . . . ?
Al2 C21 C25 C24 62.2(4) . . . . ?
Al2 C21 C25 C251 -121.9(7) . . . . ?
N1 C11 C12 C121 5.2(8) . . . . ?
N1 C11 C12 C13 -176.2(5) . . . . ?
N1 C11 C16 C15 176.3(5) . . . . ?
N1 C11 C16 C161 -2.5(8) . . . . ?
C11 C12 C121 C122 -131.3(6) . . . . ?
C11 C12 C121 C123 104.7(7) . . . . ?
C11 C12 C13 C14 -0.6(9) . . . . ?
C23 C24 C25 Al2 62.5(4) . . . . ?
C23 C24 C25 C21 0.3(7) . . . . ?
C23 C24 C25 C251 -175.7(6) . . . . ?
C24 C23 C22 Al2 -63.9(4) . . . . ?
C24 C23 C22 C21 1.0(7) . . . . ?
C24 C23 C22 C221 177.7(6) . . . . ?
C12 C11 C16 C15 -1.4(9) . . . . ?
C12 C11 C16 C161 179.7(5) . . . . ?
C22 C23 C24 Al2 62.7(4) . . . . ?
C22 C23 C24 C25 -0.8(7) . . . . ?
C22 C23 C24 C241 -178.2(6) . . . . ?
C22 C21 C25 Al2 -62.0(4) . . . . ?
C22 C21 C25 C24 0.3(7) . . . . ?
C22 C21 C25 C251 176.1(6) . . . . ?
C15 C14 C13 C12 -0.4(10) . . . . ?
C25 C21 C22 Al2 63.6(4) . . . . ?
C25 C21 C22 C23 -0.8(7) . . . . ?
C25 C21 C22 C221 -177.5(6) . . . . ?
C121 C12 C13 C14 178.0(6) . . . . ?
C14 C15 C16 C11 0.4(10) . . . . ?
C14 C15 C16 C161 179.3(6) . . . . ?
C241 C24 C25 Al2 -120.1(6) . . . . ?
C241 C24 C25 C21 177.7(6) . . . . ?
C241 C24 C25 C251 1.7(10) . . . . ?
C231 C23 C24 Al2 -120.3(6) . . . . ?
C231 C23 C24 C25 176.3(6) . . . . ?
C231 C23 C24 C241 -1.1(10) . . . . ?
C231 C23 C22 Al2 119.2(6) . . . . ?
C231 C23 C22 C21 -176.0(6) . . . . ?
C231 C23 C22 C221 0.7(10) . . . . ?
C16 C11 C12 C121 -177.0(5) . . . . ?
C16 C11 C12 C13 1.5(8) . . . . ?
C16 C15 C14 C13 0.4(11) . . . . ?
C13 C12 C121 C122 50.2(8) . . . . ?
C13 C12 C121 C123 -73.8(7) . . . . ?
C1 Si1 N1 Al1 51.0(4) . . . . ?
C1 Si1 N1 C11 -133.8(5) . . . . ?
C2 Si1 N1 Al1 173.3(4) . . . . ?
C2 Si1 N1 C11 -11.5(6) . . . . ?
C163 C161 C16 C11 94.9(7) . . . . ?
C163 C161 C16 C15 -83.9(7) . . . . ?
C3 Si1 N1 Al1 -65.4(4) . . . . ?
C3 Si1 N1 C11 109.8(5) . . . . ?
C211 C21 C22 Al2 -116.9(6) . . . . ?
C211 C21 C22 C23 178.7(6) . . . . ?
C211 C21 C22 C221 2.0(10) . . . . ?
C211 C21 C25 Al2 118.5(6) . . . . ?
C211 C21 C25 C24 -179.2(6) . . . . ?
C211 C21 C25 C251 -3.4(10) . . . . ?
C162 C161 C16 C11 -139.8(6) . . . . ?
C162 C161 C16 C15 41.4(9) . . . . ?
C5 C6 C7 C8 175.1(14) . . . . ?
C9 C8 C7 C6 172(2) . . . . ?
C7 C6 C5 C4 175.8(19) . . . . ?

_shelx_res_file                  
;
TITL PCR_2025_185_twin_a.res in C2/c
    pcr_2025_185_twin_a.res
    created by SHELXL-2019/1 at 09:25:47 on 19-Jan-2026
REM Old TITL PCR_2025_185_twin in C2/c
REM SHELXT solution in C2/c: R1 0.245, Rweak 0.029, Alpha 0.063
REM <I/s> 0.817 for 194 systematic absences, Orientation as input
REM Formula found by SHELXT: C27 Al N2 Si2
CELL 1.54178 16.1442 16.3268 22.4903 90 96.065 90
ZERR 4 0.0009 0.001 0.0015 0 0.004 0
LATT 7
SYMM -X,+Y,0.5-Z
SFAC C H Al N Si
UNIT 224.12 384.28 16 8 8
RIGU C4 C5 C6 C7 C9 C8

L.S. 10
PLAN  13
SIZE 0.136 0.159 0.367
TEMP -163.15
CONF
BOND
LIST 6
fmap 2
MORE -1
BOND $H
ACTA
REM <olex2.extras>
REM <HklSrc "%.\\pcr_2025_185_REXTAL_V2_0m_5.hkl">
REM </olex2.extras>

WGHT    0.079300   36.150497
BASF   0.41223
FVAR       0.35403   0.50260
SI1   5    0.383035    0.155521    0.359243    11.00000    0.03042    0.02781 =
         0.03411    0.00235    0.00213   -0.00809
AL1   3    0.482951    0.295570    0.304823    11.00000    0.02271    0.02425 =
         0.02525    0.00050    0.00208   -0.00228
AL2   3    0.415235    0.408831    0.230467    11.00000    0.02287    0.02581 =
         0.03147    0.00212    0.00182    0.00735
N1    4    0.459009    0.231137    0.367681    11.00000    0.02442    0.03213 =
         0.02691    0.00140    0.00373    0.00090
C11   1    0.501735    0.250282    0.425671    11.00000    0.02552    0.02406 =
         0.02333    0.00559    0.00016   -0.00010
C23   1    0.341642    0.526401    0.239281    11.00000    0.03377    0.02615 =
         0.03699    0.00341    0.00673    0.01209
C24   1    0.287795    0.459621    0.249579    11.00000    0.02272    0.04229 =
         0.03423    0.00064    0.00904    0.00843
C21   1    0.321091    0.449753    0.152923    11.00000    0.03132    0.04757 =
         0.02813    0.00492    0.00215    0.02058
C12   1    0.473339    0.314701    0.460742    11.00000    0.02407    0.03850 =
         0.02253    0.00328    0.00311   -0.00090
C22   1    0.362856    0.519459    0.179246    11.00000    0.03338    0.03700 =
         0.03292    0.01178    0.00612    0.01647
C15   1    0.617279    0.228450    0.500879    11.00000    0.03339    0.04764 =
         0.03276    0.00578   -0.00620   -0.00227
AFIX  43
H15   2    0.666331    0.199278    0.515078    11.00000   -1.20000
AFIX   0
C25   1    0.275145    0.412344    0.195360    11.00000    0.02025    0.03777 =
         0.04723   -0.00187   -0.00082    0.00894
C121  1    0.393849    0.361135    0.441799    11.00000    0.03010    0.03149 =
         0.03015    0.00035    0.00453   -0.00232
AFIX  13
H121  2    0.376071    0.346873    0.399113    11.00000   -1.20000
AFIX   0
C14   1    0.590822    0.292061    0.535056    11.00000    0.03814    0.05776 =
         0.03542   -0.00496    0.00075   -0.00673
AFIX  43
H14   2    0.621530    0.306453    0.571948    11.00000   -1.20000
AFIX   0
C161  1    0.606417    0.137031    0.410867    11.00000    0.03778    0.03147 =
         0.03297    0.00106    0.00260    0.00488
AFIX  13
H161  2    0.558482    0.117158    0.382776    11.00000   -1.20000
AFIX   0
C241  1    0.248137    0.443746    0.306019    11.00000    0.03547    0.03960 =
         0.03297    0.00410    0.00977    0.01101
AFIX 137
H24A  2    0.239321    0.384758    0.310384    11.00000   -1.50000
H24B  2    0.194467    0.472199    0.304041    11.00000   -1.50000
H24C  2    0.284771    0.463933    0.340422    11.00000   -1.50000
AFIX   0
C231  1    0.366075    0.592560    0.283369    11.00000    0.04988    0.02979 =
         0.04905   -0.00565    0.00694    0.00403
AFIX 137
H23A  2    0.377711    0.568659    0.323350    11.00000   -1.50000
H23B  2    0.320508    0.632212    0.283409    11.00000   -1.50000
H23C  2    0.416065    0.620296    0.272328    11.00000   -1.50000
AFIX   0
C16   1    0.574535    0.206082    0.446745    11.00000    0.03014    0.03296 =
         0.02668    0.00277   -0.00363    0.00090
C13   1    0.518955    0.334394    0.514683    11.00000    0.03390    0.03964 =
         0.02888   -0.00545    0.00339    0.00112
AFIX  43
H13   2    0.500507    0.377816    0.538127    11.00000   -1.20000
AFIX   0
C122  1    0.404929    0.453583    0.445417    11.00000    0.03729    0.03533 =
         0.04915   -0.00284    0.00198    0.00144
AFIX 137
H12A  2    0.353229    0.480450    0.428991    11.00000   -1.50000
H12B  2    0.450375    0.469993    0.422322    11.00000   -1.50000
H12C  2    0.418323    0.469866    0.487269    11.00000   -1.50000
AFIX   0
C1    1    0.400358    0.088575    0.295111    11.00000    0.05146    0.03321 =
         0.04591   -0.00383    0.00840   -0.01606
AFIX 137
H1A   2    0.403098    0.122187    0.259271    11.00000   -1.50000
H1B   2    0.354287    0.049482    0.288180    11.00000   -1.50000
H1C   2    0.452843    0.058676    0.303990    11.00000   -1.50000
AFIX   0
C123  1    0.323874    0.334031    0.479054    11.00000    0.03447    0.05527 =
         0.05308   -0.00095    0.01843   -0.00843
AFIX 137
H12D  2    0.337608    0.351092    0.520706    11.00000   -1.50000
H12E  2    0.318239    0.274294    0.477238    11.00000   -1.50000
H12F  2    0.271268    0.359468    0.462913    11.00000   -1.50000
AFIX   0
C2    1    0.382508    0.093426    0.428387    11.00000    0.05536    0.05652 =
         0.05422    0.01872    0.00105   -0.02366
AFIX 137
H2A   2    0.436344    0.065812    0.436953    11.00000   -1.50000
H2B   2    0.338043    0.052416    0.422780    11.00000   -1.50000
H2C   2    0.372860    0.129284    0.461914    11.00000   -1.50000
AFIX   0
C251  1    0.217587    0.339925    0.186235    11.00000    0.02754    0.06544 =
         0.06347   -0.02331    0.00326   -0.00570
AFIX 137
H25A  2    0.205104    0.329291    0.143339    11.00000   -1.50000
H25B  2    0.165749    0.351635    0.203687    11.00000   -1.50000
H25C  2    0.244416    0.291674    0.205735    11.00000   -1.50000
AFIX   0
C163  1    0.673041    0.167783    0.372742    11.00000    0.03198    0.04015 =
         0.06241   -0.00230    0.00633    0.00039
AFIX 137
H16A  2    0.650009    0.212118    0.346652    11.00000   -1.50000
H16B  2    0.690806    0.122707    0.348261    11.00000   -1.50000
H16C  2    0.721000    0.188231    0.398884    11.00000   -1.50000
AFIX   0
C3    1    0.278790    0.202678    0.340586    11.00000    0.04154    0.03920 =
         0.06058   -0.00422   -0.00125   -0.00803
AFIX 137
H3A   2    0.265013    0.236495    0.374173    11.00000   -1.50000
H3B   2    0.236898    0.159466    0.332880    11.00000   -1.50000
H3C   2    0.279473    0.236945    0.304866    11.00000   -1.50000
AFIX   0
C211  1    0.325061    0.421209    0.089357    11.00000    0.04848    0.07062 =
         0.03795   -0.00577   -0.00641    0.02478
AFIX 137
H21A  2    0.383397    0.417344    0.081255    11.00000   -1.50000
H21B  2    0.295730    0.460467    0.061673    11.00000   -1.50000
H21C  2    0.298630    0.367310    0.083926    11.00000   -1.50000
AFIX   0
C162  1    0.638582    0.063740    0.449179    11.00000    0.07227    0.04110 =
         0.05885    0.01402   -0.00668    0.01766
AFIX 137
H16D  2    0.690635    0.078756    0.473109    11.00000   -1.50000
H16E  2    0.648727    0.017502    0.423123    11.00000   -1.50000
H16F  2    0.596950    0.048101    0.475799    11.00000   -1.50000
AFIX   0
C221  1    0.415255    0.577480    0.148520    11.00000    0.04029    0.05569 =
         0.05938    0.02346    0.01537    0.02417
AFIX 137
H22A  2    0.440589    0.617446    0.177458    11.00000   -1.50000
H22B  2    0.380513    0.606139    0.116715    11.00000   -1.50000
H22C  2    0.459173    0.547068    0.131150    11.00000   -1.50000
AFIX   0

PART -1
C4    1    0.448111    0.148203    0.612595    21.00000    0.06760    0.05238 =
         0.07282    0.01101    0.00384   -0.00765
AFIX 137
H4A   2    0.438376    0.188855    0.580559    21.00000   -1.50000
H4B   2    0.397757    0.115153    0.614356    21.00000   -1.50000
H4C   2    0.494479    0.112543    0.604575    21.00000   -1.50000
AFIX   0
C6    1    0.489555    0.136181    0.728054    21.00000    0.03341    0.03281 =
         0.06581    0.00105    0.00920   -0.00063
AFIX  23
H6A   2    0.439242    0.103326    0.733127    21.00000   -1.20000
H6B   2    0.534060    0.097705    0.719254    21.00000   -1.20000
AFIX   0
C5    1    0.470081    0.193128    0.673906    21.00000    0.03847    0.04690 =
         0.07077    0.01045    0.00120   -0.00394
AFIX  23
H5A   2    0.518912    0.228887    0.670618    21.00000   -1.20000
H5B   2    0.422710    0.228817    0.681405    21.00000   -1.20000
AFIX   0
C9    1    0.567435    0.168639    0.894947    21.00000    0.08786    0.05903 =
         0.07247   -0.00553   -0.00669   -0.00787
AFIX 137
H9A   2    0.625816    0.180715    0.890144    21.00000   -1.50000
H9B   2    0.564489    0.135718    0.931099    21.00000   -1.50000
H9C   2    0.536981    0.220031    0.898494    21.00000   -1.50000
AFIX   0
C8    1    0.528491    0.121021    0.840551    21.00000    0.04376    0.03641 =
         0.06752    0.00131    0.00068    0.00508
AFIX  23
H8A   2    0.473983    0.098345    0.848780    21.00000   -1.20000
H8B   2    0.565173    0.074855    0.831981    21.00000   -1.20000
AFIX   0
C7    1    0.516641    0.178896    0.786224    21.00000    0.03948    0.03207 =
         0.06677   -0.00081    0.00549    0.00555
AFIX  23
H7A   2    0.474494    0.220737    0.793514    21.00000   -1.20000
H7B   2    0.569816    0.207701    0.782530    21.00000   -1.20000
AFIX   0
HKLF 5


REM  PCR_2025_185_twin_a.res in C2/c
REM wR2 = 0.2232, GooF = S = 1.081, Restrained GooF = 1.078 for all data
REM R1 = 0.0803 for 3959 Fo > 4sig(Fo) and 0.1142 for all 5270 data
REM 332 parameters refined using 27 restraints

END

WGHT      0.0793     36.1606

REM Highest difference peak  0.515,  deepest hole -0.545,  1-sigma level  0.101
Q1    1   0.5000  0.3737  0.2500  10.50000  0.05    0.52
Q2    1   0.3609  0.3048  0.2331  11.00000  0.05    0.42
Q3    1   0.4030  0.0257  0.2298  11.00000  0.05    0.41
Q4    1   0.3630  0.3665  0.1432  11.00000  0.05    0.41
Q5    1   0.6423  0.2939  0.3397  11.00000  0.05    0.40
Q6    1   0.2352  0.4791  0.1411  11.00000  0.05    0.39
Q7    1   0.4751  0.2062  0.3010  11.00000  0.05    0.36
Q8    1   0.4292  0.3658  0.3424  11.00000  0.05    0.36
Q9    1   0.2995  0.0781  0.4271  11.00000  0.05    0.35
Q10   1   0.5000  0.5880  0.2500  10.50000  0.05    0.35
Q11   1   0.1712  0.1164  0.3410  11.00000  0.05    0.35
Q12   1   0.5346  0.3429  0.2767  11.00000  0.05    0.34
Q13   1   0.5445  0.3538  0.3060  11.00000  0.05    0.34
;
_shelx_res_checksum              5461
_olex2_submission_special_instructions 'No special instructions were received'
loop_
_twin_individual_id
_twin_individual_mass_fraction_refined
1 0.58777
2 0.41223

# start Validation Reply Form
_vrf_PLAT029_pcr_2025_185_twin_a 
;
PROBLEM: _diffrn_measured_fraction_theta_full value Low .      0.952 Why?  
RESPONSE: High--two-theta data exhibited a significantly lower 
signal-to-noise ratio and were removed from the dataset through iterative refinement.
;
_chemical_properties_physical    Air-sensitive
####################################################################### 
# 
# This file contains crystal structure data downloaded from the 
# Cambridge Structural Database (CSD) hosted by the Cambridge 
# Crystallographic Data Centre (CCDC).
# 
# Full information about CCDC data access policies and citation 
# guidelines are available at http://www.ccdc.cam.ac.uk/access/V1 
# 
# Audit and citation data items may have been added by the CCDC. 
# Please retain this information to preserve the provenance of 
# this file and to allow appropriate attribution of the data. 
# 
#######################################################################

data_trip_pcr_2025_171_a
_audit_block_doi                 10.5517/ccdc.csd.cc2qyrwb
_database_code_depnum_ccdc_archive 'CCDC 2531053'
loop_
_audit_author_name
_audit_author_address
'Paris Reuel'
;Texas A and M University
United States of America
;
_audit_update_record             
;
2026-02-13 deposited with the CCDC.	2026-04-07 downloaded from the CCDC.
;
_audit_creation_date             2026-02-02
_audit_creation_method           
;
Olex2 1.5
(compiled 2025.07.13 svn.rb7424aed for OlexSys, GUI svn.r7314)
;
_shelx_SHELXL_version_number     2019/1
_chemical_name_common            ?
_chemical_name_systematic        ?
_chemical_formula_moiety         'C62 H94 Li2 N4 O'
_chemical_formula_sum            'C62 H94 Li2 N4 O'
_chemical_formula_weight         925.29
_chemical_melting_point          ?
loop_
_atom_type_symbol
_atom_type_description
_atom_type_scat_dispersion_real
_atom_type_scat_dispersion_imag
_atom_type_scat_source
C C 0.0181 0.0091 'International Tables Vol C Tables 4.2.6.8 and 6.1.1.4'
H H 0.0000 0.0000 'International Tables Vol C Tables 4.2.6.8 and 6.1.1.4'
Li Li 0.0008 0.0003 'International Tables Vol C Tables 4.2.6.8 and 6.1.1.4'
N N 0.0311 0.0180 'International Tables Vol C Tables 4.2.6.8 and 6.1.1.4'
O O 0.0492 0.0322 'International Tables Vol C Tables 4.2.6.8 and 6.1.1.4'

_shelx_space_group_comment       
;
The symmetry employed for this shelxl refinement is uniquely defined
by the following loop, which should always be used as a source of
symmetry information in preference to the above space-group names.
They are only intended as comments.
;
_space_group_crystal_system      triclinic
_space_group_IT_number           2
_space_group_name_H-M_alt        P-1
_space_group_name_Hall           '-P 1'
loop_
_space_group_symop_operation_xyz
'x, y, z'
'-x, -y, -z'

_cell_length_a                   10.8117(6)
_cell_length_b                   14.0773(8)
_cell_length_c                   19.9743(11)
_cell_angle_alpha                74.173(3)
_cell_angle_beta                 86.035(3)
_cell_angle_gamma                86.570(4)
_cell_volume                     2915.2(3)
_cell_formula_units_Z            2
_cell_measurement_reflns_used    7651
_cell_measurement_temperature    110.00
_cell_measurement_theta_max      68.33
_cell_measurement_theta_min      3.27
_shelx_estimated_absorpt_T_max   0.878
_shelx_estimated_absorpt_T_min   0.851
_exptl_absorpt_coefficient_mu    0.456
_exptl_absorpt_correction_T_max  0.7531
_exptl_absorpt_correction_T_min  0.6155
_exptl_absorpt_correction_type   none
_exptl_absorpt_process_details   
;
SADABS-2016/2 (Bruker,2016/2) was used for absorption correction.
wR2(int) was 0.1067 before and 0.0767 after correction.
The Ratio of minimum to maximum transmission is 0.8173.
The \l/2 correction factor is Not present.
;
_exptl_absorpt_special_details   ?
_exptl_crystal_colour            colourless
_exptl_crystal_colour_primary    colourless
_exptl_crystal_density_diffrn    1.054
_exptl_crystal_density_meas      ?
_exptl_crystal_density_method    ?
_exptl_crystal_description       block
_exptl_crystal_F_000             1016
_exptl_crystal_size_max          0.366
_exptl_crystal_size_mid          0.341
_exptl_crystal_size_min          0.293
_exptl_transmission_factor_max   ?
_exptl_transmission_factor_min   ?
_diffrn_reflns_av_R_equivalents  0.0405
_diffrn_reflns_av_unetI/netI     0.0484
_diffrn_reflns_Laue_measured_fraction_full 0.969
_diffrn_reflns_Laue_measured_fraction_max 0.964
_diffrn_reflns_limit_h_max       13
_diffrn_reflns_limit_h_min       -13
_diffrn_reflns_limit_k_max       16
_diffrn_reflns_limit_k_min       -16
_diffrn_reflns_limit_l_max       24
_diffrn_reflns_limit_l_min       -24
_diffrn_reflns_number            24662
_diffrn_reflns_point_group_measured_fraction_full 0.969
_diffrn_reflns_point_group_measured_fraction_max 0.964
_diffrn_reflns_theta_full        67.679
_diffrn_reflns_theta_max         68.608
_diffrn_reflns_theta_min         3.266
_diffrn_ambient_temperature      110.00
_diffrn_detector_area_resol_mean ?
_diffrn_measured_fraction_theta_full 0.969
_diffrn_measured_fraction_theta_max 0.964
_diffrn_measurement_device_type  'Bruker APEX-II CCD'
_diffrn_measurement_method       '\f and \w scans'
_diffrn_radiation_type           CuK\a
_diffrn_radiation_wavelength     1.54178
_diffrn_source                   ?
_diffrn_source_current           1.0
_diffrn_source_power             0.05
_diffrn_source_voltage           50.0
_diffrn_standards_number         0
_reflns_Friedel_coverage         0.000
_reflns_Friedel_fraction_full    .
_reflns_Friedel_fraction_max     .
_reflns_number_gt                7083
_reflns_number_total             10348
_reflns_special_details          
;
 Reflections were merged by SHELXL according to the crystal
 class for the calculation of statistics and refinement.
 
 _reflns_Friedel_fraction is defined as the number of unique
 Friedel pairs measured divided by the number that would be
 possible theoretically, ignoring centric projections and
 systematic absences.
;
_reflns_threshold_expression     'I > 2\s(I)'
_computing_cell_refinement       'SAINT V8.40B (?, 2016)'
_computing_data_collection       ?
_computing_data_reduction        'SAINT V8.40B (?, 2016)'
_computing_molecular_graphics    'Olex2 1.5 (Dolomanov et al., 2009)'
_computing_publication_material  'Olex2 1.5 (Dolomanov et al., 2009)'
_computing_structure_refinement  'XL  (Sheldrick, 2008)'
_computing_structure_solution    'SHELXT 2018/2 (Sheldrick, 2018)'
_refine_diff_density_max         0.359
_refine_diff_density_min         -0.287
_refine_diff_density_rms         0.064
_refine_ls_extinction_coef       0.0007(2)
_refine_ls_extinction_expression Fc^*^=kFc[1+0.001xFc^2^\l^3^/sin(2\q)]^-1/4^
_refine_ls_extinction_method     'SHELXL-2019/1 (Sheldrick 2019)'
_refine_ls_goodness_of_fit_ref   1.039
_refine_ls_hydrogen_treatment    constr
_refine_ls_matrix_type           full
_refine_ls_number_parameters     652
_refine_ls_number_reflns         10348
_refine_ls_number_restraints     1
_refine_ls_R_factor_all          0.1368
_refine_ls_R_factor_gt           0.0938
_refine_ls_restrained_S_all      1.039
_refine_ls_shift/su_max          0.000
_refine_ls_shift/su_mean         0.000
_refine_ls_structure_factor_coef Fsqd
_refine_ls_weighting_details     
'w=1/[\s^2^(Fo^2^)+(0.1046P)^2^+5.4440P] where P=(Fo^2^+2Fc^2^)/3'
_refine_ls_weighting_scheme      calc
_refine_ls_wR_factor_gt          0.2276
_refine_ls_wR_factor_ref         0.2717
_refine_special_details          ?
_olex2_refinement_description    
;
1. Restrained distances
 C161-C163 \\sim C161-C164
 with sigma of 0.02
2. Others
 Sof(H16A)=Sof(C164)=Sof(H16H)=Sof(H16I)=Sof(H16J)=1-FVAR(1)
 Sof(H161)=Sof(C163)=Sof(H16E)=Sof(H16F)=Sof(H16G)=FVAR(1)
3.a Ternary CH refined with riding coordinates:
 C121(H121), C361(H361), C221(H221), C461(H461), C161(H161), C161(H16A),
 C421(H421), C261(H261), C321(H321)
3.b Secondary CH2 refined with riding coordinates:
 C112(H11A,H11B), C212(H21A,H21B), C113(H11C,H11D), C114(H11E,H11F), C4(H4A,
 H4B), C213(H21C,H21D), C1(H1A,H1B), C3(H3A,H3B), C214(H21E,H21F), C2(H2A,H2B)
3.c Aromatic/amide H refined with riding coordinates:
 C13(H13), C45(H45), C44(H44), C15(H15), C43(H43), C35(H35), C14(H14),
 C23(H23), C33(H33), C24(H24), C25(H25), C34(H34)
3.d Idealised Me refined as rotating group:
 C462(H46A,H46B,H46C), C423(H42A,H42B,H42C), C362(H36A,H36B,H36C), C223(H22A,
 H22B,H22C), C115(H11G,H11H,H11I), C122(H12A,H12B,H12C), C463(H46D,H46E,H46F),
 C123(H12D,H12E,H12F), C262(H26A,H26B,H26C), C363(H36D,H36E,H36F), C222(H22D,
 H22E,H22F), C263(H26D,H26E,H26F), C422(H42D,H42E,H42F), C162(H16B,H16C,H16D),
 C322(H32A,H32B,H32C), C323(H32D,H32E,H32F), C215(H21G,H21H,H21I), C163(H16E,
 H16F,H16G), C164(H16H,H16I,H16J)
;
_atom_sites_solution_hydrogens   geom
_atom_sites_solution_primary     dual
_atom_sites_solution_secondary   ?
loop_
_atom_site_label
_atom_site_type_symbol
_atom_site_fract_x
_atom_site_fract_y
_atom_site_fract_z
_atom_site_U_iso_or_equiv
_atom_site_adp_type
_atom_site_occupancy
_atom_site_site_symmetry_order
_atom_site_calc_flag
_atom_site_refinement_flags_posn
_atom_site_refinement_flags_adp
_atom_site_refinement_flags_occupancy
_atom_site_disorder_assembly
_atom_site_disorder_group
O1 O 0.9412(2) 0.1391(2) 0.74806(14) 0.0518(7) Uani 1 1 d . . . . .
N4 N 0.7482(3) 0.2959(2) 0.80933(15) 0.0394(7) Uani 1 1 d . . . . .
N3 N 0.7066(3) 0.4553(2) 0.73985(15) 0.0392(7) Uani 1 1 d . . . . .
N2 N 0.6296(3) 0.7028(2) 0.76903(15) 0.0417(7) Uani 1 1 d . . . . .
N1 N 0.5913(3) 0.7174(2) 0.65638(16) 0.0421(7) Uani 1 1 d . . . . .
C211 C 0.7053(3) 0.3881(3) 0.80191(18) 0.0378(8) Uani 1 1 d . . . . .
C41 C 0.7472(3) 0.2248(3) 0.87561(19) 0.0407(8) Uani 1 1 d . . . . .
C12 C 0.6474(3) 0.7724(3) 0.53152(19) 0.0408(8) Uani 1 1 d . . . . .
C111 C 0.6151(3) 0.7618(3) 0.70520(19) 0.0387(8) Uani 1 1 d . . . . .
C46 C 0.6606(3) 0.1496(3) 0.89080(19) 0.0407(8) Uani 1 1 d . . . . .
C31 C 0.7500(3) 0.4168(3) 0.68351(19) 0.0405(8) Uani 1 1 d . . . . .
C11 C 0.5626(3) 0.7737(3) 0.58857(19) 0.0399(8) Uani 1 1 d . . . . .
C21 C 0.6522(3) 0.7405(3) 0.82541(19) 0.0428(8) Uani 1 1 d . . . . .
C112 C 0.6343(3) 0.8725(3) 0.6878(2) 0.0429(8) Uani 1 1 d . . . . .
H11A H 0.639856 0.891909 0.731477 0.051 Uiso 1 1 calc R U . . .
H11B H 0.561975 0.909091 0.663513 0.051 Uiso 1 1 calc R U . . .
C42 C 0.8411(4) 0.2210(3) 0.92233(19) 0.0439(8) Uani 1 1 d . . . . .
C13 C 0.6179(4) 0.8273(3) 0.4647(2) 0.0466(9) Uani 1 1 d . . . . .
H13 H 0.675849 0.828311 0.426544 0.056 Uiso 1 1 calc R U . . .
C212 C 0.6457(3) 0.4235(3) 0.86196(19) 0.0433(8) Uani 1 1 d . . . . .
H21A H 0.666155 0.493141 0.855607 0.052 Uiso 1 1 calc R U . . .
H21B H 0.680574 0.383545 0.905901 0.052 Uiso 1 1 calc R U . . .
C22 C 0.5524(4) 0.7689(3) 0.86576(19) 0.0431(8) Uani 1 1 d . . . . .
C121 C 0.7696(4) 0.7137(3) 0.5416(2) 0.0480(9) Uani 1 1 d . . . . .
H121 H 0.780552 0.689950 0.592845 0.058 Uiso 1 1 calc R U . . .
C16 C 0.4467(3) 0.8247(3) 0.5755(2) 0.0442(9) Uani 1 1 d . . . . .
C361 C 0.5255(4) 0.3857(3) 0.6680(2) 0.0458(9) Uani 1 1 d . . . . .
H361 H 0.516572 0.385969 0.718124 0.055 Uiso 1 1 calc R U . . .
C32 C 0.8774(4) 0.4136(3) 0.6630(2) 0.0458(9) Uani 1 1 d . . . . .
C221 C 0.4206(4) 0.7640(3) 0.8479(2) 0.0472(9) Uani 1 1 d . . . . .
H221 H 0.421157 0.722264 0.814622 0.057 Uiso 1 1 calc R U . . .
C36 C 0.6635(3) 0.3799(3) 0.64770(19) 0.0427(8) Uani 1 1 d . . . . .
C461 C 0.5608(3) 0.1501(3) 0.8401(2) 0.0450(9) Uani 1 1 d . . . . .
H461 H 0.553877 0.218011 0.807608 0.054 Uiso 1 1 calc R U . . .
C26 C 0.7756(4) 0.7436(3) 0.8445(2) 0.0453(9) Uani 1 1 d . . . . .
C161 C 0.3468(4) 0.8157(3) 0.6343(2) 0.0488(9) Uani 1 1 d D . . . .
H161 H 0.378297 0.788703 0.682014 0.059 Uiso 0.29(3) 1 calc R U P A 1
H16A H 0.393473 0.813320 0.676294 0.059 Uiso 0.71(3) 1 calc R U P A 2
C113 C 0.7534(3) 0.9009(3) 0.6411(2) 0.0457(9) Uani 1 1 d . . . . .
H11C H 0.821699 0.853150 0.659983 0.055 Uiso 1 1 calc R U . . .
H11D H 0.739834 0.895636 0.593770 0.055 Uiso 1 1 calc R U . . .
C421 C 0.9391(4) 0.2988(3) 0.9082(2) 0.0495(9) Uani 1 1 d . . . . .
H421 H 0.918506 0.350664 0.864639 0.059 Uiso 1 1 calc R U . . .
C114 C 0.7923(4) 1.0046(3) 0.6359(2) 0.0457(9) Uani 1 1 d . . . . .
H11E H 0.818477 1.007372 0.681843 0.055 Uiso 1 1 calc R U . . .
H11F H 0.720426 1.051643 0.623541 0.055 Uiso 1 1 calc R U . . .
C45 C 0.6706(4) 0.0717(3) 0.9507(2) 0.0469(9) Uani 1 1 d . . . . .
H45 H 0.612157 0.021219 0.961111 0.056 Uiso 1 1 calc R U . . .
C44 C 0.7648(4) 0.0666(3) 0.9957(2) 0.0508(10) Uani 1 1 d . . . . .
H44 H 0.771807 0.012361 1.035938 0.061 Uiso 1 1 calc R U . . .
C261 C 0.8853(4) 0.7068(3) 0.8052(2) 0.0486(9) Uani 1 1 d . . . . .
H261 H 0.855199 0.698081 0.761134 0.058 Uiso 1 1 calc R U . . .
C15 C 0.4221(4) 0.8780(3) 0.5080(2) 0.0523(10) Uani 1 1 d . . . . .
H15 H 0.345019 0.914115 0.499572 0.063 Uiso 1 1 calc R U . . .
C43 C 0.8480(4) 0.1410(3) 0.9814(2) 0.0503(10) Uani 1 1 d . . . . .
H43 H 0.911668 0.137694 1.012573 0.060 Uiso 1 1 calc R U . . .
C35 C 0.7057(4) 0.3403(3) 0.5932(2) 0.0509(10) Uani 1 1 d . . . . .
H35 H 0.647960 0.314861 0.569551 0.061 Uiso 1 1 calc R U . . .
C4 C 0.9434(4) 0.0573(3) 0.8102(2) 0.0512(10) Uani 1 1 d . . . . .
H4A H 0.898576 0.001465 0.803702 0.061 Uiso 1 1 calc R U . . .
H4B H 0.903189 0.077650 0.850455 0.061 Uiso 1 1 calc R U . . .
C14 C 0.5067(4) 0.8798(3) 0.4531(2) 0.0517(10) Uani 1 1 d . . . . .
H14 H 0.488291 0.917126 0.407347 0.062 Uiso 1 1 calc R U . . .
C23 C 0.5769(4) 0.8040(3) 0.9221(2) 0.0518(10) Uani 1 1 d . . . . .
H23 H 0.509797 0.824131 0.949122 0.062 Uiso 1 1 calc R U . . .
C321 C 0.9710(4) 0.4546(3) 0.7002(2) 0.0509(10) Uani 1 1 d . . . . .
H321 H 0.934080 0.451907 0.747972 0.061 Uiso 1 1 calc R U . . .
C33 C 0.9152(4) 0.3748(3) 0.6071(2) 0.0534(10) Uani 1 1 d . . . . .
H33 H 1.000576 0.374180 0.592368 0.064 Uiso 1 1 calc R U . . .
C24 C 0.6980(4) 0.8099(3) 0.9395(2) 0.0536(10) Uani 1 1 d . . . . .
H24 H 0.713410 0.834629 0.977829 0.064 Uiso 1 1 calc R U . . .
C25 C 0.7952(4) 0.7800(3) 0.9011(2) 0.0537(10) Uani 1 1 d . . . . .
H25 H 0.877743 0.784063 0.913275 0.064 Uiso 1 1 calc R U . . .
C462 C 0.6001(4) 0.0779(3) 0.7967(2) 0.0526(10) Uani 1 1 d . . . . .
H46A H 0.612650 0.011350 0.827702 0.079 Uiso 1 1 calc R U . . .
H46B H 0.677623 0.098574 0.769604 0.079 Uiso 1 1 calc R U . . .
H46C H 0.535075 0.077596 0.764887 0.079 Uiso 1 1 calc R U . . .
C34 C 0.8315(4) 0.3375(3) 0.5729(2) 0.0559(10) Uani 1 1 d . . . . .
H34 H 0.859364 0.309994 0.535753 0.067 Uiso 1 1 calc R U . . .
C423 C 0.9412(4) 0.3492(3) 0.9668(2) 0.0549(10) Uani 1 1 d . . . . .
H42A H 0.961063 0.299829 1.010178 0.082 Uiso 1 1 calc R U . . .
H42B H 0.859594 0.380943 0.972902 0.082 Uiso 1 1 calc R U . . .
H42C H 1.004221 0.399223 0.954818 0.082 Uiso 1 1 calc R U . . .
C213 C 0.5044(4) 0.4160(3) 0.8679(2) 0.0506(10) Uani 1 1 d . . . . .
H21C H 0.469529 0.457351 0.824324 0.061 Uiso 1 1 calc R U . . .
H21D H 0.484137 0.346676 0.872790 0.061 Uiso 1 1 calc R U . . .
C362 C 0.4544(4) 0.2990(3) 0.6601(2) 0.0548(10) Uani 1 1 d . . . . .
H36A H 0.453729 0.301354 0.610654 0.082 Uiso 1 1 calc R U . . .
H36B H 0.368974 0.303297 0.679240 0.082 Uiso 1 1 calc R U . . .
H36C H 0.495077 0.236662 0.685417 0.082 Uiso 1 1 calc R U . . .
C1 C 1.0521(4) 0.1250(4) 0.7070(2) 0.0568(11) Uani 1 1 d . . . . .
H1A H 1.075182 0.188089 0.673298 0.068 Uiso 1 1 calc R U . . .
H1B H 1.039898 0.075993 0.680928 0.068 Uiso 1 1 calc R U . . .
C223 C 0.3646(4) 0.8664(3) 0.8116(2) 0.0545(10) Uani 1 1 d . . . . .
H22A H 0.360979 0.908656 0.843431 0.082 Uiso 1 1 calc R U . . .
H22B H 0.280683 0.859703 0.798273 0.082 Uiso 1 1 calc R U . . .
H22C H 0.416510 0.896295 0.769761 0.082 Uiso 1 1 calc R U . . .
C115 C 0.8991(4) 1.0355(3) 0.5812(2) 0.0567(11) Uani 1 1 d . . . . .
H11G H 0.874440 1.030602 0.535945 0.085 Uiso 1 1 calc R U . . .
H11H H 0.972291 0.991813 0.595003 0.085 Uiso 1 1 calc R U . . .
H11I H 0.918818 1.103827 0.577464 0.085 Uiso 1 1 calc R U . . .
C122 C 0.7659(4) 0.6228(3) 0.5143(2) 0.0576(11) Uani 1 1 d . . . . .
H12A H 0.696952 0.582424 0.538272 0.086 Uiso 1 1 calc R U . . .
H12B H 0.844198 0.583831 0.523010 0.086 Uiso 1 1 calc R U . . .
H12C H 0.754167 0.643639 0.464095 0.086 Uiso 1 1 calc R U . . .
C463 C 0.4330(4) 0.1253(4) 0.8771(2) 0.0580(11) Uani 1 1 d . . . . .
H46D H 0.370325 0.135925 0.842310 0.087 Uiso 1 1 calc R U . . .
H46E H 0.412333 0.168169 0.907918 0.087 Uiso 1 1 calc R U . . .
H46F H 0.434712 0.056080 0.904644 0.087 Uiso 1 1 calc R U . . .
C123 C 0.8817(4) 0.7737(4) 0.5085(2) 0.0590(11) Uani 1 1 d . . . . .
H12D H 0.877638 0.792896 0.457657 0.088 Uiso 1 1 calc R U . . .
H12E H 0.957971 0.733613 0.521457 0.088 Uiso 1 1 calc R U . . .
H12F H 0.881428 0.833145 0.525048 0.088 Uiso 1 1 calc R U . . .
C262 C 0.9335(4) 0.6054(3) 0.8486(2) 0.0600(11) Uani 1 1 d . . . . .
H26A H 0.960837 0.611458 0.892975 0.090 Uiso 1 1 calc R U . . .
H26B H 1.003578 0.581498 0.822878 0.090 Uiso 1 1 calc R U . . .
H26C H 0.866979 0.558469 0.857641 0.090 Uiso 1 1 calc R U . . .
C3 C 1.0795(4) 0.0266(3) 0.8229(3) 0.0630(12) Uani 1 1 d . . . . .
H3A H 1.094606 -0.044898 0.827565 0.076 Uiso 1 1 calc R U . . .
H3B H 1.104264 0.041334 0.865694 0.076 Uiso 1 1 calc R U . . .
C363 C 0.4664(4) 0.4826(3) 0.6250(3) 0.0597(11) Uani 1 1 d . . . . .
H36D H 0.507774 0.538428 0.632813 0.090 Uiso 1 1 calc R U . . .
H36E H 0.378085 0.486629 0.639175 0.090 Uiso 1 1 calc R U . . .
H36F H 0.475574 0.484871 0.575434 0.090 Uiso 1 1 calc R U . . .
C214 C 0.4445(4) 0.4481(4) 0.9280(2) 0.0611(11) Uani 1 1 d . . . . .
H21E H 0.469824 0.515731 0.924747 0.073 Uiso 1 1 calc R U . . .
H21F H 0.475510 0.403839 0.971683 0.073 Uiso 1 1 calc R U . . .
C222 C 0.3332(4) 0.7172(3) 0.9113(2) 0.0606(11) Uani 1 1 d . . . . .
H22D H 0.367946 0.652067 0.935836 0.091 Uiso 1 1 calc R U . . .
H22E H 0.251535 0.709896 0.895303 0.091 Uiso 1 1 calc R U . . .
H22F H 0.324809 0.759805 0.942919 0.091 Uiso 1 1 calc R U . . .
C2 C 1.1508(4) 0.0881(4) 0.7586(3) 0.0669(13) Uani 1 1 d . . . . .
H2A H 1.190120 0.143753 0.769076 0.080 Uiso 1 1 calc R U . . .
H2B H 1.215657 0.047057 0.740836 0.080 Uiso 1 1 calc R U . . .
C263 C 0.9898(4) 0.7790(4) 0.7856(3) 0.0674(13) Uani 1 1 d . . . . .
H26D H 0.956147 0.844696 0.761432 0.101 Uiso 1 1 calc R U . . .
H26E H 1.052434 0.756377 0.754918 0.101 Uiso 1 1 calc R U . . .
H26F H 1.027970 0.782528 0.827945 0.101 Uiso 1 1 calc R U . . .
C422 C 1.0680(4) 0.2530(4) 0.8955(3) 0.0698(14) Uani 1 1 d . . . . .
H42D H 1.129099 0.304446 0.884359 0.105 Uiso 1 1 calc R U . . .
H42E H 1.066516 0.223442 0.856425 0.105 Uiso 1 1 calc R U . . .
H42F H 1.090561 0.201824 0.937475 0.105 Uiso 1 1 calc R U . . .
C162 C 0.2580(5) 0.9054(4) 0.6270(3) 0.0740(15) Uani 1 1 d . . . . .
H16B H 0.305184 0.964201 0.622838 0.111 Uiso 1 1 calc R U . . .
H16C H 0.200384 0.895067 0.668206 0.111 Uiso 1 1 calc R U . . .
H16D H 0.211021 0.914678 0.585281 0.111 Uiso 1 1 calc R U . . .
C322 C 0.9940(5) 0.5619(4) 0.6636(3) 0.0772(15) Uani 1 1 d . . . . .
H32A H 1.052879 0.586838 0.689224 0.116 Uiso 1 1 calc R U . . .
H32B H 0.915569 0.600940 0.661808 0.116 Uiso 1 1 calc R U . . .
H32C H 1.028460 0.567262 0.616092 0.116 Uiso 1 1 calc R U . . .
C323 C 1.0937(5) 0.3950(4) 0.7087(3) 0.0811(16) Uani 1 1 d . . . . .
H32D H 1.136036 0.401354 0.662777 0.122 Uiso 1 1 calc R U . . .
H32E H 1.078067 0.325327 0.730981 0.122 Uiso 1 1 calc R U . . .
H32F H 1.146017 0.419954 0.737728 0.122 Uiso 1 1 calc R U . . .
C215 C 0.3035(4) 0.4477(4) 0.9322(3) 0.0788(15) Uani 1 1 d . . . . .
H21G H 0.271898 0.489088 0.888357 0.118 Uiso 1 1 calc R U . . .
H21H H 0.270415 0.473979 0.970770 0.118 Uiso 1 1 calc R U . . .
H21I H 0.277270 0.379949 0.940002 0.118 Uiso 1 1 calc R U . . .
C163 C 0.2471(19) 0.752(2) 0.6161(16) 0.060(7) Uani 0.29(3) 1 d D . P A 1
H16E H 0.214907 0.785668 0.570670 0.090 Uiso 0.29(3) 1 calc R U P A 1
H16F H 0.178822 0.741746 0.651898 0.090 Uiso 0.29(3) 1 calc R U P A 1
H16G H 0.285154 0.687321 0.614318 0.090 Uiso 0.29(3) 1 calc R U P A 1
Li1 Li 0.6393(6) 0.5907(5) 0.7260(3) 0.0468(15) Uani 1 1 d . . . . .
Li2 Li 0.8240(6) 0.2488(5) 0.7325(3) 0.0479(15) Uani 1 1 d . . . . .
C164 C 0.2863(14) 0.7142(10) 0.6518(11) 0.082(5) Uani 0.71(3) 1 d D . P A 2
H16H H 0.237965 0.710783 0.612831 0.123 Uiso 0.71(3) 1 calc R U P A 2
H16I H 0.231365 0.706244 0.693926 0.123 Uiso 0.71(3) 1 calc R U P A 2
H16J H 0.351181 0.661292 0.659708 0.123 Uiso 0.71(3) 1 calc R U P A 2

loop_
_atom_site_aniso_label
_atom_site_aniso_U_11
_atom_site_aniso_U_22
_atom_site_aniso_U_33
_atom_site_aniso_U_23
_atom_site_aniso_U_13
_atom_site_aniso_U_12
O1 0.0465(15) 0.0566(17) 0.0513(15) -0.0149(13) -0.0073(12) 0.0119(13)
N4 0.0369(15) 0.0395(16) 0.0437(16) -0.0144(13) -0.0028(12) -0.0006(13)
N3 0.0385(16) 0.0403(16) 0.0418(16) -0.0164(13) -0.0029(12) 0.0003(13)
N2 0.0484(18) 0.0379(16) 0.0394(16) -0.0125(13) -0.0018(13) 0.0032(13)
N1 0.0414(16) 0.0434(17) 0.0447(17) -0.0167(14) -0.0040(13) -0.0026(13)
C211 0.0308(17) 0.0410(19) 0.0446(19) -0.0158(15) -0.0061(14) -0.0010(14)
C41 0.0388(19) 0.044(2) 0.0427(19) -0.0171(16) -0.0026(15) 0.0013(15)
C12 0.0413(19) 0.0395(19) 0.046(2) -0.0176(16) -0.0052(15) -0.0032(15)
C111 0.0337(17) 0.0402(19) 0.0440(19) -0.0164(15) 0.0022(14) 0.0024(14)
C46 0.0380(19) 0.044(2) 0.0433(19) -0.0186(16) -0.0013(15) 0.0037(15)
C31 0.0407(19) 0.0356(19) 0.0452(19) -0.0121(15) -0.0032(15) 0.0055(15)
C11 0.0406(19) 0.0369(19) 0.0452(19) -0.0154(15) -0.0050(15) -0.0017(15)
C21 0.044(2) 0.0369(19) 0.048(2) -0.0140(16) -0.0029(16) 0.0050(16)
C112 0.0407(19) 0.043(2) 0.046(2) -0.0158(16) -0.0023(16) 0.0013(16)
C42 0.047(2) 0.046(2) 0.0427(19) -0.0170(16) -0.0050(16) -0.0007(17)
C13 0.048(2) 0.051(2) 0.045(2) -0.0191(17) -0.0011(16) -0.0060(18)
C212 0.041(2) 0.050(2) 0.0429(19) -0.0199(17) -0.0045(15) -0.0011(16)
C22 0.046(2) 0.0388(19) 0.046(2) -0.0137(16) -0.0056(16) 0.0045(16)
C121 0.042(2) 0.059(2) 0.042(2) -0.0139(18) -0.0014(16) 0.0031(18)
C16 0.042(2) 0.040(2) 0.055(2) -0.0220(17) -0.0061(17) 0.0004(16)
C361 0.044(2) 0.050(2) 0.048(2) -0.0213(18) -0.0055(16) 0.0008(17)
C32 0.043(2) 0.045(2) 0.047(2) -0.0085(17) -0.0034(16) 0.0005(16)
C221 0.048(2) 0.046(2) 0.052(2) -0.0212(18) -0.0047(17) 0.0027(17)
C36 0.043(2) 0.041(2) 0.045(2) -0.0142(16) -0.0027(16) 0.0034(16)
C461 0.042(2) 0.047(2) 0.046(2) -0.0118(17) -0.0037(16) -0.0058(16)
C26 0.048(2) 0.044(2) 0.045(2) -0.0142(17) -0.0056(16) 0.0032(17)
C161 0.040(2) 0.049(2) 0.061(2) -0.0224(19) 0.0022(17) 0.0003(17)
C113 0.041(2) 0.048(2) 0.050(2) -0.0181(17) 0.0004(16) -0.0045(17)
C421 0.044(2) 0.056(2) 0.052(2) -0.0189(19) -0.0050(17) -0.0041(18)
C114 0.045(2) 0.050(2) 0.045(2) -0.0172(17) -0.0055(16) -0.0041(17)
C45 0.049(2) 0.045(2) 0.047(2) -0.0128(17) -0.0023(17) -0.0022(17)
C44 0.057(2) 0.052(2) 0.044(2) -0.0126(18) -0.0055(18) 0.0027(19)
C261 0.040(2) 0.050(2) 0.058(2) -0.0204(19) -0.0029(17) 0.0042(17)
C15 0.044(2) 0.056(2) 0.062(3) -0.024(2) -0.0119(19) 0.0088(18)
C43 0.045(2) 0.063(3) 0.046(2) -0.0184(19) -0.0090(17) 0.0044(19)
C35 0.055(2) 0.052(2) 0.051(2) -0.0229(19) -0.0042(18) 0.0033(19)
C4 0.055(2) 0.047(2) 0.054(2) -0.0160(18) -0.0052(19) 0.0026(18)
C14 0.053(2) 0.056(2) 0.047(2) -0.0155(18) -0.0111(18) 0.0042(19)
C23 0.056(2) 0.053(2) 0.050(2) -0.0215(19) 0.0028(18) 0.0062(19)
C321 0.039(2) 0.059(2) 0.054(2) -0.0146(19) -0.0032(17) -0.0011(18)
C33 0.045(2) 0.060(3) 0.053(2) -0.016(2) 0.0045(18) 0.0110(19)
C24 0.057(2) 0.058(3) 0.050(2) -0.0227(19) -0.0086(19) 0.007(2)
C25 0.051(2) 0.055(2) 0.058(2) -0.020(2) -0.0130(19) 0.0097(19)
C462 0.054(2) 0.054(2) 0.053(2) -0.0176(19) -0.0117(18) -0.0030(19)
C34 0.057(3) 0.061(3) 0.055(2) -0.026(2) 0.0016(19) 0.005(2)
C423 0.054(2) 0.059(3) 0.055(2) -0.020(2) -0.0069(19) 0.002(2)
C213 0.042(2) 0.053(2) 0.059(2) -0.0210(19) 0.0013(18) -0.0010(18)
C362 0.048(2) 0.054(2) 0.066(3) -0.020(2) -0.0115(19) -0.0036(19)
C1 0.053(2) 0.065(3) 0.055(2) -0.024(2) -0.0045(19) 0.011(2)
C223 0.041(2) 0.062(3) 0.059(2) -0.017(2) -0.0024(18) 0.0087(19)
C115 0.051(2) 0.063(3) 0.056(2) -0.012(2) -0.0027(19) -0.014(2)
C122 0.054(2) 0.054(3) 0.062(3) -0.014(2) 0.005(2) 0.004(2)
C463 0.047(2) 0.074(3) 0.057(2) -0.023(2) -0.0047(19) -0.003(2)
C123 0.047(2) 0.070(3) 0.064(3) -0.029(2) 0.003(2) 0.003(2)
C262 0.051(2) 0.059(3) 0.073(3) -0.024(2) -0.008(2) 0.010(2)
C3 0.058(3) 0.057(3) 0.074(3) -0.018(2) -0.016(2) 0.013(2)
C363 0.043(2) 0.062(3) 0.078(3) -0.025(2) -0.005(2) 0.0045(19)
C214 0.050(2) 0.075(3) 0.065(3) -0.033(2) 0.006(2) -0.004(2)
C222 0.054(3) 0.058(3) 0.068(3) -0.017(2) 0.009(2) -0.006(2)
C2 0.054(3) 0.071(3) 0.079(3) -0.028(3) -0.016(2) 0.014(2)
C263 0.055(3) 0.068(3) 0.084(3) -0.032(3) 0.007(2) -0.001(2)
C422 0.047(2) 0.084(3) 0.093(4) -0.051(3) 0.003(2) -0.007(2)
C162 0.068(3) 0.085(4) 0.062(3) -0.016(3) 0.003(2) 0.029(3)
C322 0.076(3) 0.066(3) 0.088(4) -0.009(3) -0.029(3) -0.019(3)
C323 0.053(3) 0.083(4) 0.117(5) -0.041(3) -0.029(3) 0.013(3)
C215 0.054(3) 0.091(4) 0.105(4) -0.053(3) 0.014(3) -0.007(3)
C163 0.043(10) 0.052(12) 0.080(15) -0.017(10) 0.021(9) -0.005(8)
Li1 0.049(4) 0.042(3) 0.051(4) -0.016(3) 0.003(3) -0.001(3)
Li2 0.045(3) 0.048(4) 0.049(4) -0.010(3) -0.002(3) 0.000(3)
C164 0.071(7) 0.068(6) 0.116(11) -0.044(7) 0.030(8) -0.019(5)

_geom_special_details            
;
 All esds (except the esd in the dihedral angle between two l.s. planes)
 are estimated using the full covariance matrix.  The cell esds are taken
 into account individually in the estimation of esds in distances, angles
 and torsion angles; correlations between esds in cell parameters are only
 used when they are defined by crystal symmetry.  An approximate (isotropic)
 treatment of cell esds is used for estimating esds involving l.s. planes.
;
loop_
_geom_bond_atom_site_label_1
_geom_bond_atom_site_label_2
_geom_bond_distance
_geom_bond_site_symmetry_2
_geom_bond_publ_flag
O1 C4 1.445(5) . ?
O1 C1 1.441(5) . ?
O1 Li2 1.910(7) . ?
N4 C211 1.324(5) . ?
N4 C41 1.425(5) . ?
N4 Li2 1.946(7) . ?
N3 C211 1.338(5) . ?
N3 C31 1.418(4) . ?
N3 Li1 1.953(7) . ?
N2 C111 1.332(5) . ?
N2 C21 1.410(5) . ?
N2 Li1 1.987(7) . ?
N1 C111 1.339(4) . ?
N1 C11 1.415(5) . ?
N1 Li1 2.006(7) . ?
C211 C212 1.511(5) . ?
C41 C46 1.411(5) . ?
C41 C42 1.415(5) . ?
C12 C11 1.416(5) . ?
C12 C13 1.395(5) . ?
C12 C121 1.511(5) . ?
C111 C112 1.525(5) . ?
C111 Li1 2.332(7) . ?
C46 C461 1.529(5) . ?
C46 C45 1.391(5) . ?
C31 C32 1.412(5) . ?
C31 C36 1.417(5) . ?
C31 Li2 2.410(7) . ?
C11 C16 1.411(5) . ?
C21 C22 1.407(5) . ?
C21 C26 1.419(5) . ?
C112 H11A 0.9900 . ?
C112 H11B 0.9900 . ?
C112 C113 1.542(5) . ?
C42 C421 1.527(5) . ?
C42 C43 1.394(5) . ?
C13 H13 0.9500 . ?
C13 C14 1.373(6) . ?
C212 H21A 0.9900 . ?
C212 H21B 0.9900 . ?
C212 C213 1.532(5) . ?
C22 C221 1.502(5) . ?
C22 C23 1.393(5) . ?
C121 H121 1.0000 . ?
C121 C122 1.526(6) . ?
C121 C123 1.525(6) . ?
C16 C161 1.523(5) . ?
C16 C15 1.388(6) . ?
C361 H361 1.0000 . ?
C361 C36 1.522(5) . ?
C361 C362 1.529(5) . ?
C361 C363 1.530(6) . ?
C32 C321 1.523(6) . ?
C32 C33 1.397(6) . ?
C32 Li2 2.436(8) . ?
C221 H221 1.0000 . ?
C221 C223 1.535(6) . ?
C221 C222 1.543(6) . ?
C36 C35 1.391(5) . ?
C36 Li2 2.757(8) . ?
C461 H461 1.0000 . ?
C461 C462 1.531(6) . ?
C461 C463 1.534(5) . ?
C26 C261 1.520(5) . ?
C26 C25 1.395(5) . ?
C161 H161 1.0000 . ?
C161 H16A 1.0000 . ?
C161 C162 1.521(6) . ?
C161 C163 1.568(14) . ?
C161 C164 1.549(9) . ?
C113 H11C 0.9900 . ?
C113 H11D 0.9900 . ?
C113 C114 1.517(5) . ?
C421 H421 1.0000 . ?
C421 C423 1.528(6) . ?
C421 C422 1.534(6) . ?
C114 H11E 0.9900 . ?
C114 H11F 0.9900 . ?
C114 C115 1.531(5) . ?
C45 H45 0.9500 . ?
C45 C44 1.389(6) . ?
C44 H44 0.9500 . ?
C44 C43 1.379(6) . ?
C261 H261 1.0000 . ?
C261 C262 1.536(6) . ?
C261 C263 1.524(6) . ?
C15 H15 0.9500 . ?
C15 C14 1.375(6) . ?
C43 H43 0.9500 . ?
C35 H35 0.9500 . ?
C35 C34 1.394(6) . ?
C4 H4A 0.9900 . ?
C4 H4B 0.9900 . ?
C4 C3 1.526(6) . ?
C14 H14 0.9500 . ?
C23 H23 0.9500 . ?
C23 C24 1.391(6) . ?
C321 H321 1.0000 . ?
C321 C322 1.515(6) . ?
C321 C323 1.521(6) . ?
C33 H33 0.9500 . ?
C33 C34 1.379(6) . ?
C24 H24 0.9500 . ?
C24 C25 1.373(6) . ?
C25 H25 0.9500 . ?
C462 H46A 0.9800 . ?
C462 H46B 0.9800 . ?
C462 H46C 0.9800 . ?
C34 H34 0.9500 . ?
C423 H42A 0.9800 . ?
C423 H42B 0.9800 . ?
C423 H42C 0.9800 . ?
C213 H21C 0.9900 . ?
C213 H21D 0.9900 . ?
C213 C214 1.490(6) . ?
C362 H36A 0.9800 . ?
C362 H36B 0.9800 . ?
C362 H36C 0.9800 . ?
C1 H1A 0.9900 . ?
C1 H1B 0.9900 . ?
C1 C2 1.505(6) . ?
C223 H22A 0.9800 . ?
C223 H22B 0.9800 . ?
C223 H22C 0.9800 . ?
C115 H11G 0.9800 . ?
C115 H11H 0.9800 . ?
C115 H11I 0.9800 . ?
C122 H12A 0.9800 . ?
C122 H12B 0.9800 . ?
C122 H12C 0.9800 . ?
C463 H46D 0.9800 . ?
C463 H46E 0.9800 . ?
C463 H46F 0.9800 . ?
C123 H12D 0.9800 . ?
C123 H12E 0.9800 . ?
C123 H12F 0.9800 . ?
C262 H26A 0.9800 . ?
C262 H26B 0.9800 . ?
C262 H26C 0.9800 . ?
C3 H3A 0.9900 . ?
C3 H3B 0.9900 . ?
C3 C2 1.527(7) . ?
C363 H36D 0.9800 . ?
C363 H36E 0.9800 . ?
C363 H36F 0.9800 . ?
C214 H21E 0.9900 . ?
C214 H21F 0.9900 . ?
C214 C215 1.522(6) . ?
C222 H22D 0.9800 . ?
C222 H22E 0.9800 . ?
C222 H22F 0.9800 . ?
C2 H2A 0.9900 . ?
C2 H2B 0.9900 . ?
C263 H26D 0.9800 . ?
C263 H26E 0.9800 . ?
C263 H26F 0.9800 . ?
C422 H42D 0.9800 . ?
C422 H42E 0.9800 . ?
C422 H42F 0.9800 . ?
C162 H16B 0.9800 . ?
C162 H16C 0.9800 . ?
C162 H16D 0.9800 . ?
C322 H32A 0.9800 . ?
C322 H32B 0.9800 . ?
C322 H32C 0.9800 . ?
C323 H32D 0.9800 . ?
C323 H32E 0.9800 . ?
C323 H32F 0.9800 . ?
C215 H21G 0.9800 . ?
C215 H21H 0.9800 . ?
C215 H21I 0.9800 . ?
C163 H16E 0.9800 . ?
C163 H16F 0.9800 . ?
C163 H16G 0.9800 . ?
C164 H16H 0.9800 . ?
C164 H16I 0.9800 . ?
C164 H16J 0.9800 . ?

loop_
_geom_angle_atom_site_label_1
_geom_angle_atom_site_label_2
_geom_angle_atom_site_label_3
_geom_angle
_geom_angle_site_symmetry_1
_geom_angle_site_symmetry_3
_geom_angle_publ_flag
C4 O1 Li2 125.3(3) . . ?
C1 O1 C4 105.4(3) . . ?
C1 O1 Li2 128.9(3) . . ?
C211 N4 C41 121.9(3) . . ?
C211 N4 Li2 123.1(3) . . ?
C41 N4 Li2 114.9(3) . . ?
C211 N3 C31 113.9(3) . . ?
C211 N3 Li1 123.5(3) . . ?
C31 N3 Li1 122.4(3) . . ?
C111 N2 C21 121.8(3) . . ?
C111 N2 Li1 86.9(3) . . ?
C21 N2 Li1 149.5(3) . . ?
C111 N1 C11 120.8(3) . . ?
C111 N1 Li1 86.0(3) . . ?
C11 N1 Li1 152.6(3) . . ?
N4 C211 N3 122.1(3) . . ?
N4 C211 C212 122.5(3) . . ?
N3 C211 C212 115.3(3) . . ?
C46 C41 N4 119.1(3) . . ?
C46 C41 C42 119.5(3) . . ?
C42 C41 N4 120.9(3) . . ?
C11 C12 C121 121.4(3) . . ?
C13 C12 C11 119.2(3) . . ?
C13 C12 C121 119.4(3) . . ?
N2 C111 N1 116.2(3) . . ?
N2 C111 C112 121.6(3) . . ?
N2 C111 Li1 58.3(2) . . ?
N1 C111 C112 122.0(3) . . ?
N1 C111 Li1 59.1(3) . . ?
C112 C111 Li1 165.6(3) . . ?
C41 C46 C461 120.6(3) . . ?
C45 C46 C41 119.5(3) . . ?
C45 C46 C461 119.8(3) . . ?
N3 C31 Li2 107.3(3) . . ?
C32 C31 N3 121.3(3) . . ?
C32 C31 C36 119.6(3) . . ?
C32 C31 Li2 74.1(3) . . ?
C36 C31 N3 119.1(3) . . ?
C36 C31 Li2 88.2(3) . . ?
N1 C11 C12 119.6(3) . . ?
C16 C11 N1 121.3(3) . . ?
C16 C11 C12 118.9(3) . . ?
N2 C21 C26 120.0(3) . . ?
C22 C21 N2 120.2(3) . . ?
C22 C21 C26 119.7(3) . . ?
C111 C112 H11A 109.3 . . ?
C111 C112 H11B 109.3 . . ?
C111 C112 C113 111.5(3) . . ?
H11A C112 H11B 108.0 . . ?
C113 C112 H11A 109.3 . . ?
C113 C112 H11B 109.3 . . ?
C41 C42 C421 122.1(3) . . ?
C43 C42 C41 118.9(4) . . ?
C43 C42 C421 118.9(3) . . ?
C12 C13 H13 119.4 . . ?
C14 C13 C12 121.2(4) . . ?
C14 C13 H13 119.4 . . ?
C211 C212 H21A 109.1 . . ?
C211 C212 H21B 109.1 . . ?
C211 C212 C213 112.4(3) . . ?
H21A C212 H21B 107.9 . . ?
C213 C212 H21A 109.1 . . ?
C213 C212 H21B 109.1 . . ?
C21 C22 C221 120.9(3) . . ?
C23 C22 C21 119.2(4) . . ?
C23 C22 C221 119.9(3) . . ?
C12 C121 H121 107.4 . . ?
C12 C121 C122 110.3(3) . . ?
C12 C121 C123 113.8(3) . . ?
C122 C121 H121 107.4 . . ?
C123 C121 H121 107.4 . . ?
C123 C121 C122 110.2(3) . . ?
C11 C16 C161 120.1(3) . . ?
C15 C16 C11 119.4(4) . . ?
C15 C16 C161 120.4(3) . . ?
C36 C361 H361 107.8 . . ?
C36 C361 C362 113.9(3) . . ?
C36 C361 C363 109.9(3) . . ?
C362 C361 H361 107.8 . . ?
C362 C361 C363 109.4(3) . . ?
C363 C361 H361 107.8 . . ?
C31 C32 C321 120.0(3) . . ?
C31 C32 Li2 72.0(3) . . ?
C321 C32 Li2 109.5(3) . . ?
C33 C32 C31 119.0(4) . . ?
C33 C32 C321 121.0(4) . . ?
C33 C32 Li2 89.5(3) . . ?
C22 C221 H221 107.6 . . ?
C22 C221 C223 111.9(3) . . ?
C22 C221 C222 113.9(3) . . ?
C223 C221 H221 107.6 . . ?
C223 C221 C222 108.0(3) . . ?
C222 C221 H221 107.6 . . ?
C31 C36 C361 120.0(3) . . ?
C31 C36 Li2 60.9(2) . . ?
C361 C36 Li2 121.2(3) . . ?
C35 C36 C31 119.4(4) . . ?
C35 C36 C361 120.6(3) . . ?
C35 C36 Li2 88.7(3) . . ?
C46 C461 H461 108.0 . . ?
C46 C461 C462 109.8(3) . . ?
C46 C461 C463 112.6(3) . . ?
C462 C461 H461 108.0 . . ?
C462 C461 C463 110.3(3) . . ?
C463 C461 H461 108.0 . . ?
C21 C26 C261 121.2(3) . . ?
C25 C26 C21 118.9(4) . . ?
C25 C26 C261 119.9(4) . . ?
C16 C161 H161 114.1 . . ?
C16 C161 H16A 104.5 . . ?
C16 C161 C163 104.1(8) . . ?
C16 C161 C164 111.0(5) . . ?
C162 C161 C16 114.9(4) . . ?
C162 C161 H161 114.1 . . ?
C162 C161 H16A 104.5 . . ?
C162 C161 C163 93.2(12) . . ?
C162 C161 C164 116.0(7) . . ?
C163 C161 H161 114.1 . . ?
C164 C161 H16A 104.5 . . ?
C112 C113 H11C 108.9 . . ?
C112 C113 H11D 108.9 . . ?
H11C C113 H11D 107.7 . . ?
C114 C113 C112 113.3(3) . . ?
C114 C113 H11C 108.9 . . ?
C114 C113 H11D 108.9 . . ?
C42 C421 H421 107.8 . . ?
C42 C421 C423 112.6(3) . . ?
C42 C421 C422 110.5(4) . . ?
C423 C421 H421 107.8 . . ?
C423 C421 C422 110.2(3) . . ?
C422 C421 H421 107.8 . . ?
C113 C114 H11E 109.3 . . ?
C113 C114 H11F 109.3 . . ?
C113 C114 C115 111.7(3) . . ?
H11E C114 H11F 107.9 . . ?
C115 C114 H11E 109.3 . . ?
C115 C114 H11F 109.3 . . ?
C46 C45 H45 119.5 . . ?
C44 C45 C46 121.0(4) . . ?
C44 C45 H45 119.5 . . ?
C45 C44 H44 120.3 . . ?
C43 C44 C45 119.5(4) . . ?
C43 C44 H44 120.3 . . ?
C26 C261 H261 107.9 . . ?
C26 C261 C262 109.7(3) . . ?
C26 C261 C263 112.9(3) . . ?
C262 C261 H261 107.9 . . ?
C263 C261 H261 107.9 . . ?
C263 C261 C262 110.5(4) . . ?
C16 C15 H15 119.3 . . ?
C14 C15 C16 121.5(4) . . ?
C14 C15 H15 119.3 . . ?
C42 C43 H43 119.2 . . ?
C44 C43 C42 121.6(4) . . ?
C44 C43 H43 119.2 . . ?
C36 C35 H35 119.5 . . ?
C36 C35 C34 121.0(4) . . ?
C34 C35 H35 119.5 . . ?
O1 C4 H4A 110.3 . . ?
O1 C4 H4B 110.3 . . ?
O1 C4 C3 107.1(3) . . ?
H4A C4 H4B 108.6 . . ?
C3 C4 H4A 110.3 . . ?
C3 C4 H4B 110.3 . . ?
C13 C14 C15 119.7(4) . . ?
C13 C14 H14 120.1 . . ?
C15 C14 H14 120.1 . . ?
C22 C23 H23 119.4 . . ?
C24 C23 C22 121.1(4) . . ?
C24 C23 H23 119.4 . . ?
C32 C321 H321 107.5 . . ?
C322 C321 C32 111.2(3) . . ?
C322 C321 H321 107.5 . . ?
C322 C321 C323 109.8(4) . . ?
C323 C321 C32 113.3(4) . . ?
C323 C321 H321 107.5 . . ?
C32 C33 H33 119.2 . . ?
C34 C33 C32 121.6(4) . . ?
C34 C33 H33 119.2 . . ?
C23 C24 H24 120.2 . . ?
C25 C24 C23 119.6(4) . . ?
C25 C24 H24 120.2 . . ?
C26 C25 H25 119.2 . . ?
C24 C25 C26 121.5(4) . . ?
C24 C25 H25 119.2 . . ?
C461 C462 H46A 109.5 . . ?
C461 C462 H46B 109.5 . . ?
C461 C462 H46C 109.5 . . ?
H46A C462 H46B 109.5 . . ?
H46A C462 H46C 109.5 . . ?
H46B C462 H46C 109.5 . . ?
C35 C34 H34 120.3 . . ?
C33 C34 C35 119.5(4) . . ?
C33 C34 H34 120.3 . . ?
C421 C423 H42A 109.5 . . ?
C421 C423 H42B 109.5 . . ?
C421 C423 H42C 109.5 . . ?
H42A C423 H42B 109.5 . . ?
H42A C423 H42C 109.5 . . ?
H42B C423 H42C 109.5 . . ?
C212 C213 H21C 109.0 . . ?
C212 C213 H21D 109.0 . . ?
H21C C213 H21D 107.8 . . ?
C214 C213 C212 113.0(3) . . ?
C214 C213 H21C 109.0 . . ?
C214 C213 H21D 109.0 . . ?
C361 C362 H36A 109.5 . . ?
C361 C362 H36B 109.5 . . ?
C361 C362 H36C 109.5 . . ?
H36A C362 H36B 109.5 . . ?
H36A C362 H36C 109.5 . . ?
H36B C362 H36C 109.5 . . ?
O1 C1 H1A 110.7 . . ?
O1 C1 H1B 110.7 . . ?
O1 C1 C2 105.3(3) . . ?
H1A C1 H1B 108.8 . . ?
C2 C1 H1A 110.7 . . ?
C2 C1 H1B 110.7 . . ?
C221 C223 H22A 109.5 . . ?
C221 C223 H22B 109.5 . . ?
C221 C223 H22C 109.5 . . ?
H22A C223 H22B 109.5 . . ?
H22A C223 H22C 109.5 . . ?
H22B C223 H22C 109.5 . . ?
C114 C115 H11G 109.5 . . ?
C114 C115 H11H 109.5 . . ?
C114 C115 H11I 109.5 . . ?
H11G C115 H11H 109.5 . . ?
H11G C115 H11I 109.5 . . ?
H11H C115 H11I 109.5 . . ?
C121 C122 H12A 109.5 . . ?
C121 C122 H12B 109.5 . . ?
C121 C122 H12C 109.5 . . ?
H12A C122 H12B 109.5 . . ?
H12A C122 H12C 109.5 . . ?
H12B C122 H12C 109.5 . . ?
C461 C463 H46D 109.5 . . ?
C461 C463 H46E 109.5 . . ?
C461 C463 H46F 109.5 . . ?
H46D C463 H46E 109.5 . . ?
H46D C463 H46F 109.5 . . ?
H46E C463 H46F 109.5 . . ?
C121 C123 H12D 109.5 . . ?
C121 C123 H12E 109.5 . . ?
C121 C123 H12F 109.5 . . ?
H12D C123 H12E 109.5 . . ?
H12D C123 H12F 109.5 . . ?
H12E C123 H12F 109.5 . . ?
C261 C262 H26A 109.5 . . ?
C261 C262 H26B 109.5 . . ?
C261 C262 H26C 109.5 . . ?
H26A C262 H26B 109.5 . . ?
H26A C262 H26C 109.5 . . ?
H26B C262 H26C 109.5 . . ?
C4 C3 H3A 110.8 . . ?
C4 C3 H3B 110.8 . . ?
C4 C3 C2 104.5(4) . . ?
H3A C3 H3B 108.9 . . ?
C2 C3 H3A 110.8 . . ?
C2 C3 H3B 110.8 . . ?
C361 C363 H36D 109.5 . . ?
C361 C363 H36E 109.5 . . ?
C361 C363 H36F 109.5 . . ?
H36D C363 H36E 109.5 . . ?
H36D C363 H36F 109.5 . . ?
H36E C363 H36F 109.5 . . ?
C213 C214 H21E 108.8 . . ?
C213 C214 H21F 108.8 . . ?
C213 C214 C215 114.0(4) . . ?
H21E C214 H21F 107.7 . . ?
C215 C214 H21E 108.8 . . ?
C215 C214 H21F 108.8 . . ?
C221 C222 H22D 109.5 . . ?
C221 C222 H22E 109.5 . . ?
C221 C222 H22F 109.5 . . ?
H22D C222 H22E 109.5 . . ?
H22D C222 H22F 109.5 . . ?
H22E C222 H22F 109.5 . . ?
C1 C2 C3 103.5(4) . . ?
C1 C2 H2A 111.1 . . ?
C1 C2 H2B 111.1 . . ?
C3 C2 H2A 111.1 . . ?
C3 C2 H2B 111.1 . . ?
H2A C2 H2B 109.0 . . ?
C261 C263 H26D 109.5 . . ?
C261 C263 H26E 109.5 . . ?
C261 C263 H26F 109.5 . . ?
H26D C263 H26E 109.5 . . ?
H26D C263 H26F 109.5 . . ?
H26E C263 H26F 109.5 . . ?
C421 C422 H42D 109.5 . . ?
C421 C422 H42E 109.5 . . ?
C421 C422 H42F 109.5 . . ?
H42D C422 H42E 109.5 . . ?
H42D C422 H42F 109.5 . . ?
H42E C422 H42F 109.5 . . ?
C161 C162 H16B 109.5 . . ?
C161 C162 H16C 109.5 . . ?
C161 C162 H16D 109.5 . . ?
H16B C162 H16C 109.5 . . ?
H16B C162 H16D 109.5 . . ?
H16C C162 H16D 109.5 . . ?
C321 C322 H32A 109.5 . . ?
C321 C322 H32B 109.5 . . ?
C321 C322 H32C 109.5 . . ?
H32A C322 H32B 109.5 . . ?
H32A C322 H32C 109.5 . . ?
H32B C322 H32C 109.5 . . ?
C321 C323 H32D 109.5 . . ?
C321 C323 H32E 109.5 . . ?
C321 C323 H32F 109.5 . . ?
H32D C323 H32E 109.5 . . ?
H32D C323 H32F 109.5 . . ?
H32E C323 H32F 109.5 . . ?
C214 C215 H21G 109.5 . . ?
C214 C215 H21H 109.5 . . ?
C214 C215 H21I 109.5 . . ?
H21G C215 H21H 109.5 . . ?
H21G C215 H21I 109.5 . . ?
H21H C215 H21I 109.5 . . ?
C161 C163 H16E 109.5 . . ?
C161 C163 H16F 109.5 . . ?
C161 C163 H16G 109.5 . . ?
H16E C163 H16F 109.5 . . ?
H16E C163 H16G 109.5 . . ?
H16F C163 H16G 109.5 . . ?
N3 Li1 N2 141.9(4) . . ?
N3 Li1 N1 146.1(4) . . ?
N3 Li1 C111 164.6(4) . . ?
N2 Li1 N1 69.2(2) . . ?
N2 Li1 C111 34.78(16) . . ?
N1 Li1 C111 34.94(16) . . ?
O1 Li2 N4 121.3(4) . . ?
O1 Li2 C31 156.1(4) . . ?
O1 Li2 C32 122.4(3) . . ?
O1 Li2 C36 150.7(4) . . ?
N4 Li2 C31 73.2(2) . . ?
N4 Li2 C32 93.6(3) . . ?
N4 Li2 C36 87.2(3) . . ?
C31 Li2 C32 33.86(15) . . ?
C31 Li2 C36 30.92(14) . . ?
C32 Li2 C36 55.74(18) . . ?
C161 C164 H16H 109.5 . . ?
C161 C164 H16I 109.5 . . ?
C161 C164 H16J 109.5 . . ?
H16H C164 H16I 109.5 . . ?
H16H C164 H16J 109.5 . . ?
H16I C164 H16J 109.5 . . ?

loop_
_geom_torsion_atom_site_label_1
_geom_torsion_atom_site_label_2
_geom_torsion_atom_site_label_3
_geom_torsion_atom_site_label_4
_geom_torsion
_geom_torsion_site_symmetry_1
_geom_torsion_site_symmetry_2
_geom_torsion_site_symmetry_3
_geom_torsion_site_symmetry_4
_geom_torsion_publ_flag
O1 C4 C3 C2 -7.0(5) . . . . ?
O1 C1 C2 C3 33.5(5) . . . . ?
N4 C211 C212 C213 -92.9(4) . . . . ?
N4 C41 C46 C461 -6.1(5) . . . . ?
N4 C41 C46 C45 170.6(3) . . . . ?
N4 C41 C42 C421 6.9(5) . . . . ?
N4 C41 C42 C43 -169.8(3) . . . . ?
N3 C211 C212 C213 84.1(4) . . . . ?
N3 C31 C32 C321 -1.7(5) . . . . ?
N3 C31 C32 C33 179.9(3) . . . . ?
N3 C31 C32 Li2 100.8(4) . . . . ?
N3 C31 C36 C361 2.4(5) . . . . ?
N3 C31 C36 C35 -178.8(3) . . . . ?
N3 C31 C36 Li2 -108.8(4) . . . . ?
N2 C111 C112 C113 109.0(4) . . . . ?
N2 C21 C22 C221 -2.7(5) . . . . ?
N2 C21 C22 C23 178.6(3) . . . . ?
N2 C21 C26 C261 0.0(6) . . . . ?
N2 C21 C26 C25 -179.1(3) . . . . ?
N1 C111 C112 C113 -66.3(4) . . . . ?
N1 C11 C16 C161 -3.2(5) . . . . ?
N1 C11 C16 C15 -179.2(3) . . . . ?
C211 N4 C41 C46 106.6(4) . . . . ?
C211 N4 C41 C42 -81.5(4) . . . . ?
C211 N3 C31 C32 -88.3(4) . . . . ?
C211 N3 C31 C36 91.0(4) . . . . ?
C211 N3 C31 Li2 -6.8(4) . . . . ?
C211 C212 C213 C214 178.5(4) . . . . ?
C41 N4 C211 N3 179.7(3) . . . . ?
C41 N4 C211 C212 -3.5(5) . . . . ?
C41 C46 C461 C462 100.0(4) . . . . ?
C41 C46 C461 C463 -136.7(4) . . . . ?
C41 C46 C45 C44 -0.3(6) . . . . ?
C41 C42 C421 C423 123.2(4) . . . . ?
C41 C42 C421 C422 -113.1(4) . . . . ?
C41 C42 C43 C44 -0.9(6) . . . . ?
C12 C11 C16 C161 171.5(3) . . . . ?
C12 C11 C16 C15 -4.5(5) . . . . ?
C12 C13 C14 C15 -0.5(6) . . . . ?
C111 N2 C21 C22 88.2(5) . . . . ?
C111 N2 C21 C26 -96.1(4) . . . . ?
C111 N1 C11 C12 112.0(4) . . . . ?
C111 N1 C11 C16 -73.3(5) . . . . ?
C111 C112 C113 C114 -166.8(3) . . . . ?
C46 C41 C42 C421 178.7(3) . . . . ?
C46 C41 C42 C43 2.0(5) . . . . ?
C46 C45 C44 C43 1.4(6) . . . . ?
C31 N3 C211 N4 3.9(5) . . . . ?
C31 N3 C211 C212 -173.2(3) . . . . ?
C31 C32 C321 C322 -92.5(5) . . . . ?
C31 C32 C321 C323 143.3(4) . . . . ?
C31 C32 C33 C34 -1.6(6) . . . . ?
C31 C36 C35 C34 -0.8(6) . . . . ?
C11 N1 C111 N2 173.9(3) . . . . ?
C11 N1 C111 C112 -10.5(5) . . . . ?
C11 N1 C111 Li1 -173.7(4) . . . . ?
C11 C12 C13 C14 -2.1(6) . . . . ?
C11 C12 C121 C122 107.4(4) . . . . ?
C11 C12 C121 C123 -128.3(4) . . . . ?
C11 C16 C161 C162 151.0(4) . . . . ?
C11 C16 C161 C163 -108.6(14) . . . . ?
C11 C16 C161 C164 -74.9(11) . . . . ?
C11 C16 C15 C14 2.0(6) . . . . ?
C21 N2 C111 N1 -178.5(3) . . . . ?
C21 N2 C111 C112 6.0(5) . . . . ?
C21 N2 C111 Li1 169.1(4) . . . . ?
C21 C22 C221 C223 -102.8(4) . . . . ?
C21 C22 C221 C222 134.3(4) . . . . ?
C21 C22 C23 C24 -0.9(6) . . . . ?
C21 C26 C261 C262 -104.0(4) . . . . ?
C21 C26 C261 C263 132.2(4) . . . . ?
C21 C26 C25 C24 1.8(6) . . . . ?
C112 C113 C114 C115 -171.7(3) . . . . ?
C42 C41 C46 C461 -178.0(3) . . . . ?
C42 C41 C46 C45 -1.4(5) . . . . ?
C13 C12 C11 N1 179.4(3) . . . . ?
C13 C12 C11 C16 4.5(5) . . . . ?
C13 C12 C121 C122 -73.2(4) . . . . ?
C13 C12 C121 C123 51.2(5) . . . . ?
C212 C213 C214 C215 176.2(4) . . . . ?
C22 C21 C26 C261 175.7(3) . . . . ?
C22 C21 C26 C25 -3.3(6) . . . . ?
C22 C23 C24 C25 -0.6(7) . . . . ?
C121 C12 C11 N1 -1.2(5) . . . . ?
C121 C12 C11 C16 -176.1(3) . . . . ?
C121 C12 C13 C14 178.5(4) . . . . ?
C16 C15 C14 C13 0.5(6) . . . . ?
C361 C36 C35 C34 178.0(4) . . . . ?
C32 C31 C36 C361 -178.2(3) . . . . ?
C32 C31 C36 C35 0.6(5) . . . . ?
C32 C31 C36 Li2 70.5(3) . . . . ?
C32 C33 C34 C35 1.5(7) . . . . ?
C221 C22 C23 C24 -179.6(4) . . . . ?
C36 C31 C32 C321 178.9(3) . . . . ?
C36 C31 C32 C33 0.6(6) . . . . ?
C36 C31 C32 Li2 -78.5(4) . . . . ?
C36 C35 C34 C33 -0.3(7) . . . . ?
C461 C46 C45 C44 176.4(4) . . . . ?
C26 C21 C22 C221 -178.5(3) . . . . ?
C26 C21 C22 C23 2.9(6) . . . . ?
C161 C16 C15 C14 -174.0(4) . . . . ?
C421 C42 C43 C44 -177.7(4) . . . . ?
C45 C46 C461 C462 -76.6(4) . . . . ?
C45 C46 C461 C463 46.7(5) . . . . ?
C45 C44 C43 C42 -0.8(6) . . . . ?
C261 C26 C25 C24 -177.2(4) . . . . ?
C15 C16 C161 C162 -33.0(6) . . . . ?
C15 C16 C161 C163 67.4(15) . . . . ?
C15 C16 C161 C164 101.1(11) . . . . ?
C43 C42 C421 C423 -60.1(5) . . . . ?
C43 C42 C421 C422 63.6(5) . . . . ?
C4 O1 C1 C2 -38.8(4) . . . . ?
C4 C3 C2 C1 -15.7(5) . . . . ?
C23 C22 C221 C223 75.9(5) . . . . ?
C23 C22 C221 C222 -47.0(5) . . . . ?
C23 C24 C25 C26 0.1(7) . . . . ?
C321 C32 C33 C34 -180.0(4) . . . . ?
C33 C32 C321 C322 85.8(5) . . . . ?
C33 C32 C321 C323 -38.4(6) . . . . ?
C25 C26 C261 C262 75.0(5) . . . . ?
C25 C26 C261 C263 -48.7(5) . . . . ?
C362 C361 C36 C31 -146.2(4) . . . . ?
C362 C361 C36 C35 35.0(5) . . . . ?
C362 C361 C36 Li2 -74.1(4) . . . . ?
C1 O1 C4 C3 28.3(4) . . . . ?
C363 C361 C36 C31 90.7(4) . . . . ?
C363 C361 C36 C35 -88.1(4) . . . . ?
C363 C361 C36 Li2 162.8(3) . . . . ?
Li1 N3 C211 N4 177.9(3) . . . . ?
Li1 N3 C211 C212 0.9(5) . . . . ?
Li1 N3 C31 C32 97.6(4) . . . . ?
Li1 N3 C31 C36 -83.1(4) . . . . ?
Li1 N3 C31 Li2 179.2(3) . . . . ?
Li1 N2 C111 N1 12.4(4) . . . . ?
Li1 N2 C111 C112 -163.1(3) . . . . ?
Li1 N2 C21 C22 -113.7(6) . . . . ?
Li1 N2 C21 C26 62.0(8) . . . . ?
Li1 N1 C111 N2 -12.3(4) . . . . ?
Li1 N1 C111 C112 163.2(4) . . . . ?
Li1 N1 C11 C12 -54.4(8) . . . . ?
Li1 N1 C11 C16 120.4(6) . . . . ?
Li1 C111 C112 C113 23.6(14) . . . . ?
Li2 O1 C4 C3 -144.7(4) . . . . ?
Li2 O1 C1 C2 133.9(4) . . . . ?
Li2 N4 C211 N3 2.7(5) . . . . ?
Li2 N4 C211 C212 179.5(3) . . . . ?
Li2 N4 C41 C46 -76.1(4) . . . . ?
Li2 N4 C41 C42 95.7(4) . . . . ?
Li2 C31 C32 C321 -102.5(4) . . . . ?
Li2 C31 C32 C33 79.1(4) . . . . ?
Li2 C31 C36 C361 111.2(4) . . . . ?
Li2 C31 C36 C35 -70.0(4) . . . . ?
Li2 C32 C321 C322 -172.6(4) . . . . ?
Li2 C32 C321 C323 63.3(5) . . . . ?
Li2 C32 C33 C34 67.5(4) . . . . ?
Li2 C36 C35 C34 -55.9(4) . . . . ?

_shelx_res_file                  
;
TITL trip_PCR_2025_171_a.res in P-1
    trip_pcr_2025_171_a.res
    created by SHELXL-2019/1 at 08:22:33 on 19-Jan-2026
REM Old TITL trip_PCR_2025_171 in P-1
REM SHELXT solution in P-1: R1 0.207, Rweak 0.010, Alpha 0.036
REM <I/s> 0.000 for 0 systematic absences, Orientation as input
REM Formula found by SHELXT: C62 Li2 N4 O
CELL 1.54178 10.8117 14.0773 19.9743 74.173 86.035 86.57
ZERR 2 0.0006 0.0008 0.0011 0.003 0.003 0.004
LATT 1
SFAC C H Li N O
UNIT 124 188 4 8 2
SADI C161 C163 C161 C164

L.S. 10
PLAN  20
SIZE 0.293 0.341 0.366
TEMP -163.15
CONF
BOND
LIST 6
MORE -1
BOND $H
fmap 2
acta
REM <olex2.extras>
REM <HklSrc "%.\\trip_PCR_2025_171_a.hkl">
REM </olex2.extras>

WGHT    0.104600    5.444000
EXTI    0.000712
FVAR       0.54992   0.29341
O1    5    0.941159    0.139069    0.748057    11.00000    0.04654    0.05661 =
         0.05135   -0.01494   -0.00733    0.01195
N4    4    0.748208    0.295933    0.809334    11.00000    0.03686    0.03950 =
         0.04375   -0.01437   -0.00276   -0.00062
N3    4    0.706551    0.455265    0.739849    11.00000    0.03850    0.04029 =
         0.04181   -0.01638   -0.00290    0.00032
N2    4    0.629630    0.702777    0.769028    11.00000    0.04841    0.03790 =
         0.03938   -0.01250   -0.00182    0.00324
N1    4    0.591282    0.717425    0.656383    11.00000    0.04143    0.04338 =
         0.04473   -0.01673   -0.00401   -0.00264
C211  1    0.705288    0.388121    0.801910    11.00000    0.03085    0.04098 =
         0.04461   -0.01584   -0.00608   -0.00101
C41   1    0.747219    0.224780    0.875610    11.00000    0.03884    0.04354 =
         0.04273   -0.01712   -0.00256    0.00129
C12   1    0.647437    0.772409    0.531520    11.00000    0.04130    0.03947 =
         0.04582   -0.01760   -0.00521   -0.00319
C111  1    0.615102    0.761755    0.705202    11.00000    0.03365    0.04020 =
         0.04404   -0.01636    0.00216    0.00242
C46   1    0.660646    0.149602    0.890803    11.00000    0.03798    0.04389 =
         0.04334   -0.01859   -0.00130    0.00368
C31   1    0.749977    0.416781    0.683506    11.00000    0.04068    0.03561 =
         0.04523   -0.01213   -0.00322    0.00550
C11   1    0.562624    0.773658    0.588569    11.00000    0.04055    0.03693 =
         0.04519   -0.01538   -0.00500   -0.00169
C21   1    0.652211    0.740501    0.825406    11.00000    0.04450    0.03685 =
         0.04788   -0.01401   -0.00294    0.00503
C112  1    0.634329    0.872488    0.687763    11.00000    0.04075    0.04336 =
         0.04639   -0.01582   -0.00226    0.00127
AFIX  23
H11A  2    0.639856    0.891909    0.731477    11.00000   -1.20000
H11B  2    0.561975    0.909091    0.663513    11.00000   -1.20000
AFIX   0
C42   1    0.841084    0.220977    0.922330    11.00000    0.04658    0.04554 =
         0.04268   -0.01701   -0.00498   -0.00066
C13   1    0.617927    0.827264    0.464709    11.00000    0.04785    0.05115 =
         0.04458   -0.01908   -0.00106   -0.00604
AFIX  43
H13   2    0.675849    0.828311    0.426544    11.00000   -1.20000
AFIX   0
C212  1    0.645707    0.423508    0.861956    11.00000    0.04110    0.05036 =
         0.04293   -0.01990   -0.00448   -0.00106
AFIX  23
H21A  2    0.666155    0.493141    0.855607    11.00000   -1.20000
H21B  2    0.680574    0.383545    0.905901    11.00000   -1.20000
AFIX   0
C22   1    0.552371    0.768929    0.865756    11.00000    0.04573    0.03883 =
         0.04582   -0.01368   -0.00563    0.00446
C121  1    0.769558    0.713731    0.541575    11.00000    0.04247    0.05899 =
         0.04208   -0.01395   -0.00136    0.00307
AFIX  13
H121  2    0.780552    0.689950    0.592845    11.00000   -1.20000
AFIX   0
C16   1    0.446700    0.824727    0.575549    11.00000    0.04225    0.04049 =
         0.05528   -0.02195   -0.00612    0.00043
C361  1    0.525457    0.385671    0.668014    11.00000    0.04366    0.05046 =
         0.04801   -0.02126   -0.00554    0.00081
AFIX  13
H361  2    0.516572    0.385969    0.718124    11.00000   -1.20000
AFIX   0
C32   1    0.877384    0.413617    0.662956    11.00000    0.04277    0.04471 =
         0.04741   -0.00848   -0.00342    0.00051
C221  1    0.420583    0.764014    0.847919    11.00000    0.04777    0.04590 =
         0.05234   -0.02118   -0.00471    0.00268
AFIX  13
H221  2    0.421157    0.722264    0.814622    11.00000   -1.20000
AFIX   0
C36   1    0.663457    0.379907    0.647697    11.00000    0.04312    0.04056 =
         0.04526   -0.01423   -0.00273    0.00336
C461  1    0.560843    0.150116    0.840087    11.00000    0.04197    0.04698 =
         0.04637   -0.01178   -0.00367   -0.00578
AFIX  13
H461  2    0.553877    0.218011    0.807608    11.00000   -1.20000
AFIX   0
C26   1    0.775569    0.743621    0.844515    11.00000    0.04794    0.04402 =
         0.04514   -0.01421   -0.00563    0.00319
C161  1    0.346811    0.815696    0.634312    11.00000    0.04006    0.04855 =
         0.06126   -0.02244    0.00223    0.00033
PART 1
AFIX  13
H161  2    0.378297    0.788703    0.682014    21.00000   -1.20000
AFIX  13
PART 2
H16A  2    0.393473    0.813320    0.676294   -21.00000   -1.20000
AFIX   0
PART 0
C113  1    0.753385    0.900891    0.641120    11.00000    0.04149    0.04844 =
         0.04994   -0.01809    0.00041   -0.00450
AFIX  23
H11C  2    0.821699    0.853150    0.659983    11.00000   -1.20000
H11D  2    0.739834    0.895636    0.593770    11.00000   -1.20000
AFIX   0
C421  1    0.939107    0.298763    0.908161    11.00000    0.04373    0.05587 =
         0.05204   -0.01885   -0.00497   -0.00414
AFIX  13
H421  2    0.918506    0.350664    0.864639    11.00000   -1.20000
AFIX   0
C114  1    0.792309    1.004553    0.635920    11.00000    0.04500    0.05028 =
         0.04508   -0.01725   -0.00549   -0.00411
AFIX  23
H11E  2    0.818477    1.007372    0.681843    11.00000   -1.20000
H11F  2    0.720426    1.051643    0.623541    11.00000   -1.20000
AFIX   0
C45   1    0.670606    0.071695    0.950749    11.00000    0.04852    0.04512 =
         0.04724   -0.01285   -0.00231   -0.00216
AFIX  43
H45   2    0.612157    0.021219    0.961111    11.00000   -1.20000
AFIX   0
C44   1    0.764798    0.066641    0.995683    11.00000    0.05680    0.05160 =
         0.04364   -0.01256   -0.00552    0.00271
AFIX  43
H44   2    0.771807    0.012361    1.035938    11.00000   -1.20000
AFIX   0
C261  1    0.885309    0.706802    0.805223    11.00000    0.04023    0.04995 =
         0.05830   -0.02035   -0.00292    0.00418
AFIX  13
H261  2    0.855199    0.698081    0.761134    11.00000   -1.20000
AFIX   0
C15   1    0.422066    0.878030    0.508029    11.00000    0.04361    0.05568 =
         0.06214   -0.02366   -0.01191    0.00884
AFIX  43
H15   2    0.345019    0.914115    0.499572    11.00000   -1.20000
AFIX   0
C43   1    0.848050    0.141035    0.981396    11.00000    0.04495    0.06272 =
         0.04566   -0.01843   -0.00898    0.00439
AFIX  43
H43   2    0.911668    0.137694    1.012573    11.00000   -1.20000
AFIX   0
C35   1    0.705707    0.340331    0.593243    11.00000    0.05483    0.05161 =
         0.05112   -0.02286   -0.00419    0.00330
AFIX  43
H35   2    0.647960    0.314861    0.569551    11.00000   -1.20000
AFIX   0
C4    1    0.943448    0.057298    0.810209    11.00000    0.05461    0.04657 =
         0.05371   -0.01604   -0.00520    0.00265
AFIX  23
H4A   2    0.898576    0.001465    0.803702    11.00000   -1.20000
H4B   2    0.903189    0.077650    0.850455    11.00000   -1.20000
AFIX   0
C14   1    0.506701    0.879760    0.453119    11.00000    0.05304    0.05596 =
         0.04735   -0.01554   -0.01109    0.00424
AFIX  43
H14   2    0.488291    0.917126    0.407347    11.00000   -1.20000
AFIX   0
C23   1    0.576914    0.803976    0.922128    11.00000    0.05552    0.05260 =
         0.05004   -0.02153    0.00281    0.00621
AFIX  43
H23   2    0.509797    0.824131    0.949122    11.00000   -1.20000
AFIX   0
C321  1    0.970979    0.454624    0.700211    11.00000    0.03925    0.05858 =
         0.05440   -0.01456   -0.00317   -0.00109
AFIX  13
H321  2    0.934080    0.451907    0.747972    11.00000   -1.20000
AFIX   0
C33   1    0.915163    0.374828    0.607117    11.00000    0.04512    0.05959 =
         0.05320   -0.01578    0.00446    0.01102
AFIX  43
H33   2    1.000576    0.374180    0.592368    11.00000   -1.20000
AFIX   0
C24   1    0.698037    0.809948    0.939545    11.00000    0.05666    0.05833 =
         0.05026   -0.02270   -0.00859    0.00733
AFIX  43
H24   2    0.713410    0.834629    0.977829    11.00000   -1.20000
AFIX   0
C25   1    0.795224    0.779964    0.901082    11.00000    0.05123    0.05456 =
         0.05812   -0.02014   -0.01302    0.00969
AFIX  43
H25   2    0.877743    0.784063    0.913275    11.00000   -1.20000
AFIX   0
C462  1    0.600078    0.077913    0.796663    11.00000    0.05383    0.05397 =
         0.05320   -0.01764   -0.01170   -0.00299
AFIX 137
H46A  2    0.612650    0.011350    0.827702    11.00000   -1.50000
H46B  2    0.677623    0.098574    0.769604    11.00000   -1.50000
H46C  2    0.535075    0.077596    0.764887    11.00000   -1.50000
AFIX   0
C34   1    0.831499    0.337467    0.572898    11.00000    0.05708    0.06081 =
         0.05456   -0.02611    0.00162    0.00505
AFIX  43
H34   2    0.859364    0.309994    0.535753    11.00000   -1.20000
AFIX   0
C423  1    0.941182    0.349212    0.966769    11.00000    0.05364    0.05871 =
         0.05511   -0.02009   -0.00687    0.00161
AFIX 137
H42A  2    0.961063    0.299829    1.010178    11.00000   -1.50000
H42B  2    0.859594    0.380943    0.972902    11.00000   -1.50000
H42C  2    1.004221    0.399223    0.954818    11.00000   -1.50000
AFIX   0
C213  1    0.504371    0.415999    0.867866    11.00000    0.04228    0.05283 =
         0.05933   -0.02097    0.00130   -0.00097
AFIX  23
H21C  2    0.469529    0.457351    0.824324    11.00000   -1.20000
H21D  2    0.484137    0.346676    0.872790    11.00000   -1.20000
AFIX   0
C362  1    0.454433    0.298961    0.660123    11.00000    0.04759    0.05402 =
         0.06640   -0.01994   -0.01145   -0.00355
AFIX 137
H36A  2    0.453729    0.301354    0.610654    11.00000   -1.50000
H36B  2    0.368974    0.303297    0.679240    11.00000   -1.50000
H36C  2    0.495077    0.236662    0.685417    11.00000   -1.50000
AFIX   0
C1    1    1.052108    0.125022    0.706952    11.00000    0.05267    0.06504 =
         0.05547   -0.02357   -0.00452    0.01148
AFIX  23
H1A   2    1.075182    0.188089    0.673298    11.00000   -1.20000
H1B   2    1.039898    0.075993    0.680928    11.00000   -1.20000
AFIX   0
C223  1    0.364629    0.866428    0.811558    11.00000    0.04135    0.06182 =
         0.05949   -0.01749   -0.00237    0.00874
AFIX 137
H22A  2    0.360979    0.908656    0.843431    11.00000   -1.50000
H22B  2    0.280683    0.859703    0.798273    11.00000   -1.50000
H22C  2    0.416510    0.896295    0.769761    11.00000   -1.50000
AFIX   0
C115  1    0.899071    1.035482    0.581155    11.00000    0.05068    0.06304 =
         0.05572   -0.01234   -0.00275   -0.01379
AFIX 137
H11G  2    0.874440    1.030602    0.535945    11.00000   -1.50000
H11H  2    0.972291    0.991813    0.595003    11.00000   -1.50000
H11I  2    0.918818    1.103827    0.577464    11.00000   -1.50000
AFIX   0
C122  1    0.765891    0.622774    0.514299    11.00000    0.05411    0.05382 =
         0.06190   -0.01388    0.00521    0.00390
AFIX 137
H12A  2    0.696952    0.582424    0.538272    11.00000   -1.50000
H12B  2    0.844198    0.583831    0.523010    11.00000   -1.50000
H12C  2    0.754167    0.643639    0.464095    11.00000   -1.50000
AFIX   0
C463  1    0.433009    0.125335    0.877080    11.00000    0.04698    0.07356 =
         0.05680   -0.02268   -0.00474   -0.00332
AFIX 137
H46D  2    0.370325    0.135925    0.842310    11.00000   -1.50000
H46E  2    0.412333    0.168169    0.907918    11.00000   -1.50000
H46F  2    0.434712    0.056080    0.904644    11.00000   -1.50000
AFIX   0
C123  1    0.881667    0.773706    0.508476    11.00000    0.04733    0.07017 =
         0.06416   -0.02874    0.00268    0.00345
AFIX 137
H12D  2    0.877638    0.792896    0.457657    11.00000   -1.50000
H12E  2    0.957971    0.733613    0.521457    11.00000   -1.50000
H12F  2    0.881428    0.833145    0.525048    11.00000   -1.50000
AFIX   0
C262  1    0.933542    0.605376    0.848606    11.00000    0.05055    0.05939 =
         0.07265   -0.02368   -0.00831    0.00950
AFIX 137
H26A  2    0.960837    0.611458    0.892975    11.00000   -1.50000
H26B  2    1.003578    0.581498    0.822878    11.00000   -1.50000
H26C  2    0.866979    0.558469    0.857641    11.00000   -1.50000
AFIX   0
C3    1    1.079491    0.026614    0.822904    11.00000    0.05829    0.05679 =
         0.07362   -0.01756   -0.01569    0.01302
AFIX  23
H3A   2    1.094606   -0.044898    0.827565    11.00000   -1.20000
H3B   2    1.104264    0.041334    0.865694    11.00000   -1.20000
AFIX   0
C363  1    0.466419    0.482608    0.624994    11.00000    0.04272    0.06158 =
         0.07771   -0.02464   -0.00492    0.00448
AFIX 137
H36D  2    0.507774    0.538428    0.632813    11.00000   -1.50000
H36E  2    0.378085    0.486629    0.639175    11.00000   -1.50000
H36F  2    0.475574    0.484871    0.575434    11.00000   -1.50000
AFIX   0
C214  1    0.444509    0.448107    0.928027    11.00000    0.05040    0.07547 =
         0.06453   -0.03285    0.00587   -0.00423
AFIX  23
H21E  2    0.469824    0.515731    0.924747    11.00000   -1.20000
H21F  2    0.475510    0.403839    0.971683    11.00000   -1.20000
AFIX   0
C222  1    0.333248    0.717171    0.911276    11.00000    0.05409    0.05793 =
         0.06839   -0.01687    0.00921   -0.00565
AFIX 137
H22D  2    0.367946    0.652067    0.935836    11.00000   -1.50000
H22E  2    0.251535    0.709896    0.895303    11.00000   -1.50000
H22F  2    0.324809    0.759805    0.942919    11.00000   -1.50000
AFIX   0
C2    1    1.150802    0.088099    0.758588    11.00000    0.05448    0.07142 =
         0.07871   -0.02756   -0.01556    0.01359
AFIX  23
H2A   2    1.190120    0.143753    0.769076    11.00000   -1.20000
H2B   2    1.215657    0.047057    0.740836    11.00000   -1.20000
AFIX   0
C263  1    0.989789    0.779049    0.785631    11.00000    0.05529    0.06763 =
         0.08445   -0.03205    0.00680   -0.00111
AFIX 137
H26D  2    0.956147    0.844696    0.761432    11.00000   -1.50000
H26E  2    1.052434    0.756377    0.754918    11.00000   -1.50000
H26F  2    1.027970    0.782528    0.827945    11.00000   -1.50000
AFIX   0
C422  1    1.067954    0.252986    0.895458    11.00000    0.04737    0.08430 =
         0.09299   -0.05082    0.00311   -0.00671
AFIX 137
H42D  2    1.129099    0.304446    0.884359    11.00000   -1.50000
H42E  2    1.066516    0.223442    0.856425    11.00000   -1.50000
H42F  2    1.090561    0.201824    0.937475    11.00000   -1.50000
AFIX   0
C162  1    0.257953    0.905381    0.627011    11.00000    0.06763    0.08537 =
         0.06166   -0.01568    0.00260    0.02919
AFIX 137
H16B  2    0.305184    0.964201    0.622838    11.00000   -1.50000
H16C  2    0.200384    0.895067    0.668206    11.00000   -1.50000
H16D  2    0.211021    0.914678    0.585281    11.00000   -1.50000
AFIX   0
C322  1    0.994003    0.561880    0.663604    11.00000    0.07649    0.06577 =
         0.08836   -0.00946   -0.02943   -0.01918
AFIX 137
H32A  2    1.052879    0.586838    0.689224    11.00000   -1.50000
H32B  2    0.915569    0.600940    0.661808    11.00000   -1.50000
H32C  2    1.028460    0.567262    0.616092    11.00000   -1.50000
AFIX   0
C323  1    1.093685    0.395015    0.708677    11.00000    0.05271    0.08280 =
         0.11736   -0.04077   -0.02881    0.01296
AFIX 137
H32D  2    1.136036    0.401354    0.662777    11.00000   -1.50000
H32E  2    1.078067    0.325327    0.730981    11.00000   -1.50000
H32F  2    1.146017    0.419954    0.737728    11.00000   -1.50000
AFIX   0
C215  1    0.303473    0.447749    0.932157    11.00000    0.05429    0.09092 =
         0.10457   -0.05277    0.01395   -0.00701
AFIX 137
H21G  2    0.271898    0.489088    0.888357    11.00000   -1.50000
H21H  2    0.270415    0.473979    0.970770    11.00000   -1.50000
H21I  2    0.277270    0.379949    0.940002    11.00000   -1.50000
AFIX   0
PART 1
C163  1    0.247070    0.751597    0.616091    21.00000    0.04333    0.05214 =
         0.08044   -0.01708    0.02102   -0.00464
AFIX 137
H16E  2    0.214907    0.785668    0.570670    21.00000   -1.50000
H16F  2    0.178822    0.741746    0.651898    21.00000   -1.50000
H16G  2    0.285154    0.687321    0.614318    21.00000   -1.50000
AFIX   0
PART 0
LI1   3    0.639262    0.590651    0.725999    11.00000    0.04853    0.04151 =
         0.05131   -0.01599    0.00315   -0.00057
LI2   3    0.823982    0.248814    0.732462    11.00000    0.04484    0.04819 =
         0.04864   -0.00995   -0.00250    0.00017
PART 2
C164  1    0.286267    0.714176    0.651801   -21.00000    0.07087    0.06788 =
         0.11585   -0.04411    0.02979   -0.01861
AFIX 137
H16H  2    0.237965    0.710783    0.612831   -21.00000   -1.50000
H16I  2    0.231365    0.706244    0.693926   -21.00000   -1.50000
H16J  2    0.351181    0.661292    0.659708   -21.00000   -1.50000
AFIX   0
HKLF 4


REM  trip_PCR_2025_171_a.res in P-1
REM wR2 = 0.2717, GooF = S = 1.039, Restrained GooF = 1.039 for all data
REM R1 = 0.0938 for 7083 Fo > 4sig(Fo) and 0.1368 for all 10348 data
REM 652 parameters refined using 1 restraints

END

WGHT      0.1046      5.4439

REM Highest difference peak  0.359,  deepest hole -0.287,  1-sigma level  0.064
Q1    1   1.1118  0.0389  0.7382  11.00000  0.05    0.36
Q2    1   0.4375  0.4953  0.8304  11.00000  0.05    0.33
Q3    1   0.4958  0.6212  0.7603  11.00000  0.05    0.30
Q4    1   0.5285  0.0571  0.7485  11.00000  0.05    0.26
Q5    1   0.4607  0.5020  0.7894  11.00000  0.05    0.26
Q6    1   0.5599  0.8368  0.7971  11.00000  0.05    0.26
Q7    1   0.5574  0.6547  0.6751  11.00000  0.05    0.25
Q8    1   0.5961  0.5422  0.8398  11.00000  0.05    0.24
Q9    1   0.3012  0.3856  1.0003  11.00000  0.05    0.24
Q10   1   0.3164  0.4783  0.8470  11.00000  0.05    0.23
Q11   1   0.2153  1.0614  0.6314  11.00000  0.05    0.23
Q12   1   0.2412  0.7405  0.8212  11.00000  0.05    0.23
Q13   1   0.6931  0.5174  0.7479  11.00000  0.05    0.23
Q14   1   0.8596  0.1884  1.0348  11.00000  0.05    0.23
Q15   1   0.8785  0.0157  0.9360  11.00000  0.05    0.22
Q16   1   0.7132  0.7418  0.5378  11.00000  0.05    0.22
Q17   1   0.3169  0.3532  0.6914  11.00000  0.05    0.22
Q18   1   1.1574  0.4416  0.7083  11.00000  0.05    0.21
Q19   1   0.4004  0.6530  0.6841  11.00000  0.05    0.21
Q20   1   0.9783  0.6384  0.5355  11.00000  0.05    0.21
;
_shelx_res_checksum              63570
_olex2_submission_special_instructions 'No special instructions were received'
####################################################################### 
# 
# This file contains crystal structure data downloaded from the 
# Cambridge Structural Database (CSD) hosted by the Cambridge 
# Crystallographic Data Centre (CCDC).
# 
# Full information about CCDC data access policies and citation 
# guidelines are available at http://www.ccdc.cam.ac.uk/access/V1 
# 
# Audit and citation data items may have been added by the CCDC. 
# Please retain this information to preserve the provenance of 
# this file and to allow appropriate attribution of the data. 
# 
#######################################################################

data_trip_ys_089_a
_audit_block_doi                 10.5517/ccdc.csd.cc2qyrv9
_database_code_depnum_ccdc_archive 'CCDC 2531052'
loop_
_audit_author_name
_audit_author_address
'Paris Reuel'
;Texas A and M University
United States of America
;
_audit_update_record             
;
2026-02-13 deposited with the CCDC.	2026-04-07 downloaded from the CCDC.
;
_audit_creation_date             2026-02-02
_audit_creation_method           
;
Olex2 1.5
(compiled 2025.07.13 svn.rb7424aed for OlexSys, GUI svn.r7314)
;
_shelx_SHELXL_version_number     2019/1
_chemical_name_common            ?
_chemical_name_systematic        ?
_chemical_formula_moiety         'C57 H85 Al5 N2, C3 H3'
_chemical_formula_sum            'C60 H88 Al5 N2'
_chemical_formula_weight         972.22
_chemical_melting_point          ?
loop_
_atom_type_symbol
_atom_type_description
_atom_type_scat_dispersion_real
_atom_type_scat_dispersion_imag
_atom_type_scat_source
C C 0.0181 0.0091 'International Tables Vol C Tables 4.2.6.8 and 6.1.1.4'
H H 0.0000 0.0000 'International Tables Vol C Tables 4.2.6.8 and 6.1.1.4'
Al Al 0.2130 0.2455 'International Tables Vol C Tables 4.2.6.8 and 6.1.1.4'
N N 0.0311 0.0180 'International Tables Vol C Tables 4.2.6.8 and 6.1.1.4'

_shelx_space_group_comment       
;
The symmetry employed for this shelxl refinement is uniquely defined
by the following loop, which should always be used as a source of
symmetry information in preference to the above space-group names.
They are only intended as comments.
;
_space_group_crystal_system      triclinic
_space_group_IT_number           2
_space_group_name_H-M_alt        P-1
_space_group_name_Hall           '-P 1'
loop_
_space_group_symop_operation_xyz
'x, y, z'
'-x, -y, -z'

_cell_length_a                   10.9764(9)
_cell_length_b                   13.9661(12)
_cell_length_c                   21.8278(19)
_cell_angle_alpha                103.500(5)
_cell_angle_beta                 93.255(5)
_cell_angle_gamma                111.999(4)
_cell_volume                     2977.9(4)
_cell_formula_units_Z            2
_cell_measurement_reflns_used    9957
_cell_measurement_temperature    130.00
_cell_measurement_theta_max      68.35
_cell_measurement_theta_min      3.55
_shelx_estimated_absorpt_T_max   ?
_shelx_estimated_absorpt_T_min   ?
_exptl_absorpt_coefficient_mu    1.135
_exptl_absorpt_correction_T_max  0.7531
_exptl_absorpt_correction_T_min  0.6388
_exptl_absorpt_correction_type   none
_exptl_absorpt_process_details   
;
SADABS-2016/2 (Bruker,2016/2) was used for absorption correction.
wR2(int) was 0.1334 before and 0.0642 after correction.
The Ratio of minimum to maximum transmission is 0.8482.
The \l/2 correction factor is Not present.
;
_exptl_absorpt_special_details   ?
_exptl_crystal_colour            blue
_exptl_crystal_colour_primary    blue
_exptl_crystal_density_diffrn    1.084
_exptl_crystal_density_meas      ?
_exptl_crystal_density_method    ?
_exptl_crystal_description       block
_exptl_crystal_F_000             1054
_exptl_crystal_size_max          0.225
_exptl_crystal_size_mid          0.193
_exptl_crystal_size_min          0.107
_exptl_transmission_factor_max   ?
_exptl_transmission_factor_min   ?
_diffrn_reflns_av_R_equivalents  0.0460
_diffrn_reflns_av_unetI/netI     0.0513
_diffrn_reflns_Laue_measured_fraction_full 0.968
_diffrn_reflns_Laue_measured_fraction_max 0.966
_diffrn_reflns_limit_h_max       13
_diffrn_reflns_limit_h_min       -13
_diffrn_reflns_limit_k_max       16
_diffrn_reflns_limit_k_min       -16
_diffrn_reflns_limit_l_max       26
_diffrn_reflns_limit_l_min       -26
_diffrn_reflns_number            26182
_diffrn_reflns_point_group_measured_fraction_full 0.968
_diffrn_reflns_point_group_measured_fraction_max 0.966
_diffrn_reflns_theta_full        67.679
_diffrn_reflns_theta_max         68.377
_diffrn_reflns_theta_min         3.550
_diffrn_ambient_temperature      130.00
_diffrn_detector_area_resol_mean ?
_diffrn_measured_fraction_theta_full 0.968
_diffrn_measured_fraction_theta_max 0.966
_diffrn_measurement_device_type  'Bruker APEX-II CCD'
_diffrn_measurement_method       '\f and \w scans'
_diffrn_radiation_type           CuK\a
_diffrn_radiation_wavelength     1.54178
_diffrn_source                   ?
_diffrn_source_current           1.0
_diffrn_source_power             0.05
_diffrn_source_voltage           50.0
_diffrn_standards_number         0
_reflns_Friedel_coverage         0.000
_reflns_Friedel_fraction_full    .
_reflns_Friedel_fraction_max     .
_reflns_number_gt                7846
_reflns_number_total             10556
_reflns_special_details          
;
 Reflections were merged by SHELXL according to the crystal
 class for the calculation of statistics and refinement.
 
 _reflns_Friedel_fraction is defined as the number of unique
 Friedel pairs measured divided by the number that would be
 possible theoretically, ignoring centric projections and
 systematic absences.
;
_reflns_threshold_expression     'I > 2\s(I)'
_computing_cell_refinement       'SAINT V8.40B (?, 2016)'
_computing_data_collection       ?
_computing_data_reduction        'SAINT V8.40B (?, 2016)'
_computing_molecular_graphics    'Olex2 1.5 (Dolomanov et al., 2009)'
_computing_publication_material  'Olex2 1.5 (Dolomanov et al., 2009)'
_computing_structure_refinement  'XL  (Sheldrick, 2008)'
_computing_structure_solution    'SHELXS  (Sheldrick, 2008)'
_refine_diff_density_max         0.666
_refine_diff_density_min         -0.448
_refine_diff_density_rms         0.102
_refine_ls_extinction_coef       .
_refine_ls_extinction_method     none
_refine_ls_goodness_of_fit_ref   1.072
_refine_ls_hydrogen_treatment    constr
_refine_ls_matrix_type           full
_refine_ls_number_parameters     627
_refine_ls_number_reflns         10556
_refine_ls_number_restraints     0
_refine_ls_R_factor_all          0.1277
_refine_ls_R_factor_gt           0.0941
_refine_ls_restrained_S_all      1.072
_refine_ls_shift/su_max          0.000
_refine_ls_shift/su_mean         0.000
_refine_ls_structure_factor_coef Fsqd
_refine_ls_weighting_details     
'w=1/[\s^2^(Fo^2^)+(0.0178P)^2^+17.8654P] where P=(Fo^2^+2Fc^2^)/3'
_refine_ls_weighting_scheme      calc
_refine_ls_wR_factor_gt          0.1861
_refine_ls_wR_factor_ref         0.2101
_refine_special_details          ?
_olex2_refinement_description    
;
1.a Ternary CH refined with riding coordinates:
 C121(H121), C161(H161), C261(H261), C221(H221)
1.b Secondary CH2 refined with riding coordinates:
 C3(H3A,H3B), C1(H1A,H1B), C2(H2A,H2B)
1.c Aromatic/amide H refined with riding coordinates:
 C15(H15), C13(H13), C14(H14), C23(H23), C24(H24), C25(H25), C5(H5), C6(H6),
 C4(H4)
1.d Idealised Me refined as rotating group:
 C551(H55A,H55B,H55C), C511(H51A,H51B,H51C), C351(H35A,H35B,H35C), C531(H53A,
 H53B,H53C), C541(H54A,H54B,H54C), C341(H34A,H34B,H34C), C122(H12A,H12B,H12C),
 C451(H45A,H45B,H45C), C311(H31A,H31B,H31C), C162(H16A,H16B,H16C), C262(H26A,
 H26B,H26C), C521(H52A,H52B,H52C), C321(H32A,H32B,H32C), C263(H26D,H26E,H26F),
 C331(H33A,H33B,H33C), C411(H41A,H41B,H41C), C441(H44A,H44B,H44C), C222(H22A,
 H22B,H22C), C163(H16D,H16E,H16F), C123(H12D,H12E,H12F), C431(H43A,H43B,H43C),
 C421(H42A,H42B,H42C), C223(H22D,H22E,H22F)
;
_atom_sites_solution_hydrogens   geom
_atom_sites_solution_primary     direct
_atom_sites_solution_secondary   ?
loop_
_atom_site_label
_atom_site_type_symbol
_atom_site_fract_x
_atom_site_fract_y
_atom_site_fract_z
_atom_site_U_iso_or_equiv
_atom_site_adp_type
_atom_site_occupancy
_atom_site_site_symmetry_order
_atom_site_calc_flag
_atom_site_refinement_flags_posn
_atom_site_refinement_flags_adp
_atom_site_refinement_flags_occupancy
_atom_site_disorder_assembly
_atom_site_disorder_group
Al5 Al 0.52018(12) 0.65773(10) 0.25035(6) 0.0232(3) Uani 1 1 d . . . . .
Al1 Al 0.12785(13) 0.30460(10) 0.23065(6) 0.0226(3) Uani 1 1 d . . . . .
Al2 Al 0.27357(12) 0.51399(10) 0.23951(6) 0.0227(3) Uani 1 1 d . . . . .
Al3 Al 0.31594(13) 0.67098(11) 0.18341(6) 0.0247(3) Uani 1 1 d . . . . .
Al4 Al 0.33675(13) 0.71097(10) 0.31254(6) 0.0249(3) Uani 1 1 d . . . . .
N2 N 0.0582(4) 0.1924(3) 0.16002(18) 0.0249(8) Uani 1 1 d . . . . .
N1 N 0.0876(4) 0.2422(3) 0.29543(17) 0.0246(8) Uani 1 1 d . . . . .
C11 C 0.1011(4) 0.2978(3) 0.3608(2) 0.0227(9) Uani 1 1 d . . . . .
C53 C 0.6784(4) 0.6173(4) 0.1980(2) 0.0260(10) Uani 1 1 d . . . . .
C21 C 0.0386(4) 0.1999(3) 0.0965(2) 0.0229(9) Uani 1 1 d . . . . .
C51 C 0.7110(4) 0.6750(4) 0.3080(2) 0.0261(10) Uani 1 1 d . . . . .
C35 C 0.1383(4) 0.6682(4) 0.1232(2) 0.0274(10) Uani 1 1 d . . . . .
C12 C 0.2255(4) 0.3394(3) 0.4004(2) 0.0244(9) Uani 1 1 d . . . . .
C26 C 0.1315(5) 0.1895(4) 0.0559(2) 0.0279(10) Uani 1 1 d . . . . .
C34 C 0.1911(5) 0.6013(4) 0.0843(2) 0.0268(10) Uani 1 1 d . . . . .
C54 C 0.7210(4) 0.7317(4) 0.2165(2) 0.0268(10) Uani 1 1 d . . . . .
C52 C 0.6717(4) 0.5829(4) 0.2539(2) 0.0286(10) Uani 1 1 d . . . . .
C55 C 0.7420(4) 0.7667(4) 0.2838(2) 0.0276(10) Uani 1 1 d . . . . .
C3 C 0.0063(5) 0.0794(3) 0.1621(2) 0.0285(10) Uani 1 1 d . . . . .
H3A H 0.030668 0.036532 0.125813 0.034 Uiso 1 1 calc R U . . .
H3B H -0.092058 0.050966 0.156899 0.034 Uiso 1 1 calc R U . . .
C16 C -0.0111(4) 0.3062(3) 0.3866(2) 0.0261(10) Uani 1 1 d . . . . .
C22 C -0.0754(5) 0.2120(4) 0.0733(2) 0.0292(10) Uani 1 1 d . . . . .
C33 C 0.3212(5) 0.6682(4) 0.0772(2) 0.0310(10) Uani 1 1 d . . . . .
C31 C 0.2364(5) 0.7761(4) 0.1404(2) 0.0294(10) Uani 1 1 d . . . . .
C121 C 0.3464(5) 0.3271(4) 0.3741(2) 0.0303(10) Uani 1 1 d . . . . .
H121 H 0.336926 0.328795 0.328529 0.036 Uiso 1 1 calc R U . . .
C15 C 0.0061(5) 0.3584(4) 0.4513(2) 0.0326(11) Uani 1 1 d . . . . .
H15 H -0.068053 0.365369 0.469125 0.039 Uiso 1 1 calc R U . . .
C13 C 0.2359(5) 0.3902(4) 0.4643(2) 0.0306(10) Uani 1 1 d . . . . .
H13 H 0.319584 0.418987 0.491247 0.037 Uiso 1 1 calc R U . . .
C14 C 0.1274(5) 0.3999(4) 0.4897(2) 0.0352(11) Uani 1 1 d . . . . .
H14 H 0.136660 0.435135 0.533560 0.042 Uiso 1 1 calc R U . . .
C42 C 0.1957(5) 0.7057(4) 0.3858(3) 0.0354(12) Uani 1 1 d . . . . .
C45 C 0.3334(5) 0.8685(4) 0.3742(2) 0.0287(10) Uani 1 1 d . . . . .
C41 C 0.2012(5) 0.7896(4) 0.3583(2) 0.0324(11) Uani 1 1 d . . . . .
C1 C 0.0241(5) 0.1247(4) 0.2826(2) 0.0343(11) Uani 1 1 d . . . . .
H1A H -0.073664 0.101965 0.277443 0.041 Uiso 1 1 calc R U . . .
H1B H 0.051543 0.104233 0.319916 0.041 Uiso 1 1 calc R U . . .
C2 C 0.0593(5) 0.0659(4) 0.2238(2) 0.0306(10) Uani 1 1 d . . . . .
H2A H 0.023692 -0.011562 0.221385 0.037 Uiso 1 1 calc R U . . .
H2B H 0.157440 0.091981 0.228043 0.037 Uiso 1 1 calc R U . . .
C44 C 0.4097(5) 0.8329(4) 0.4115(2) 0.0300(10) Uani 1 1 d . . . . .
C32 C 0.3486(5) 0.7755(4) 0.1119(2) 0.0329(11) Uani 1 1 d . . . . .
C161 C -0.1476(5) 0.2586(4) 0.3469(3) 0.0344(11) Uani 1 1 d . . . . .
H161 H -0.139453 0.229439 0.301585 0.041 Uiso 1 1 calc R U . . .
C551 C 0.7910(5) 0.8814(4) 0.3232(3) 0.0367(12) Uani 1 1 d . . . . .
H55A H 0.730659 0.913321 0.311391 0.055 Uiso 1 1 calc R U . . .
H55B H 0.880522 0.921752 0.315460 0.055 Uiso 1 1 calc R U . . .
H55C H 0.793873 0.883910 0.368545 0.055 Uiso 1 1 calc R U . . .
C511 C 0.7232(5) 0.6753(4) 0.3766(2) 0.0370(12) Uani 1 1 d . . . . .
H51A H 0.640724 0.672937 0.392555 0.056 Uiso 1 1 calc R U . . .
H51B H 0.797857 0.740758 0.401590 0.056 Uiso 1 1 calc R U . . .
H51C H 0.738952 0.612277 0.380653 0.056 Uiso 1 1 calc R U . . .
C261 C 0.2539(5) 0.1745(4) 0.0793(2) 0.0330(11) Uani 1 1 d . . . . .
H261 H 0.238987 0.152238 0.119556 0.040 Uiso 1 1 calc R U . . .
C351 C 0.0018(5) 0.6297(4) 0.1426(2) 0.0358(11) Uani 1 1 d . . . . .
H35A H -0.002956 0.582017 0.169734 0.054 Uiso 1 1 calc R U . . .
H35B H -0.065842 0.590603 0.104296 0.054 Uiso 1 1 calc R U . . .
H35C H -0.014173 0.691647 0.166178 0.054 Uiso 1 1 calc R U . . .
C43 C 0.3235(6) 0.7327(4) 0.4192(2) 0.0350(12) Uani 1 1 d . . . . .
C531 C 0.6459(5) 0.5463(4) 0.1308(2) 0.0342(11) Uani 1 1 d . . . . .
H53A H 0.549158 0.508127 0.118733 0.051 Uiso 1 1 calc R U . . .
H53B H 0.686556 0.494062 0.128169 0.051 Uiso 1 1 calc R U . . .
H53C H 0.680912 0.590250 0.101749 0.051 Uiso 1 1 calc R U . . .
C541 C 0.7451(5) 0.8020(4) 0.1725(3) 0.0376(12) Uani 1 1 d . . . . .
H54A H 0.679012 0.765059 0.133578 0.056 Uiso 1 1 calc R U . . .
H54B H 0.834614 0.817983 0.161534 0.056 Uiso 1 1 calc R U . . .
H54C H 0.737500 0.869193 0.193647 0.056 Uiso 1 1 calc R U . . .
C23 C -0.0916(5) 0.2188(4) 0.0104(3) 0.0371(12) Uani 1 1 d . . . . .
H23 H -0.167144 0.228726 -0.005516 0.045 Uiso 1 1 calc R U . . .
C24 C 0.0008(6) 0.2113(4) -0.0284(2) 0.0393(12) Uani 1 1 d . . . . .
H24 H -0.010655 0.217037 -0.070653 0.047 Uiso 1 1 calc R U . . .
C221 C -0.1799(5) 0.2180(4) 0.1150(3) 0.0375(12) Uani 1 1 d . . . . .
H221 H -0.162994 0.192872 0.152723 0.045 Uiso 1 1 calc R U . . .
C25 C 0.1106(5) 0.1953(4) -0.0062(2) 0.0362(12) Uani 1 1 d . . . . .
H25 H 0.172337 0.188176 -0.033893 0.043 Uiso 1 1 calc R U . . .
C341 C 0.1229(5) 0.4825(4) 0.0556(3) 0.0390(12) Uani 1 1 d . . . . .
H34A H 0.157623 0.461832 0.016566 0.058 Uiso 1 1 calc R U . . .
H34B H 0.026910 0.462356 0.045339 0.058 Uiso 1 1 calc R U . . .
H34C H 0.139336 0.445575 0.086162 0.058 Uiso 1 1 calc R U . . .
C122 C 0.4779(5) 0.4171(4) 0.4077(3) 0.0434(13) Uani 1 1 d . . . . .
H12A H 0.477304 0.485901 0.404862 0.065 Uiso 1 1 calc R U . . .
H12B H 0.550539 0.405568 0.387397 0.065 Uiso 1 1 calc R U . . .
H12C H 0.491108 0.418063 0.452676 0.065 Uiso 1 1 calc R U . . .
C451 C 0.3871(6) 0.9719(4) 0.3565(3) 0.0426(13) Uani 1 1 d . . . . .
H45A H 0.447793 0.968070 0.325673 0.064 Uiso 1 1 calc R U . . .
H45B H 0.435449 1.030944 0.394820 0.064 Uiso 1 1 calc R U . . .
H45C H 0.313450 0.984437 0.337458 0.064 Uiso 1 1 calc R U . . .
C311 C 0.2227(6) 0.8751(4) 0.1778(3) 0.0423(13) Uani 1 1 d . . . . .
H31A H 0.142535 0.854530 0.197797 0.063 Uiso 1 1 calc R U . . .
H31B H 0.215490 0.917914 0.149075 0.063 Uiso 1 1 calc R U . . .
H31C H 0.300994 0.917613 0.210852 0.063 Uiso 1 1 calc R U . . .
C162 C -0.2425(5) 0.1655(4) 0.3695(3) 0.0451(14) Uani 1 1 d . . . . .
H16A H -0.259767 0.193761 0.412104 0.068 Uiso 1 1 calc R U . . .
H16B H -0.201806 0.114381 0.371224 0.068 Uiso 1 1 calc R U . . .
H16C H -0.326604 0.128992 0.339645 0.068 Uiso 1 1 calc R U . . .
C262 C 0.2789(6) 0.0860(5) 0.0317(3) 0.0477(14) Uani 1 1 d . . . . .
H26A H 0.295447 0.106075 -0.008101 0.071 Uiso 1 1 calc R U . . .
H26B H 0.200600 0.018070 0.022877 0.071 Uiso 1 1 calc R U . . .
H26C H 0.356556 0.077434 0.050026 0.071 Uiso 1 1 calc R U . . .
C521 C 0.6318(5) 0.4695(4) 0.2571(3) 0.0384(12) Uani 1 1 d . . . . .
H52A H 0.536705 0.438619 0.259811 0.058 Uiso 1 1 calc R U . . .
H52B H 0.683400 0.468563 0.294938 0.058 Uiso 1 1 calc R U . . .
H52C H 0.649148 0.427103 0.218712 0.058 Uiso 1 1 calc R U . . .
C321 C 0.4707(6) 0.8746(5) 0.1147(3) 0.0477(14) Uani 1 1 d . . . . .
H32A H 0.505163 0.916759 0.159304 0.072 Uiso 1 1 calc R U . . .
H32B H 0.447244 0.918010 0.090673 0.072 Uiso 1 1 calc R U . . .
H32C H 0.538965 0.853329 0.096070 0.072 Uiso 1 1 calc R U . . .
C263 C 0.3754(5) 0.2816(4) 0.0960(3) 0.0452(14) Uani 1 1 d . . . . .
H26D H 0.454337 0.271270 0.110874 0.068 Uiso 1 1 calc R U . . .
H26E H 0.360441 0.334184 0.129699 0.068 Uiso 1 1 calc R U . . .
H26F H 0.389259 0.307891 0.057971 0.068 Uiso 1 1 calc R U . . .
C331 C 0.4093(5) 0.6297(5) 0.0365(3) 0.0454(14) Uani 1 1 d . . . . .
H33A H 0.502822 0.676229 0.053781 0.068 Uiso 1 1 calc R U . . .
H33B H 0.389361 0.632084 -0.007299 0.068 Uiso 1 1 calc R U . . .
H33C H 0.392834 0.555767 0.036643 0.068 Uiso 1 1 calc R U . . .
C5 C 0.9584(6) 0.9117(5) 0.5237(3) 0.0469(14) Uani 1 1 d . . . . .
H5 H 0.929297 0.850751 0.539950 0.056 Uiso 1 1 calc R U . . .
C411 C 0.0836(6) 0.7932(5) 0.3221(3) 0.0492(15) Uani 1 1 d . . . . .
H41A H 0.036128 0.724571 0.289532 0.074 Uiso 1 1 calc R U . . .
H41B H 0.114087 0.851387 0.301435 0.074 Uiso 1 1 calc R U . . .
H41C H 0.023764 0.805891 0.351586 0.074 Uiso 1 1 calc R U . . .
C441 C 0.5533(5) 0.8947(5) 0.4411(3) 0.0485(15) Uani 1 1 d . . . . .
H44A H 0.599902 0.939157 0.414140 0.073 Uiso 1 1 calc R U . . .
H44B H 0.594207 0.844430 0.444867 0.073 Uiso 1 1 calc R U . . .
H44C H 0.559477 0.940822 0.483558 0.073 Uiso 1 1 calc R U . . .
C6 C 0.8946(6) 0.9806(5) 0.5331(3) 0.0508(15) Uani 1 1 d . . . . .
H6 H 0.822019 0.967193 0.556221 0.061 Uiso 1 1 calc R U . . .
C4 C 1.0650(6) 0.9309(5) 0.4906(3) 0.0475(14) Uani 1 1 d . . . . .
H4 H 1.109960 0.883870 0.484360 0.057 Uiso 1 1 calc R U . . .
C222 C -0.1670(7) 0.3333(5) 0.1402(4) 0.0612(19) Uani 1 1 d . . . . .
H22A H -0.181901 0.360668 0.104257 0.092 Uiso 1 1 calc R U . . .
H22B H -0.077467 0.378138 0.164286 0.092 Uiso 1 1 calc R U . . .
H22C H -0.233196 0.335227 0.168182 0.092 Uiso 1 1 calc R U . . .
C163 C -0.2082(6) 0.3415(5) 0.3489(4) 0.0589(19) Uani 1 1 d . . . . .
H16D H -0.295946 0.307129 0.322076 0.088 Uiso 1 1 calc R U . . .
H16E H -0.149918 0.399895 0.333011 0.088 Uiso 1 1 calc R U . . .
H16F H -0.217372 0.370726 0.392986 0.088 Uiso 1 1 calc R U . . .
C123 C 0.3503(6) 0.2195(5) 0.3739(4) 0.0606(18) Uani 1 1 d . . . . .
H12D H 0.363620 0.215933 0.417976 0.091 Uiso 1 1 calc R U . . .
H12E H 0.423679 0.211539 0.352757 0.091 Uiso 1 1 calc R U . . .
H12F H 0.265921 0.161478 0.350934 0.091 Uiso 1 1 calc R U . . .
C431 C 0.3639(8) 0.6686(6) 0.4563(3) 0.063(2) Uani 1 1 d . . . . .
H43A H 0.371099 0.700630 0.502036 0.094 Uiso 1 1 calc R U . . .
H43B H 0.450205 0.668598 0.446895 0.094 Uiso 1 1 calc R U . . .
H43C H 0.296873 0.594547 0.444125 0.094 Uiso 1 1 calc R U . . .
C421 C 0.0750(7) 0.6042(5) 0.3786(3) 0.063(2) Uani 1 1 d . . . . .
H42A H 0.005459 0.621751 0.398556 0.095 Uiso 1 1 calc R U . . .
H42B H 0.098698 0.557074 0.399292 0.095 Uiso 1 1 calc R U . . .
H42C H 0.041989 0.567593 0.333115 0.095 Uiso 1 1 calc R U . . .
C223 C -0.3209(6) 0.1464(5) 0.0818(4) 0.068(2) Uani 1 1 d . . . . .
H22D H -0.383131 0.151003 0.111698 0.102 Uiso 1 1 calc R U . . .
H22E H -0.329380 0.071933 0.067271 0.102 Uiso 1 1 calc R U . . .
H22F H -0.341260 0.169920 0.045061 0.102 Uiso 1 1 calc R U . . .

loop_
_atom_site_aniso_label
_atom_site_aniso_U_11
_atom_site_aniso_U_22
_atom_site_aniso_U_33
_atom_site_aniso_U_23
_atom_site_aniso_U_13
_atom_site_aniso_U_12
Al5 0.0186(6) 0.0226(6) 0.0271(7) 0.0073(5) 0.0066(5) 0.0062(5)
Al1 0.0231(6) 0.0186(6) 0.0244(7) 0.0069(5) 0.0075(5) 0.0053(5)
Al2 0.0205(6) 0.0175(6) 0.0274(7) 0.0066(5) 0.0062(5) 0.0040(5)
Al3 0.0239(7) 0.0250(7) 0.0260(7) 0.0088(5) 0.0053(5) 0.0093(5)
Al4 0.0255(7) 0.0224(7) 0.0268(7) 0.0069(5) 0.0104(5) 0.0088(5)
N2 0.029(2) 0.0188(18) 0.027(2) 0.0078(15) 0.0082(16) 0.0077(15)
N1 0.0270(19) 0.0205(18) 0.0211(19) 0.0067(15) 0.0059(15) 0.0030(15)
C11 0.025(2) 0.017(2) 0.025(2) 0.0083(17) 0.0071(18) 0.0057(17)
C53 0.018(2) 0.029(2) 0.031(2) 0.0046(19) 0.0095(18) 0.0109(18)
C21 0.022(2) 0.017(2) 0.025(2) 0.0038(17) 0.0026(18) 0.0033(17)
C51 0.021(2) 0.029(2) 0.028(2) 0.0066(19) 0.0044(18) 0.0098(19)
C35 0.025(2) 0.030(2) 0.027(2) 0.010(2) 0.0047(19) 0.0093(19)
C12 0.023(2) 0.023(2) 0.027(2) 0.0111(18) 0.0090(18) 0.0060(18)
C26 0.029(2) 0.021(2) 0.030(3) 0.0055(19) 0.0044(19) 0.0072(19)
C34 0.030(2) 0.031(2) 0.020(2) 0.0111(19) 0.0015(18) 0.011(2)
C54 0.018(2) 0.025(2) 0.035(3) 0.012(2) 0.0090(19) 0.0047(18)
C52 0.021(2) 0.025(2) 0.039(3) 0.007(2) 0.009(2) 0.0092(19)
C55 0.018(2) 0.027(2) 0.030(2) 0.0041(19) 0.0035(18) 0.0033(18)
C3 0.036(3) 0.020(2) 0.026(2) 0.0079(18) 0.004(2) 0.0063(19)
C16 0.023(2) 0.021(2) 0.031(2) 0.0093(19) 0.0092(19) 0.0047(18)
C22 0.028(2) 0.022(2) 0.035(3) 0.008(2) 0.004(2) 0.0067(19)
C33 0.032(2) 0.039(3) 0.027(2) 0.016(2) 0.007(2) 0.014(2)
C31 0.036(3) 0.029(2) 0.027(2) 0.012(2) 0.003(2) 0.015(2)
C121 0.025(2) 0.033(3) 0.033(3) 0.009(2) 0.006(2) 0.012(2)
C15 0.035(3) 0.032(3) 0.035(3) 0.013(2) 0.016(2) 0.014(2)
C13 0.031(2) 0.029(2) 0.029(3) 0.009(2) 0.005(2) 0.008(2)
C14 0.045(3) 0.034(3) 0.024(2) 0.009(2) 0.009(2) 0.011(2)
C42 0.038(3) 0.027(2) 0.039(3) 0.010(2) 0.023(2) 0.008(2)
C45 0.034(3) 0.026(2) 0.026(2) 0.0032(19) 0.010(2) 0.013(2)
C41 0.031(3) 0.033(3) 0.035(3) 0.003(2) 0.014(2) 0.016(2)
C1 0.049(3) 0.020(2) 0.029(3) 0.009(2) 0.007(2) 0.008(2)
C2 0.035(3) 0.022(2) 0.035(3) 0.010(2) 0.006(2) 0.009(2)
C44 0.032(2) 0.032(3) 0.025(2) 0.001(2) 0.008(2) 0.016(2)
C32 0.032(3) 0.044(3) 0.023(2) 0.015(2) 0.007(2) 0.012(2)
C161 0.026(2) 0.030(3) 0.046(3) 0.014(2) 0.006(2) 0.008(2)
C551 0.032(3) 0.025(2) 0.042(3) 0.002(2) 0.004(2) 0.004(2)
C511 0.033(3) 0.038(3) 0.037(3) 0.013(2) 0.004(2) 0.009(2)
C261 0.028(2) 0.034(3) 0.035(3) 0.008(2) 0.007(2) 0.011(2)
C351 0.030(3) 0.046(3) 0.036(3) 0.020(2) 0.009(2) 0.015(2)
C43 0.055(3) 0.035(3) 0.025(2) 0.012(2) 0.020(2) 0.024(2)
C531 0.029(2) 0.036(3) 0.031(3) 0.003(2) 0.013(2) 0.009(2)
C541 0.036(3) 0.037(3) 0.039(3) 0.018(2) 0.013(2) 0.007(2)
C23 0.034(3) 0.031(3) 0.041(3) 0.008(2) -0.004(2) 0.010(2)
C24 0.053(3) 0.033(3) 0.025(3) 0.005(2) -0.001(2) 0.013(2)
C221 0.029(3) 0.030(3) 0.051(3) 0.007(2) 0.011(2) 0.011(2)
C25 0.039(3) 0.033(3) 0.031(3) 0.005(2) 0.007(2) 0.010(2)
C341 0.044(3) 0.033(3) 0.032(3) 0.005(2) -0.002(2) 0.010(2)
C122 0.028(3) 0.033(3) 0.062(4) 0.013(3) 0.012(3) 0.004(2)
C451 0.059(4) 0.027(3) 0.041(3) 0.009(2) 0.013(3) 0.016(3)
C311 0.055(3) 0.033(3) 0.039(3) 0.006(2) 0.000(3) 0.021(3)
C162 0.032(3) 0.042(3) 0.054(4) 0.011(3) 0.014(3) 0.007(2)
C262 0.045(3) 0.044(3) 0.051(4) -0.001(3) 0.009(3) 0.023(3)
C521 0.040(3) 0.032(3) 0.048(3) 0.013(2) 0.011(2) 0.018(2)
C321 0.040(3) 0.047(3) 0.058(4) 0.029(3) 0.011(3) 0.010(3)
C263 0.031(3) 0.038(3) 0.055(4) 0.002(3) 0.011(3) 0.006(2)
C331 0.038(3) 0.063(4) 0.037(3) 0.014(3) 0.015(2) 0.022(3)
C5 0.055(4) 0.037(3) 0.033(3) 0.006(2) 0.000(3) 0.004(3)
C411 0.039(3) 0.073(4) 0.037(3) 0.001(3) 0.012(2) 0.032(3)
C441 0.040(3) 0.064(4) 0.034(3) -0.006(3) 0.001(2) 0.025(3)
C6 0.047(3) 0.054(4) 0.037(3) 0.010(3) 0.012(3) 0.005(3)
C4 0.051(3) 0.046(3) 0.041(3) 0.003(3) 0.000(3) 0.021(3)
C222 0.052(4) 0.040(3) 0.091(5) 0.008(3) 0.032(4) 0.021(3)
C163 0.034(3) 0.037(3) 0.102(6) 0.018(3) -0.006(3) 0.013(3)
C123 0.045(3) 0.045(4) 0.098(6) 0.023(4) 0.024(4) 0.020(3)
C431 0.106(6) 0.073(5) 0.054(4) 0.038(4) 0.044(4) 0.068(4)
C421 0.066(4) 0.042(3) 0.062(4) 0.008(3) 0.044(4) 0.000(3)
C223 0.034(3) 0.056(4) 0.090(6) -0.003(4) 0.020(3) 0.004(3)

_geom_special_details            
;
 All esds (except the esd in the dihedral angle between two l.s. planes)
 are estimated using the full covariance matrix.  The cell esds are taken
 into account individually in the estimation of esds in distances, angles
 and torsion angles; correlations between esds in cell parameters are only
 used when they are defined by crystal symmetry.  An approximate (isotropic)
 treatment of cell esds is used for estimating esds involving l.s. planes.
;
loop_
_geom_bond_atom_site_label_1
_geom_bond_atom_site_label_2
_geom_bond_distance
_geom_bond_site_symmetry_2
_geom_bond_publ_flag
Al5 Al2 2.6547(18) . ?
Al5 Al3 2.6944(19) . ?
Al5 Al4 2.7220(18) . ?
Al5 C53 2.302(4) . ?
Al5 C51 2.282(5) . ?
Al5 C54 2.304(4) . ?
Al5 C52 2.278(5) . ?
Al5 C55 2.297(4) . ?
Al1 Al2 2.7099(17) . ?
Al1 N2 1.805(4) . ?
Al1 N1 1.820(4) . ?
Al2 Al3 2.6605(18) . ?
Al2 Al4 2.6435(18) . ?
Al3 Al4 2.7212(19) . ?
Al3 C35 2.271(5) . ?
Al3 C34 2.277(5) . ?
Al3 C33 2.313(5) . ?
Al3 C31 2.305(5) . ?
Al3 C32 2.330(5) . ?
Al4 C42 2.283(5) . ?
Al4 C45 2.311(5) . ?
Al4 C41 2.301(5) . ?
Al4 C44 2.296(5) . ?
Al4 C43 2.296(5) . ?
N2 C21 1.424(6) . ?
N2 C3 1.476(5) . ?
N1 C11 1.426(6) . ?
N1 C1 1.471(6) . ?
C11 C12 1.410(6) . ?
C11 C16 1.415(6) . ?
C53 C54 1.433(6) . ?
C53 C52 1.407(7) . ?
C53 C531 1.503(6) . ?
C21 C26 1.415(6) . ?
C21 C22 1.407(6) . ?
C51 C52 1.434(6) . ?
C51 C55 1.430(7) . ?
C51 C511 1.495(7) . ?
C35 C34 1.422(7) . ?
C35 C31 1.430(6) . ?
C35 C351 1.512(6) . ?
C12 C121 1.528(6) . ?
C12 C13 1.386(6) . ?
C26 C261 1.515(7) . ?
C26 C25 1.388(7) . ?
C34 C33 1.424(7) . ?
C34 C341 1.495(7) . ?
C54 C55 1.411(7) . ?
C54 C541 1.492(6) . ?
C52 C521 1.497(7) . ?
C55 C551 1.502(6) . ?
C3 H3A 0.9900 . ?
C3 H3B 0.9900 . ?
C3 C2 1.517(6) . ?
C16 C15 1.394(7) . ?
C16 C161 1.508(6) . ?
C22 C23 1.404(7) . ?
C22 C221 1.518(7) . ?
C33 C32 1.419(7) . ?
C33 C331 1.509(7) . ?
C31 C32 1.414(7) . ?
C31 C311 1.497(7) . ?
C121 H121 1.0000 . ?
C121 C122 1.514(7) . ?
C121 C123 1.519(7) . ?
C15 H15 0.9500 . ?
C15 C14 1.371(7) . ?
C13 H13 0.9500 . ?
C13 C14 1.380(7) . ?
C14 H14 0.9500 . ?
C42 C41 1.419(7) . ?
C42 C43 1.415(8) . ?
C42 C421 1.501(7) . ?
C45 C41 1.416(7) . ?
C45 C44 1.427(7) . ?
C45 C451 1.493(7) . ?
C41 C411 1.498(7) . ?
C1 H1A 0.9900 . ?
C1 H1B 0.9900 . ?
C1 C2 1.508(7) . ?
C2 H2A 0.9900 . ?
C2 H2B 0.9900 . ?
C44 C43 1.420(7) . ?
C44 C441 1.500(7) . ?
C32 C321 1.508(7) . ?
C161 H161 1.0000 . ?
C161 C162 1.537(7) . ?
C161 C163 1.531(7) . ?
C551 H55A 0.9800 . ?
C551 H55B 0.9800 . ?
C551 H55C 0.9800 . ?
C511 H51A 0.9800 . ?
C511 H51B 0.9800 . ?
C511 H51C 0.9800 . ?
C261 H261 1.0000 . ?
C261 C262 1.539(7) . ?
C261 C263 1.531(7) . ?
C351 H35A 0.9800 . ?
C351 H35B 0.9800 . ?
C351 H35C 0.9800 . ?
C43 C431 1.500(7) . ?
C531 H53A 0.9800 . ?
C531 H53B 0.9800 . ?
C531 H53C 0.9800 . ?
C541 H54A 0.9800 . ?
C541 H54B 0.9800 . ?
C541 H54C 0.9800 . ?
C23 H23 0.9500 . ?
C23 C24 1.377(8) . ?
C24 H24 0.9500 . ?
C24 C25 1.386(8) . ?
C221 H221 1.0000 . ?
C221 C222 1.524(7) . ?
C221 C223 1.515(8) . ?
C25 H25 0.9500 . ?
C341 H34A 0.9800 . ?
C341 H34B 0.9800 . ?
C341 H34C 0.9800 . ?
C122 H12A 0.9800 . ?
C122 H12B 0.9800 . ?
C122 H12C 0.9800 . ?
C451 H45A 0.9800 . ?
C451 H45B 0.9800 . ?
C451 H45C 0.9800 . ?
C311 H31A 0.9800 . ?
C311 H31B 0.9800 . ?
C311 H31C 0.9800 . ?
C162 H16A 0.9800 . ?
C162 H16B 0.9800 . ?
C162 H16C 0.9800 . ?
C262 H26A 0.9800 . ?
C262 H26B 0.9800 . ?
C262 H26C 0.9800 . ?
C521 H52A 0.9800 . ?
C521 H52B 0.9800 . ?
C521 H52C 0.9800 . ?
C321 H32A 0.9800 . ?
C321 H32B 0.9800 . ?
C321 H32C 0.9800 . ?
C263 H26D 0.9800 . ?
C263 H26E 0.9800 . ?
C263 H26F 0.9800 . ?
C331 H33A 0.9800 . ?
C331 H33B 0.9800 . ?
C331 H33C 0.9800 . ?
C5 H5 0.9500 . ?
C5 C6 1.373(9) . ?
C5 C4 1.383(8) . ?
C411 H41A 0.9800 . ?
C411 H41B 0.9800 . ?
C411 H41C 0.9800 . ?
C441 H44A 0.9800 . ?
C441 H44B 0.9800 . ?
C441 H44C 0.9800 . ?
C6 H6 0.9500 . ?
C6 C4 1.381(8) 2_776 ?
C4 H4 0.9500 . ?
C222 H22A 0.9800 . ?
C222 H22B 0.9800 . ?
C222 H22C 0.9800 . ?
C163 H16D 0.9800 . ?
C163 H16E 0.9800 . ?
C163 H16F 0.9800 . ?
C123 H12D 0.9800 . ?
C123 H12E 0.9800 . ?
C123 H12F 0.9800 . ?
C431 H43A 0.9800 . ?
C431 H43B 0.9800 . ?
C431 H43C 0.9800 . ?
C421 H42A 0.9800 . ?
C421 H42B 0.9800 . ?
C421 H42C 0.9800 . ?
C223 H22D 0.9800 . ?
C223 H22E 0.9800 . ?
C223 H22F 0.9800 . ?

loop_
_geom_angle_atom_site_label_1
_geom_angle_atom_site_label_2
_geom_angle_atom_site_label_3
_geom_angle
_geom_angle_site_symmetry_1
_geom_angle_site_symmetry_3
_geom_angle_publ_flag
Al2 Al5 Al3 59.65(5) . . ?
Al2 Al5 Al4 58.88(5) . . ?
Al3 Al5 Al4 60.32(5) . . ?
C53 Al5 Al2 122.50(13) . . ?
C53 Al5 Al3 119.63(13) . . ?
C53 Al5 Al4 178.52(13) . . ?
C53 Al5 C54 36.24(16) . . ?
C51 Al5 Al2 128.93(13) . . ?
C51 Al5 Al3 170.78(13) . . ?
C51 Al5 Al4 119.33(13) . . ?
C51 Al5 C53 60.45(16) . . ?
C51 Al5 C54 60.44(17) . . ?
C51 Al5 C55 36.38(17) . . ?
C54 Al5 Al2 154.80(14) . . ?
C54 Al5 Al3 113.56(13) . . ?
C54 Al5 Al4 142.28(13) . . ?
C52 Al5 Al2 111.51(13) . . ?
C52 Al5 Al3 148.59(14) . . ?
C52 Al5 Al4 144.92(14) . . ?
C52 Al5 C53 35.79(17) . . ?
C52 Al5 C51 36.65(16) . . ?
C52 Al5 C54 60.19(17) . . ?
C52 Al5 C55 60.33(17) . . ?
C55 Al5 Al2 164.32(14) . . ?
C55 Al5 Al3 134.65(14) . . ?
C55 Al5 Al4 118.91(13) . . ?
C55 Al5 C53 59.94(16) . . ?
C55 Al5 C54 35.72(17) . . ?
N2 Al1 Al2 128.67(13) . . ?
N2 Al1 N1 103.36(17) . . ?
N1 Al1 Al2 127.83(13) . . ?
Al5 Al2 Al1 143.39(6) . . ?
Al5 Al2 Al3 60.92(5) . . ?
Al3 Al2 Al1 145.46(7) . . ?
Al4 Al2 Al5 61.83(5) . . ?
Al4 Al2 Al1 142.59(7) . . ?
Al4 Al2 Al3 61.73(5) . . ?
Al5 Al3 Al4 60.34(5) . . ?
Al2 Al3 Al5 59.43(5) . . ?
Al2 Al3 Al4 58.83(5) . . ?
C35 Al3 Al5 175.51(14) . . ?
C35 Al3 Al2 117.44(13) . . ?
C35 Al3 Al4 121.53(13) . . ?
C35 Al3 C34 36.44(17) . . ?
C35 Al3 C33 60.08(17) . . ?
C35 Al3 C31 36.43(16) . . ?
C35 Al3 C32 59.93(17) . . ?
C34 Al3 Al5 140.04(13) . . ?
C34 Al3 Al2 108.91(13) . . ?
C34 Al3 Al4 150.89(13) . . ?
C34 Al3 C33 36.15(17) . . ?
C34 Al3 C31 60.54(17) . . ?
C34 Al3 C32 60.05(17) . . ?
C33 Al3 Al5 118.88(13) . . ?
C33 Al3 Al2 130.29(14) . . ?
C33 Al3 Al4 170.10(14) . . ?
C33 Al3 C32 35.59(17) . . ?
C31 Al3 Al5 147.63(14) . . ?
C31 Al3 Al2 149.60(14) . . ?
C31 Al3 Al4 115.09(13) . . ?
C31 Al3 C33 59.60(17) . . ?
C31 Al3 C32 35.52(17) . . ?
C32 Al3 Al5 122.18(13) . . ?
C32 Al3 Al2 165.86(14) . . ?
C32 Al3 Al4 135.17(14) . . ?
Al2 Al4 Al5 59.29(5) . . ?
Al2 Al4 Al3 59.44(5) . . ?
Al3 Al4 Al5 59.34(5) . . ?
C42 Al4 Al5 155.57(15) . . ?
C42 Al4 Al2 109.01(13) . . ?
C42 Al4 Al3 136.55(16) . . ?
C42 Al4 C45 59.86(17) . . ?
C42 Al4 C41 36.07(18) . . ?
C42 Al4 C44 60.02(18) . . ?
C42 Al4 C43 36.00(19) . . ?
C45 Al4 Al5 134.83(13) . . ?
C45 Al4 Al2 165.26(14) . . ?
C45 Al4 Al3 120.60(13) . . ?
C41 Al4 Al5 167.54(14) . . ?
C41 Al4 Al2 129.56(14) . . ?
C41 Al4 Al3 115.32(14) . . ?
C41 Al4 C45 35.76(17) . . ?
C44 Al4 Al5 117.84(13) . . ?
C44 Al4 Al2 149.63(14) . . ?
C44 Al4 Al3 148.94(14) . . ?
C44 Al4 C45 36.08(17) . . ?
C44 Al4 C41 60.00(18) . . ?
C43 Al4 Al5 126.56(15) . . ?
C43 Al4 Al2 117.78(14) . . ?
C43 Al4 Al3 172.24(16) . . ?
C43 Al4 C45 59.95(17) . . ?
C43 Al4 C41 60.03(19) . . ?
C43 Al4 C44 36.01(18) . . ?
C21 N2 Al1 125.5(3) . . ?
C21 N2 C3 111.3(3) . . ?
C3 N2 Al1 123.1(3) . . ?
C11 N1 Al1 125.6(3) . . ?
C11 N1 C1 113.2(3) . . ?
C1 N1 Al1 121.0(3) . . ?
C12 C11 N1 119.5(4) . . ?
C12 C11 C16 120.1(4) . . ?
C16 C11 N1 120.3(4) . . ?
C54 C53 Al5 72.0(2) . . ?
C54 C53 C531 126.1(4) . . ?
C52 C53 Al5 71.2(3) . . ?
C52 C53 C54 108.0(4) . . ?
C52 C53 C531 125.9(4) . . ?
C531 C53 Al5 122.3(3) . . ?
C26 C21 N2 119.4(4) . . ?
C22 C21 N2 120.4(4) . . ?
C22 C21 C26 120.2(4) . . ?
C52 C51 Al5 71.5(3) . . ?
C52 C51 C511 126.4(4) . . ?
C55 C51 Al5 72.4(3) . . ?
C55 C51 C52 106.8(4) . . ?
C55 C51 C511 126.8(4) . . ?
C511 C51 Al5 123.4(3) . . ?
C34 C35 Al3 72.0(3) . . ?
C34 C35 C31 108.1(4) . . ?
C34 C35 C351 125.0(4) . . ?
C31 C35 Al3 73.1(3) . . ?
C31 C35 C351 126.8(4) . . ?
C351 C35 Al3 120.6(3) . . ?
C11 C12 C121 120.9(4) . . ?
C13 C12 C11 118.8(4) . . ?
C13 C12 C121 120.3(4) . . ?
C21 C26 C261 121.2(4) . . ?
C25 C26 C21 119.0(4) . . ?
C25 C26 C261 119.8(4) . . ?
C35 C34 Al3 71.5(3) . . ?
C35 C34 C33 107.5(4) . . ?
C35 C34 C341 126.5(4) . . ?
C33 C34 Al3 73.3(3) . . ?
C33 C34 C341 126.0(4) . . ?
C341 C34 Al3 120.9(3) . . ?
C53 C54 Al5 71.8(2) . . ?
C53 C54 C541 126.1(4) . . ?
C55 C54 Al5 71.9(3) . . ?
C55 C54 C53 107.8(4) . . ?
C55 C54 C541 126.0(4) . . ?
C541 C54 Al5 124.1(3) . . ?
C53 C52 Al5 73.0(3) . . ?
C53 C52 C51 108.6(4) . . ?
C53 C52 C521 126.3(4) . . ?
C51 C52 Al5 71.8(3) . . ?
C51 C52 C521 125.0(5) . . ?
C521 C52 Al5 121.6(3) . . ?
C51 C55 Al5 71.2(2) . . ?
C51 C55 C551 125.8(4) . . ?
C54 C55 Al5 72.4(2) . . ?
C54 C55 C51 108.7(4) . . ?
C54 C55 C551 125.5(4) . . ?
C551 C55 Al5 123.2(3) . . ?
N2 C3 H3A 109.0 . . ?
N2 C3 H3B 109.0 . . ?
N2 C3 C2 112.9(4) . . ?
H3A C3 H3B 107.8 . . ?
C2 C3 H3A 109.0 . . ?
C2 C3 H3B 109.0 . . ?
C11 C16 C161 122.1(4) . . ?
C15 C16 C11 118.2(4) . . ?
C15 C16 C161 119.6(4) . . ?
C21 C22 C221 121.2(4) . . ?
C23 C22 C21 118.8(4) . . ?
C23 C22 C221 120.0(5) . . ?
C34 C33 Al3 70.6(3) . . ?
C34 C33 C331 124.5(5) . . ?
C32 C33 Al3 72.9(3) . . ?
C32 C33 C34 108.4(4) . . ?
C32 C33 C331 127.0(5) . . ?
C331 C33 Al3 124.8(3) . . ?
C35 C31 Al3 70.5(3) . . ?
C35 C31 C311 127.4(5) . . ?
C32 C31 Al3 73.2(3) . . ?
C32 C31 C35 107.8(4) . . ?
C32 C31 C311 124.6(5) . . ?
C311 C31 Al3 125.2(3) . . ?
C12 C121 H121 107.0 . . ?
C122 C121 C12 113.9(4) . . ?
C122 C121 H121 107.0 . . ?
C122 C121 C123 109.9(4) . . ?
C123 C121 C12 111.9(4) . . ?
C123 C121 H121 107.0 . . ?
C16 C15 H15 119.2 . . ?
C14 C15 C16 121.7(5) . . ?
C14 C15 H15 119.2 . . ?
C12 C13 H13 119.3 . . ?
C14 C13 C12 121.4(5) . . ?
C14 C13 H13 119.3 . . ?
C15 C14 C13 119.8(5) . . ?
C15 C14 H14 120.1 . . ?
C13 C14 H14 120.1 . . ?
C41 C42 Al4 72.7(3) . . ?
C41 C42 C421 125.4(6) . . ?
C43 C42 Al4 72.5(3) . . ?
C43 C42 C41 108.5(4) . . ?
C43 C42 C421 126.2(5) . . ?
C421 C42 Al4 119.3(4) . . ?
C41 C45 Al4 71.7(3) . . ?
C41 C45 C44 107.9(4) . . ?
C41 C45 C451 127.5(5) . . ?
C44 C45 Al4 71.4(3) . . ?
C44 C45 C451 124.6(5) . . ?
C451 C45 Al4 122.7(3) . . ?
C42 C41 Al4 71.3(3) . . ?
C42 C41 C411 124.4(5) . . ?
C45 C41 Al4 72.5(3) . . ?
C45 C41 C42 107.9(4) . . ?
C45 C41 C411 127.7(5) . . ?
C411 C41 Al4 124.3(3) . . ?
N1 C1 H1A 109.0 . . ?
N1 C1 H1B 109.0 . . ?
N1 C1 C2 113.1(4) . . ?
H1A C1 H1B 107.8 . . ?
C2 C1 H1A 109.0 . . ?
C2 C1 H1B 109.0 . . ?
C3 C2 H2A 108.8 . . ?
C3 C2 H2B 108.8 . . ?
C1 C2 C3 113.9(4) . . ?
C1 C2 H2A 108.8 . . ?
C1 C2 H2B 108.8 . . ?
H2A C2 H2B 107.7 . . ?
C45 C44 Al4 72.5(3) . . ?
C45 C44 C441 125.6(5) . . ?
C43 C44 Al4 72.0(3) . . ?
C43 C44 C45 107.9(4) . . ?
C43 C44 C441 126.3(5) . . ?
C441 C44 Al4 124.4(3) . . ?
C33 C32 Al3 71.5(3) . . ?
C33 C32 C321 127.1(5) . . ?
C31 C32 Al3 71.2(3) . . ?
C31 C32 C33 108.2(4) . . ?
C31 C32 C321 124.6(5) . . ?
C321 C32 Al3 126.4(4) . . ?
C16 C161 H161 108.3 . . ?
C16 C161 C162 110.5(4) . . ?
C16 C161 C163 112.5(4) . . ?
C162 C161 H161 108.3 . . ?
C163 C161 H161 108.3 . . ?
C163 C161 C162 108.9(5) . . ?
C55 C551 H55A 109.5 . . ?
C55 C551 H55B 109.5 . . ?
C55 C551 H55C 109.5 . . ?
H55A C551 H55B 109.5 . . ?
H55A C551 H55C 109.5 . . ?
H55B C551 H55C 109.5 . . ?
C51 C511 H51A 109.5 . . ?
C51 C511 H51B 109.5 . . ?
C51 C511 H51C 109.5 . . ?
H51A C511 H51B 109.5 . . ?
H51A C511 H51C 109.5 . . ?
H51B C511 H51C 109.5 . . ?
C26 C261 H261 107.5 . . ?
C26 C261 C262 112.9(4) . . ?
C26 C261 C263 109.9(4) . . ?
C262 C261 H261 107.5 . . ?
C263 C261 H261 107.5 . . ?
C263 C261 C262 111.3(4) . . ?
C35 C351 H35A 109.5 . . ?
C35 C351 H35B 109.5 . . ?
C35 C351 H35C 109.5 . . ?
H35A C351 H35B 109.5 . . ?
H35A C351 H35C 109.5 . . ?
H35B C351 H35C 109.5 . . ?
C42 C43 Al4 71.5(3) . . ?
C42 C43 C44 107.8(4) . . ?
C42 C43 C431 127.1(5) . . ?
C44 C43 Al4 72.0(3) . . ?
C44 C43 C431 125.0(6) . . ?
C431 C43 Al4 122.0(4) . . ?
C53 C531 H53A 109.5 . . ?
C53 C531 H53B 109.5 . . ?
C53 C531 H53C 109.5 . . ?
H53A C531 H53B 109.5 . . ?
H53A C531 H53C 109.5 . . ?
H53B C531 H53C 109.5 . . ?
C54 C541 H54A 109.5 . . ?
C54 C541 H54B 109.5 . . ?
C54 C541 H54C 109.5 . . ?
H54A C541 H54B 109.5 . . ?
H54A C541 H54C 109.5 . . ?
H54B C541 H54C 109.5 . . ?
C22 C23 H23 119.7 . . ?
C24 C23 C22 120.6(5) . . ?
C24 C23 H23 119.7 . . ?
C23 C24 H24 119.8 . . ?
C23 C24 C25 120.4(5) . . ?
C25 C24 H24 119.8 . . ?
C22 C221 H221 107.4 . . ?
C22 C221 C222 111.1(4) . . ?
C222 C221 H221 107.4 . . ?
C223 C221 C22 113.3(5) . . ?
C223 C221 H221 107.4 . . ?
C223 C221 C222 109.9(5) . . ?
C26 C25 H25 119.6 . . ?
C24 C25 C26 120.9(5) . . ?
C24 C25 H25 119.6 . . ?
C34 C341 H34A 109.5 . . ?
C34 C341 H34B 109.5 . . ?
C34 C341 H34C 109.5 . . ?
H34A C341 H34B 109.5 . . ?
H34A C341 H34C 109.5 . . ?
H34B C341 H34C 109.5 . . ?
C121 C122 H12A 109.5 . . ?
C121 C122 H12B 109.5 . . ?
C121 C122 H12C 109.5 . . ?
H12A C122 H12B 109.5 . . ?
H12A C122 H12C 109.5 . . ?
H12B C122 H12C 109.5 . . ?
C45 C451 H45A 109.5 . . ?
C45 C451 H45B 109.5 . . ?
C45 C451 H45C 109.5 . . ?
H45A C451 H45B 109.5 . . ?
H45A C451 H45C 109.5 . . ?
H45B C451 H45C 109.5 . . ?
C31 C311 H31A 109.5 . . ?
C31 C311 H31B 109.5 . . ?
C31 C311 H31C 109.5 . . ?
H31A C311 H31B 109.5 . . ?
H31A C311 H31C 109.5 . . ?
H31B C311 H31C 109.5 . . ?
C161 C162 H16A 109.5 . . ?
C161 C162 H16B 109.5 . . ?
C161 C162 H16C 109.5 . . ?
H16A C162 H16B 109.5 . . ?
H16A C162 H16C 109.5 . . ?
H16B C162 H16C 109.5 . . ?
C261 C262 H26A 109.5 . . ?
C261 C262 H26B 109.5 . . ?
C261 C262 H26C 109.5 . . ?
H26A C262 H26B 109.5 . . ?
H26A C262 H26C 109.5 . . ?
H26B C262 H26C 109.5 . . ?
C52 C521 H52A 109.5 . . ?
C52 C521 H52B 109.5 . . ?
C52 C521 H52C 109.5 . . ?
H52A C521 H52B 109.5 . . ?
H52A C521 H52C 109.5 . . ?
H52B C521 H52C 109.5 . . ?
C32 C321 H32A 109.5 . . ?
C32 C321 H32B 109.5 . . ?
C32 C321 H32C 109.5 . . ?
H32A C321 H32B 109.5 . . ?
H32A C321 H32C 109.5 . . ?
H32B C321 H32C 109.5 . . ?
C261 C263 H26D 109.5 . . ?
C261 C263 H26E 109.5 . . ?
C261 C263 H26F 109.5 . . ?
H26D C263 H26E 109.5 . . ?
H26D C263 H26F 109.5 . . ?
H26E C263 H26F 109.5 . . ?
C33 C331 H33A 109.5 . . ?
C33 C331 H33B 109.5 . . ?
C33 C331 H33C 109.5 . . ?
H33A C331 H33B 109.5 . . ?
H33A C331 H33C 109.5 . . ?
H33B C331 H33C 109.5 . . ?
C6 C5 H5 119.9 . . ?
C6 C5 C4 120.1(6) . . ?
C4 C5 H5 119.9 . . ?
C41 C411 H41A 109.5 . . ?
C41 C411 H41B 109.5 . . ?
C41 C411 H41C 109.5 . . ?
H41A C411 H41B 109.5 . . ?
H41A C411 H41C 109.5 . . ?
H41B C411 H41C 109.5 . . ?
C44 C441 H44A 109.5 . . ?
C44 C441 H44B 109.5 . . ?
C44 C441 H44C 109.5 . . ?
H44A C441 H44B 109.5 . . ?
H44A C441 H44C 109.5 . . ?
H44B C441 H44C 109.5 . . ?
C5 C6 H6 119.7 . . ?
C5 C6 C4 120.7(6) . 2_776 ?
C4 C6 H6 119.7 2_776 . ?
C5 C4 H4 120.4 . . ?
C6 C4 C5 119.2(6) 2_776 . ?
C6 C4 H4 120.4 2_776 . ?
C221 C222 H22A 109.5 . . ?
C221 C222 H22B 109.5 . . ?
C221 C222 H22C 109.5 . . ?
H22A C222 H22B 109.5 . . ?
H22A C222 H22C 109.5 . . ?
H22B C222 H22C 109.5 . . ?
C161 C163 H16D 109.5 . . ?
C161 C163 H16E 109.5 . . ?
C161 C163 H16F 109.5 . . ?
H16D C163 H16E 109.5 . . ?
H16D C163 H16F 109.5 . . ?
H16E C163 H16F 109.5 . . ?
C121 C123 H12D 109.5 . . ?
C121 C123 H12E 109.5 . . ?
C121 C123 H12F 109.5 . . ?
H12D C123 H12E 109.5 . . ?
H12D C123 H12F 109.5 . . ?
H12E C123 H12F 109.5 . . ?
C43 C431 H43A 109.5 . . ?
C43 C431 H43B 109.5 . . ?
C43 C431 H43C 109.5 . . ?
H43A C431 H43B 109.5 . . ?
H43A C431 H43C 109.5 . . ?
H43B C431 H43C 109.5 . . ?
C42 C421 H42A 109.5 . . ?
C42 C421 H42B 109.5 . . ?
C42 C421 H42C 109.5 . . ?
H42A C421 H42B 109.5 . . ?
H42A C421 H42C 109.5 . . ?
H42B C421 H42C 109.5 . . ?
C221 C223 H22D 109.5 . . ?
C221 C223 H22E 109.5 . . ?
C221 C223 H22F 109.5 . . ?
H22D C223 H22E 109.5 . . ?
H22D C223 H22F 109.5 . . ?
H22E C223 H22F 109.5 . . ?

loop_
_geom_torsion_atom_site_label_1
_geom_torsion_atom_site_label_2
_geom_torsion_atom_site_label_3
_geom_torsion_atom_site_label_4
_geom_torsion
_geom_torsion_site_symmetry_1
_geom_torsion_site_symmetry_2
_geom_torsion_site_symmetry_3
_geom_torsion_site_symmetry_4
_geom_torsion_publ_flag
Al5 C53 C54 C55 63.3(3) . . . . ?
Al5 C53 C54 C541 -119.3(5) . . . . ?
Al5 C53 C52 C51 -63.5(3) . . . . ?
Al5 C53 C52 C521 117.1(5) . . . . ?
Al5 C51 C52 C53 64.2(3) . . . . ?
Al5 C51 C52 C521 -116.4(5) . . . . ?
Al5 C51 C55 C54 -63.1(3) . . . . ?
Al5 C51 C55 C551 117.9(5) . . . . ?
Al5 C54 C55 C51 62.4(3) . . . . ?
Al5 C54 C55 C551 -118.6(5) . . . . ?
Al1 N2 C21 C26 100.1(4) . . . . ?
Al1 N2 C21 C22 -83.0(5) . . . . ?
Al1 N2 C3 C2 -20.1(6) . . . . ?
Al1 N1 C11 C12 -84.2(5) . . . . ?
Al1 N1 C11 C16 99.2(4) . . . . ?
Al1 N1 C1 C2 29.3(6) . . . . ?
Al2 Al1 N2 C21 -17.8(4) . . . . ?
Al2 Al1 N2 C3 166.1(3) . . . . ?
Al2 Al1 N1 C11 15.2(4) . . . . ?
Al2 Al1 N1 C1 -170.8(3) . . . . ?
Al3 C35 C34 C33 -65.0(3) . . . . ?
Al3 C35 C34 C341 115.3(5) . . . . ?
Al3 C35 C31 C32 64.2(3) . . . . ?
Al3 C35 C31 C311 -119.9(5) . . . . ?
Al3 C34 C33 C32 -63.5(3) . . . . ?
Al3 C34 C33 C331 119.5(5) . . . . ?
Al3 C33 C32 C31 -62.2(3) . . . . ?
Al3 C33 C32 C321 122.1(5) . . . . ?
Al3 C31 C32 C33 62.4(3) . . . . ?
Al3 C31 C32 C321 -121.8(5) . . . . ?
Al4 C42 C41 C45 -63.7(3) . . . . ?
Al4 C42 C41 C411 119.2(5) . . . . ?
Al4 C42 C43 C44 63.3(3) . . . . ?
Al4 C42 C43 C431 -116.6(5) . . . . ?
Al4 C45 C41 C42 62.9(3) . . . . ?
Al4 C45 C41 C411 -120.2(5) . . . . ?
Al4 C45 C44 C43 -63.7(3) . . . . ?
Al4 C45 C44 C441 120.2(5) . . . . ?
Al4 C44 C43 C42 -62.9(3) . . . . ?
Al4 C44 C43 C431 117.0(5) . . . . ?
N2 Al1 N1 C11 -168.8(3) . . . . ?
N2 Al1 N1 C1 5.1(4) . . . . ?
N2 C21 C26 C261 -2.1(6) . . . . ?
N2 C21 C26 C25 179.0(4) . . . . ?
N2 C21 C22 C23 -179.8(4) . . . . ?
N2 C21 C22 C221 0.3(6) . . . . ?
N2 C3 C2 C1 60.7(5) . . . . ?
N1 Al1 N2 C21 166.3(3) . . . . ?
N1 Al1 N2 C3 -9.8(4) . . . . ?
N1 C11 C12 C121 0.9(6) . . . . ?
N1 C11 C12 C13 -178.0(4) . . . . ?
N1 C11 C16 C15 178.0(4) . . . . ?
N1 C11 C16 C161 -0.6(6) . . . . ?
N1 C1 C2 C3 -66.2(6) . . . . ?
C11 N1 C1 C2 -156.1(4) . . . . ?
C11 C12 C121 C122 150.3(4) . . . . ?
C11 C12 C121 C123 -84.4(6) . . . . ?
C11 C12 C13 C14 0.6(7) . . . . ?
C11 C16 C15 C14 -0.8(7) . . . . ?
C11 C16 C161 C162 113.1(5) . . . . ?
C11 C16 C161 C163 -125.0(5) . . . . ?
C53 C54 C55 Al5 -63.2(3) . . . . ?
C53 C54 C55 C51 -0.8(5) . . . . ?
C53 C54 C55 C551 178.1(4) . . . . ?
C21 N2 C3 C2 163.3(4) . . . . ?
C21 C26 C261 C262 134.9(5) . . . . ?
C21 C26 C261 C263 -100.2(5) . . . . ?
C21 C26 C25 C24 0.2(7) . . . . ?
C21 C22 C23 C24 1.5(7) . . . . ?
C21 C22 C221 C222 102.7(6) . . . . ?
C21 C22 C221 C223 -133.0(5) . . . . ?
C35 C34 C33 Al3 63.8(3) . . . . ?
C35 C34 C33 C32 0.3(5) . . . . ?
C35 C34 C33 C331 -176.7(5) . . . . ?
C35 C31 C32 Al3 -62.4(3) . . . . ?
C35 C31 C32 C33 0.0(5) . . . . ?
C35 C31 C32 C321 175.8(5) . . . . ?
C12 C11 C16 C15 1.5(6) . . . . ?
C12 C11 C16 C161 -177.2(4) . . . . ?
C12 C13 C14 C15 0.1(7) . . . . ?
C26 C21 C22 C23 -3.0(6) . . . . ?
C26 C21 C22 C221 177.1(4) . . . . ?
C34 C35 C31 Al3 -64.0(3) . . . . ?
C34 C35 C31 C32 0.2(5) . . . . ?
C34 C35 C31 C311 176.2(5) . . . . ?
C34 C33 C32 Al3 62.0(3) . . . . ?
C34 C33 C32 C31 -0.2(5) . . . . ?
C34 C33 C32 C321 -175.9(5) . . . . ?
C54 C53 C52 Al5 63.0(3) . . . . ?
C54 C53 C52 C51 -0.5(5) . . . . ?
C54 C53 C52 C521 -179.9(4) . . . . ?
C52 C53 C54 Al5 -62.4(3) . . . . ?
C52 C53 C54 C55 0.8(5) . . . . ?
C52 C53 C54 C541 178.2(4) . . . . ?
C52 C51 C55 Al5 63.7(3) . . . . ?
C52 C51 C55 C54 0.5(5) . . . . ?
C52 C51 C55 C551 -178.4(4) . . . . ?
C55 C51 C52 Al5 -64.2(3) . . . . ?
C55 C51 C52 C53 0.0(5) . . . . ?
C55 C51 C52 C521 179.4(4) . . . . ?
C3 N2 C21 C26 -83.4(5) . . . . ?
C3 N2 C21 C22 93.4(5) . . . . ?
C16 C11 C12 C121 177.5(4) . . . . ?
C16 C11 C12 C13 -1.4(6) . . . . ?
C16 C15 C14 C13 0.0(7) . . . . ?
C22 C21 C26 C261 -179.0(4) . . . . ?
C22 C21 C26 C25 2.2(6) . . . . ?
C22 C23 C24 C25 0.9(8) . . . . ?
C31 C35 C34 Al3 64.6(3) . . . . ?
C31 C35 C34 C33 -0.3(5) . . . . ?
C31 C35 C34 C341 179.9(4) . . . . ?
C121 C12 C13 C14 -178.3(4) . . . . ?
C15 C16 C161 C162 -65.5(6) . . . . ?
C15 C16 C161 C163 56.4(6) . . . . ?
C13 C12 C121 C122 -30.8(6) . . . . ?
C13 C12 C121 C123 94.5(6) . . . . ?
C45 C44 C43 Al4 64.1(3) . . . . ?
C45 C44 C43 C42 1.1(5) . . . . ?
C45 C44 C43 C431 -179.0(5) . . . . ?
C41 C42 C43 Al4 -64.2(3) . . . . ?
C41 C42 C43 C44 -1.0(5) . . . . ?
C41 C42 C43 C431 179.1(5) . . . . ?
C41 C45 C44 Al4 62.9(3) . . . . ?
C41 C45 C44 C43 -0.9(5) . . . . ?
C41 C45 C44 C441 -176.9(4) . . . . ?
C1 N1 C11 C12 101.4(5) . . . . ?
C1 N1 C11 C16 -75.2(5) . . . . ?
C44 C45 C41 Al4 -62.6(3) . . . . ?
C44 C45 C41 C42 0.3(5) . . . . ?
C44 C45 C41 C411 177.2(5) . . . . ?
C161 C16 C15 C14 177.9(4) . . . . ?
C511 C51 C52 Al5 118.3(5) . . . . ?
C511 C51 C52 C53 -177.4(4) . . . . ?
C511 C51 C52 C521 1.9(7) . . . . ?
C511 C51 C55 Al5 -118.9(5) . . . . ?
C511 C51 C55 C54 178.0(4) . . . . ?
C511 C51 C55 C551 -1.0(7) . . . . ?
C261 C26 C25 C24 -178.6(4) . . . . ?
C351 C35 C34 Al3 -115.3(5) . . . . ?
C351 C35 C34 C33 179.8(4) . . . . ?
C351 C35 C34 C341 0.0(7) . . . . ?
C351 C35 C31 Al3 115.9(5) . . . . ?
C351 C35 C31 C32 -179.9(4) . . . . ?
C351 C35 C31 C311 -3.9(8) . . . . ?
C43 C42 C41 Al4 64.1(3) . . . . ?
C43 C42 C41 C45 0.4(5) . . . . ?
C43 C42 C41 C411 -176.6(5) . . . . ?
C531 C53 C54 Al5 117.3(4) . . . . ?
C531 C53 C54 C55 -179.4(4) . . . . ?
C531 C53 C54 C541 -2.0(7) . . . . ?
C531 C53 C52 Al5 -116.8(4) . . . . ?
C531 C53 C52 C51 179.7(4) . . . . ?
C531 C53 C52 C521 0.4(7) . . . . ?
C541 C54 C55 Al5 119.4(5) . . . . ?
C541 C54 C55 C51 -178.2(4) . . . . ?
C541 C54 C55 C551 0.7(7) . . . . ?
C23 C22 C221 C222 -77.2(6) . . . . ?
C23 C22 C221 C223 47.1(7) . . . . ?
C23 C24 C25 C26 -1.8(8) . . . . ?
C221 C22 C23 C24 -178.6(4) . . . . ?
C25 C26 C261 C262 -46.3(6) . . . . ?
C25 C26 C261 C263 78.6(6) . . . . ?
C341 C34 C33 Al3 -116.4(5) . . . . ?
C341 C34 C33 C32 -179.9(4) . . . . ?
C341 C34 C33 C331 3.0(8) . . . . ?
C451 C45 C41 Al4 117.7(5) . . . . ?
C451 C45 C41 C42 -179.4(5) . . . . ?
C451 C45 C41 C411 -2.5(8) . . . . ?
C451 C45 C44 Al4 -117.4(5) . . . . ?
C451 C45 C44 C43 178.8(4) . . . . ?
C451 C45 C44 C441 2.8(8) . . . . ?
C311 C31 C32 Al3 121.5(5) . . . . ?
C311 C31 C32 C33 -176.1(4) . . . . ?
C311 C31 C32 C321 -0.3(8) . . . . ?
C331 C33 C32 Al3 -121.1(5) . . . . ?
C331 C33 C32 C31 176.8(5) . . . . ?
C331 C33 C32 C321 1.1(8) . . . . ?
C441 C44 C43 Al4 -119.9(5) . . . . ?
C441 C44 C43 C42 177.2(5) . . . . ?
C441 C44 C43 C431 -2.9(8) . . . . ?
C6 C5 C4 C6 -0.6(10) . . . 2_776 ?
C4 C5 C6 C4 0.6(10) . . . 2_776 ?
C421 C42 C41 Al4 -114.0(5) . . . . ?
C421 C42 C41 C45 -177.7(5) . . . . ?
C421 C42 C41 C411 5.2(8) . . . . ?
C421 C42 C43 Al4 113.9(5) . . . . ?
C421 C42 C43 C44 177.2(5) . . . . ?
C421 C42 C43 C431 -2.7(8) . . . . ?

_shelx_res_file                  
;
TITL trip_YS_089_a.res in P-1
    trip_ys_089_a.res
    created by SHELXL-2019/1 at 08:13:47 on 19-Jan-2026
REM Old TITL trip_YS_089 in P-1
REM SHELXT solution in P-1: R1 0.178, Rweak 0.003, Alpha 0.036
REM <I/s> 0.000 for 0 systematic absences, Orientation as input
REM Formula found by SHELXT: C60 Al5 N2
CELL 1.54178 10.9764 13.9661 21.8278 103.5 93.255 111.999
ZERR 2 0.0009 0.0012 0.0019 0.005 0.005 0.004
LATT 1
SFAC C H Al N
UNIT 120 176 10 4

L.S. 10
PLAN  25
TEMP -143.15
CONF
BOND
LIST 6
MORE -1
BOND $H
fmap 2
acta
REM <olex2.extras>
REM <HklSrc "%.\\trip_YS_089_a.hkl">
REM </olex2.extras>

WGHT    0.017800   17.865398
FVAR       0.46991
AL5   3    0.520176    0.657733    0.250353    11.00000    0.01859    0.02262 =
         0.02706    0.00733    0.00661    0.00617
AL1   3    0.127849    0.304605    0.230647    11.00000    0.02314    0.01861 =
         0.02438    0.00689    0.00747    0.00528
AL2   3    0.273574    0.513985    0.239511    11.00000    0.02048    0.01755 =
         0.02739    0.00658    0.00619    0.00399
AL3   3    0.315945    0.670983    0.183406    11.00000    0.02394    0.02496 =
         0.02596    0.00880    0.00534    0.00930
AL4   3    0.336755    0.710973    0.312537    11.00000    0.02550    0.02243 =
         0.02678    0.00690    0.01042    0.00876
N2    4    0.058200    0.192392    0.160025    11.00000    0.02872    0.01876 =
         0.02694    0.00780    0.00822    0.00775
N1    4    0.087628    0.242206    0.295426    11.00000    0.02701    0.02053 =
         0.02111    0.00674    0.00590    0.00298
C11   1    0.101065    0.297783    0.360788    11.00000    0.02490    0.01720 =
         0.02521    0.00831    0.00705    0.00571
C53   1    0.678422    0.617343    0.198002    11.00000    0.01801    0.02943 =
         0.03064    0.00463    0.00947    0.01092
C21   1    0.038615    0.199865    0.096518    11.00000    0.02186    0.01652 =
         0.02517    0.00376    0.00257    0.00333
C51   1    0.711009    0.675034    0.308016    11.00000    0.02066    0.02872 =
         0.02815    0.00661    0.00444    0.00982
C35   1    0.138306    0.668170    0.123243    11.00000    0.02520    0.02982 =
         0.02713    0.01026    0.00473    0.00934
C12   1    0.225480    0.339351    0.400423    11.00000    0.02317    0.02271 =
         0.02734    0.01105    0.00896    0.00601
C26   1    0.131534    0.189500    0.055876    11.00000    0.02939    0.02072 =
         0.03016    0.00554    0.00437    0.00720
C34   1    0.191103    0.601283    0.084299    11.00000    0.03001    0.03111 =
         0.02014    0.01109    0.00153    0.01098
C54   1    0.721025    0.731749    0.216479    11.00000    0.01838    0.02532 =
         0.03529    0.01154    0.00897    0.00473
C52   1    0.671678    0.582880    0.253854    11.00000    0.02078    0.02521 =
         0.03939    0.00686    0.00865    0.00924
C55   1    0.741950    0.766662    0.283777    11.00000    0.01786    0.02722 =
         0.03032    0.00407    0.00355    0.00332
C3    1    0.006306    0.079436    0.162089    11.00000    0.03588    0.01992 =
         0.02598    0.00786    0.00386    0.00629
AFIX  23
H3A   2    0.030668    0.036532    0.125813    11.00000   -1.20000
H3B   2   -0.092058    0.050966    0.156899    11.00000   -1.20000
AFIX   0
C16   1   -0.011110    0.306155    0.386614    11.00000    0.02343    0.02130 =
         0.03150    0.00933    0.00920    0.00468
C22   1   -0.075443    0.212005    0.073311    11.00000    0.02757    0.02152 =
         0.03538    0.00755    0.00379    0.00672
C33   1    0.321207    0.668217    0.077240    11.00000    0.03158    0.03881 =
         0.02681    0.01597    0.00749    0.01421
C31   1    0.236355    0.776112    0.140407    11.00000    0.03629    0.02879 =
         0.02672    0.01175    0.00329    0.01477
C121  1    0.346449    0.327090    0.374052    11.00000    0.02536    0.03267 =
         0.03322    0.00938    0.00560    0.01179
AFIX  13
H121  2    0.336926    0.328795    0.328529    11.00000   -1.20000
AFIX   0
C15   1    0.006121    0.358370    0.451252    11.00000    0.03460    0.03233 =
         0.03469    0.01277    0.01635    0.01380
AFIX  43
H15   2   -0.068053    0.365369    0.469125    11.00000   -1.20000
AFIX   0
C13   1    0.235904    0.390181    0.464315    11.00000    0.03091    0.02935 =
         0.02865    0.00926    0.00549    0.00796
AFIX  43
H13   2    0.319584    0.418987    0.491247    11.00000   -1.20000
AFIX   0
C14   1    0.127374    0.399851    0.489654    11.00000    0.04466    0.03388 =
         0.02413    0.00947    0.00900    0.01111
AFIX  43
H14   2    0.136660    0.435135    0.533560    11.00000   -1.20000
AFIX   0
C42   1    0.195662    0.705739    0.385802    11.00000    0.03849    0.02667 =
         0.03943    0.01050    0.02302    0.00815
C45   1    0.333379    0.868528    0.374247    11.00000    0.03358    0.02614 =
         0.02593    0.00318    0.01015    0.01319
C41   1    0.201248    0.789601    0.358289    11.00000    0.03075    0.03259 =
         0.03473    0.00297    0.01373    0.01614
C1    1    0.024143    0.124734    0.282636    11.00000    0.04858    0.02043 =
         0.02942    0.00917    0.00667    0.00752
AFIX  23
H1A   2   -0.073664    0.101965    0.277443    11.00000   -1.20000
H1B   2    0.051543    0.104233    0.319916    11.00000   -1.20000
AFIX   0
C2    1    0.059327    0.065902    0.223814    11.00000    0.03473    0.02194 =
         0.03454    0.00994    0.00639    0.00913
AFIX  23
H2A   2    0.023692   -0.011562    0.221385    11.00000   -1.20000
H2B   2    0.157440    0.091981    0.228043    11.00000   -1.20000
AFIX   0
C44   1    0.409692    0.832883    0.411528    11.00000    0.03206    0.03216 =
         0.02525    0.00106    0.00826    0.01578
C32   1    0.348631    0.775483    0.111883    11.00000    0.03175    0.04430 =
         0.02331    0.01479    0.00716    0.01214
C161  1   -0.147559    0.258553    0.346876    11.00000    0.02558    0.03037 =
         0.04561    0.01364    0.00600    0.00751
AFIX  13
H161  2   -0.139453    0.229439    0.301585    11.00000   -1.20000
AFIX   0
C551  1    0.791012    0.881373    0.323218    11.00000    0.03249    0.02488 =
         0.04168    0.00245    0.00364    0.00367
AFIX 137
H55A  2    0.730659    0.913321    0.311391    11.00000   -1.50000
H55B  2    0.880522    0.921752    0.315460    11.00000   -1.50000
H55C  2    0.793873    0.883910    0.368545    11.00000   -1.50000
AFIX   0
C511  1    0.723183    0.675272    0.376609    11.00000    0.03268    0.03828 =
         0.03675    0.01295    0.00449    0.00917
AFIX 137
H51A  2    0.640724    0.672937    0.392555    11.00000   -1.50000
H51B  2    0.797857    0.740758    0.401590    11.00000   -1.50000
H51C  2    0.738952    0.612277    0.380653    11.00000   -1.50000
AFIX   0
C261  1    0.253923    0.174475    0.079326    11.00000    0.02751    0.03419 =
         0.03534    0.00756    0.00667    0.01107
AFIX  13
H261  2    0.238987    0.152238    0.119556    11.00000   -1.20000
AFIX   0
C351  1    0.001836    0.629730    0.142561    11.00000    0.02992    0.04589 =
         0.03613    0.01963    0.00936    0.01451
AFIX 137
H35A  2   -0.002956    0.582017    0.169734    11.00000   -1.50000
H35B  2   -0.065842    0.590603    0.104296    11.00000   -1.50000
H35C  2   -0.014173    0.691647    0.166178    11.00000   -1.50000
AFIX   0
C43   1    0.323533    0.732699    0.419175    11.00000    0.05513    0.03453 =
         0.02529    0.01227    0.02002    0.02433
C531  1    0.645936    0.546262    0.130819    11.00000    0.02909    0.03599 =
         0.03122    0.00340    0.01256    0.00866
AFIX 137
H53A  2    0.549158    0.508127    0.118733    11.00000   -1.50000
H53B  2    0.686556    0.494062    0.128169    11.00000   -1.50000
H53C  2    0.680912    0.590250    0.101749    11.00000   -1.50000
AFIX   0
C541  1    0.745105    0.802028    0.172538    11.00000    0.03608    0.03665 =
         0.03858    0.01820    0.01267    0.00740
AFIX 137
H54A  2    0.679012    0.765059    0.133578    11.00000   -1.50000
H54B  2    0.834614    0.817983    0.161534    11.00000   -1.50000
H54C  2    0.737500    0.869193    0.193647    11.00000   -1.50000
AFIX   0
C23   1   -0.091646    0.218813    0.010412    11.00000    0.03416    0.03097 =
         0.04142    0.00822   -0.00354    0.01008
AFIX  43
H23   2   -0.167144    0.228726   -0.005516    11.00000   -1.20000
AFIX   0
C24   1    0.000834    0.211257   -0.028393    11.00000    0.05284    0.03338 =
         0.02475    0.00488   -0.00051    0.01257
AFIX  43
H24   2   -0.010655    0.217037   -0.070653    11.00000   -1.20000
AFIX   0
C221  1   -0.179851    0.217961    0.115025    11.00000    0.02851    0.03022 =
         0.05133    0.00675    0.01077    0.01113
AFIX  13
H221  2   -0.162994    0.192872    0.152723    11.00000   -1.20000
AFIX   0
C25   1    0.110618    0.195272   -0.006218    11.00000    0.03874    0.03252 =
         0.03135    0.00491    0.00710    0.00974
AFIX  43
H25   2    0.172337    0.188176   -0.033893    11.00000   -1.20000
AFIX   0
C341  1    0.122867    0.482536    0.055622    11.00000    0.04404    0.03301 =
         0.03154    0.00513   -0.00155    0.00962
AFIX 137
H34A  2    0.157623    0.461832    0.016566    11.00000   -1.50000
H34B  2    0.026910    0.462356    0.045339    11.00000   -1.50000
H34C  2    0.139336    0.445575    0.086162    11.00000   -1.50000
AFIX   0
C122  1    0.477946    0.417092    0.407715    11.00000    0.02812    0.03277 =
         0.06240    0.01327    0.01223    0.00372
AFIX 137
H12A  2    0.477304    0.485901    0.404862    11.00000   -1.50000
H12B  2    0.550539    0.405568    0.387397    11.00000   -1.50000
H12C  2    0.491108    0.418063    0.452676    11.00000   -1.50000
AFIX   0
C451  1    0.387137    0.971874    0.356527    11.00000    0.05919    0.02677 =
         0.04101    0.00867    0.01341    0.01598
AFIX 137
H45A  2    0.447793    0.968070    0.325673    11.00000   -1.50000
H45B  2    0.435449    1.030944    0.394820    11.00000   -1.50000
H45C  2    0.313450    0.984437    0.337458    11.00000   -1.50000
AFIX   0
C311  1    0.222661    0.875090    0.177758    11.00000    0.05470    0.03310 =
         0.03945    0.00594    0.00025    0.02134
AFIX 137
H31A  2    0.142535    0.854530    0.197797    11.00000   -1.50000
H31B  2    0.215490    0.917914    0.149075    11.00000   -1.50000
H31C  2    0.300994    0.917613    0.210852    11.00000   -1.50000
AFIX   0
C162  1   -0.242544    0.165485    0.369515    11.00000    0.03227    0.04185 =
         0.05431    0.01150    0.01426    0.00737
AFIX 137
H16A  2   -0.259767    0.193761    0.412104    11.00000   -1.50000
H16B  2   -0.201806    0.114381    0.371224    11.00000   -1.50000
H16C  2   -0.326604    0.128992    0.339645    11.00000   -1.50000
AFIX   0
C262  1    0.278901    0.085974    0.031706    11.00000    0.04508    0.04375 =
         0.05135   -0.00145    0.00901    0.02317
AFIX 137
H26A  2    0.295447    0.106075   -0.008101    11.00000   -1.50000
H26B  2    0.200600    0.018070    0.022877    11.00000   -1.50000
H26C  2    0.356556    0.077434    0.050026    11.00000   -1.50000
AFIX   0
C521  1    0.631789    0.469504    0.257110    11.00000    0.04005    0.03193 =
         0.04807    0.01342    0.01080    0.01768
AFIX 137
H52A  2    0.536705    0.438619    0.259811    11.00000   -1.50000
H52B  2    0.683400    0.468563    0.294938    11.00000   -1.50000
H52C  2    0.649148    0.427103    0.218712    11.00000   -1.50000
AFIX   0
C321  1    0.470690    0.874573    0.114732    11.00000    0.03978    0.04699 =
         0.05805    0.02930    0.01085    0.00994
AFIX 137
H32A  2    0.505163    0.916759    0.159304    11.00000   -1.50000
H32B  2    0.447244    0.918010    0.090673    11.00000   -1.50000
H32C  2    0.538965    0.853329    0.096070    11.00000   -1.50000
AFIX   0
C263  1    0.375428    0.281598    0.095965    11.00000    0.03061    0.03789 =
         0.05469    0.00165    0.01069    0.00618
AFIX 137
H26D  2    0.454337    0.271270    0.110874    11.00000   -1.50000
H26E  2    0.360441    0.334184    0.129699    11.00000   -1.50000
H26F  2    0.389259    0.307891    0.057971    11.00000   -1.50000
AFIX   0
C331  1    0.409277    0.629697    0.036522    11.00000    0.03837    0.06329 =
         0.03736    0.01411    0.01482    0.02185
AFIX 137
H33A  2    0.502822    0.676229    0.053781    11.00000   -1.50000
H33B  2    0.389361    0.632084   -0.007299    11.00000   -1.50000
H33C  2    0.392834    0.555767    0.036643    11.00000   -1.50000
AFIX   0

C5    1    0.958437    0.911712    0.523714    11.00000    0.05473    0.03713 =
         0.03291    0.00645    0.00035    0.00387
AFIX  43
H5    2    0.929297    0.850751    0.539950    11.00000   -1.20000
AFIX   0

C411  1    0.083637    0.793171    0.322080    11.00000    0.03886    0.07326 =
         0.03699    0.00070    0.01182    0.03168
AFIX 137
H41A  2    0.036128    0.724571    0.289532    11.00000   -1.50000
H41B  2    0.114087    0.851387    0.301435    11.00000   -1.50000
H41C  2    0.023764    0.805891    0.351586    11.00000   -1.50000
AFIX   0
C441  1    0.553263    0.894679    0.441085    11.00000    0.04044    0.06360 =
         0.03440   -0.00572    0.00144    0.02517
AFIX 137
H44A  2    0.599902    0.939157    0.414140    11.00000   -1.50000
H44B  2    0.594207    0.844430    0.444867    11.00000   -1.50000
H44C  2    0.559477    0.940822    0.483558    11.00000   -1.50000
AFIX   0

C6    1    0.894640    0.980560    0.533125    11.00000    0.04657    0.05409 =
         0.03717    0.01034    0.01192    0.00469
AFIX  43
H6    2    0.822019    0.967193    0.556221    11.00000   -1.20000
AFIX   0
C4    1    1.065036    0.930937    0.490646    11.00000    0.05073    0.04636 =
         0.04097    0.00268    0.00042    0.02122
AFIX  43
H4    2    1.109960    0.883870    0.484360    11.00000   -1.20000
AFIX   0

C222  1   -0.166952    0.333294    0.140183    11.00000    0.05194    0.03999 =
         0.09079    0.00765    0.03185    0.02073
AFIX 137
H22A  2   -0.181901    0.360668    0.104257    11.00000   -1.50000
H22B  2   -0.077467    0.378138    0.164286    11.00000   -1.50000
H22C  2   -0.233196    0.335227    0.168182    11.00000   -1.50000
AFIX   0
C163  1   -0.208151    0.341544    0.348921    11.00000    0.03351    0.03743 =
         0.10217    0.01786   -0.00578    0.01346
AFIX 137
H16D  2   -0.295946    0.307129    0.322076    11.00000   -1.50000
H16E  2   -0.149918    0.399895    0.333011    11.00000   -1.50000
H16F  2   -0.217372    0.370726    0.392986    11.00000   -1.50000
AFIX   0
C123  1    0.350255    0.219468    0.373918    11.00000    0.04493    0.04468 =
         0.09773    0.02273    0.02372    0.02045
AFIX 137
H12D  2    0.363620    0.215933    0.417976    11.00000   -1.50000
H12E  2    0.423679    0.211539    0.352757    11.00000   -1.50000
H12F  2    0.265921    0.161478    0.350934    11.00000   -1.50000
AFIX   0
C431  1    0.363929    0.668559    0.456273    11.00000    0.10646    0.07289 =
         0.05395    0.03793    0.04428    0.06836
AFIX 137
H43A  2    0.371099    0.700630    0.502036    11.00000   -1.50000
H43B  2    0.450205    0.668598    0.446895    11.00000   -1.50000
H43C  2    0.296873    0.594547    0.444125    11.00000   -1.50000
AFIX   0
C421  1    0.074973    0.604225    0.378563    11.00000    0.06556    0.04225 =
         0.06234    0.00789    0.04361   -0.00009
AFIX 137
H42A  2    0.005459    0.621751    0.398556    11.00000   -1.50000
H42B  2    0.098698    0.557074    0.399292    11.00000   -1.50000
H42C  2    0.041989    0.567593    0.333115    11.00000   -1.50000
AFIX   0
C223  1   -0.320852    0.146386    0.081834    11.00000    0.03382    0.05590 =
         0.08994   -0.00260    0.01997    0.00383
AFIX 137
H22D  2   -0.383131    0.151003    0.111698    11.00000   -1.50000
H22E  2   -0.329380    0.071933    0.067271    11.00000   -1.50000
H22F  2   -0.341260    0.169920    0.045061    11.00000   -1.50000
AFIX   0
HKLF 4


REM  trip_YS_089_a.res in P-1
REM wR2 = 0.2101, GooF = S = 1.072, Restrained GooF = 1.072 for all data
REM R1 = 0.0941 for 7846 Fo > 4sig(Fo) and 0.1277 for all 10556 data
REM 627 parameters refined using 0 restraints

END

WGHT      0.0177     17.8661

REM Highest difference peak  0.666,  deepest hole -0.448,  1-sigma level  0.102
Q1    1   0.1818  0.4605  0.1735  11.00000  0.05    0.51
Q2    1   0.8069  0.4799  0.2383  11.00000  0.05    0.50
Q3    1  -0.0748  0.4341  0.2351  11.00000  0.05    0.50
Q4    1   0.8612  0.7454  0.2562  11.00000  0.05    0.49
Q5    1  -0.1812  0.3349  0.3015  11.00000  0.05    0.46
Q6    1   0.1744  0.5777  0.2518  11.00000  0.05    0.46
Q7    1   0.6070  0.5914  0.2357  11.00000  0.05    0.45
Q8    1  -0.3163  0.1732  0.2601  11.00000  0.05    0.45
Q9    1  -0.3805  0.0761 -0.0091  11.00000  0.05    0.45
Q10   1  -0.1188  0.1474  0.2081  11.00000  0.05    0.45
Q11   1   0.6387  0.7472  0.1810  11.00000  0.05    0.43
Q12   1  -0.1996  0.2298  0.2350  11.00000  0.05    0.42
Q13   1   0.7626  0.6802  0.2087  11.00000  0.05    0.42
Q14   1   0.3464  0.6286  0.3301  11.00000  0.05    0.41
Q15   1   0.1463  0.0371  0.1063  11.00000  0.05    0.41
Q16   1   0.3962  0.6089  0.4172  11.00000  0.05    0.41
Q17   1   0.1701  0.2409  0.0380  11.00000  0.05    0.40
Q18   1   0.4896  0.4927  0.3034  11.00000  0.05    0.39
Q19   1   0.2014  0.2124  0.0768  11.00000  0.05    0.39
Q20   1   0.4963  0.6196  0.1192  11.00000  0.05    0.39
Q21   1   0.1404  0.2411  0.1983  11.00000  0.05    0.39
Q22   1   0.5034  0.8384  0.4881  11.00000  0.05    0.38
Q23   1   0.4368  0.7206  0.2325  11.00000  0.05    0.38
Q24   1   0.5528  0.4073  0.2117  11.00000  0.05    0.38
Q25   1   0.2936  0.3879  0.3297  11.00000  0.05    0.38
;
_shelx_res_checksum              13523
_olex2_submission_special_instructions 'No special instructions were received'
_chemical_properties_physical    Air-sensitive
####################################################################### 
# 
# This file contains crystal structure data downloaded from the 
# Cambridge Structural Database (CSD) hosted by the Cambridge 
# Crystallographic Data Centre (CCDC).
# 
# Full information about CCDC data access policies and citation 
# guidelines are available at http://www.ccdc.cam.ac.uk/access/V1 
# 
# Audit and citation data items may have been added by the CCDC. 
# Please retain this information to preserve the provenance of 
# this file and to allow appropriate attribution of the data. 
# 
#######################################################################

data_mono_pcr_2025_203_a
_audit_block_doi                 10.5517/ccdc.csd.cc2qyrr6
_database_code_depnum_ccdc_archive 'CCDC 2531049'
loop_
_audit_author_name
_audit_author_address
'Paris Reuel'
;Texas A and M University
United States of America
;
_audit_update_record             
;
2026-02-13 deposited with the CCDC.	2026-04-07 downloaded from the CCDC.
;
# end Validation Reply Form
_audit_creation_date             2026-02-02
_audit_creation_method           
;
Olex2 1.5
(compiled 2025.07.13 svn.rb7424aed for OlexSys, GUI svn.r7314)
;
_shelx_SHELXL_version_number     2019/1
_chemical_name_common            ?
_chemical_name_systematic        ?
_chemical_formula_moiety         'C64 H86 Al2 D6 N4, 1[C6H14]'
_chemical_formula_sum            'C70 H100 Al2 D6 N4'
_chemical_formula_weight         1063.58
_chemical_absolute_configuration ?
_chemical_melting_point          ?
loop_
_atom_type_symbol
_atom_type_description
_atom_type_scat_dispersion_real
_atom_type_scat_dispersion_imag
_atom_type_scat_source
C C 0.0181 0.0091 'International Tables Vol C Tables 4.2.6.8 and 6.1.1.4'
H H 0.0000 0.0000 'International Tables Vol C Tables 4.2.6.8 and 6.1.1.4'
Al Al 0.2130 0.2455 'International Tables Vol C Tables 4.2.6.8 and 6.1.1.4'
D D 0.0000 0.0000 'International Tables Vol C Tables 4.2.6.8 and 6.1.1.4'
N N 0.0311 0.0180 'International Tables Vol C Tables 4.2.6.8 and 6.1.1.4'

_shelx_space_group_comment       
;
The symmetry employed for this shelxl refinement is uniquely defined
by the following loop, which should always be used as a source of
symmetry information in preference to the above space-group names.
They are only intended as comments.
;
_space_group_crystal_system      monoclinic
_space_group_IT_number           7
_space_group_name_H-M_alt        'P 1 n 1'
_space_group_name_Hall           'P -2yac'
loop_
_space_group_symop_operation_xyz
'x, y, z'
'x+1/2, -y, z+1/2'

_cell_length_a                   12.3950(7)
_cell_length_b                   10.6767(7)
_cell_length_c                   24.4982(14)
_cell_angle_alpha                90
_cell_angle_beta                 98.873(3)
_cell_angle_gamma                90
_cell_volume                     3203.2(3)
_cell_formula_units_Z            2
_cell_measurement_reflns_used    6536
_cell_measurement_temperature    110.00
_cell_measurement_theta_max      67.257
_cell_measurement_theta_min      3.652
_shelx_estimated_absorpt_T_max   0.879
_shelx_estimated_absorpt_T_min   0.848
_exptl_absorpt_coefficient_mu    0.718
_exptl_absorpt_correction_T_max  0.7466
_exptl_absorpt_correction_T_min  0.6679
_exptl_absorpt_correction_type   multi-scan
_exptl_absorpt_process_details   
;
SADABS-2016/2 (Bruker,2016/2) was used for absorption correction.
wR2(int) was 0.1131 before and 0.0840 after correction.
The Ratio of minimum to maximum transmission is 0.8946.
The \l/2 correction factor is Not present.
;
_exptl_absorpt_special_details   ?
_exptl_crystal_colour            yellow
_exptl_crystal_colour_primary    yellow
_exptl_crystal_density_diffrn    1.103
_exptl_crystal_density_meas      ?
_exptl_crystal_density_method    ?
_exptl_crystal_description       prism
_exptl_crystal_F_000             1160
_exptl_crystal_size_max          0.238
_exptl_crystal_size_mid          0.191
_exptl_crystal_size_min          0.185
_exptl_transmission_factor_max   ?
_exptl_transmission_factor_min   ?
_diffrn_reflns_av_R_equivalents  0.0937
_diffrn_reflns_av_unetI/netI     0.0735
_diffrn_reflns_Laue_measured_fraction_full 0.988
_diffrn_reflns_Laue_measured_fraction_max 0.979
_diffrn_reflns_limit_h_max       14
_diffrn_reflns_limit_h_min       -14
_diffrn_reflns_limit_k_max       12
_diffrn_reflns_limit_k_min       -11
_diffrn_reflns_limit_l_max       29
_diffrn_reflns_limit_l_min       -29
_diffrn_reflns_number            36651
_diffrn_reflns_point_group_measured_fraction_full 0.966
_diffrn_reflns_point_group_measured_fraction_max 0.956
_diffrn_reflns_theta_full        67.679
_diffrn_reflns_theta_max         68.711
_diffrn_reflns_theta_min         3.785
_diffrn_ambient_temperature      110.00
_diffrn_detector_area_resol_mean ?
_diffrn_measured_fraction_theta_full 0.988
_diffrn_measured_fraction_theta_max 0.979
_diffrn_measurement_device_type  'Bruker APEX-II CCD'
_diffrn_measurement_method       '\f and \w scans'
_diffrn_radiation_type           CuK\a
_diffrn_radiation_wavelength     1.54178
_diffrn_source                   ?
_diffrn_source_current           1.0
_diffrn_source_power             0.05
_diffrn_source_voltage           50.0
_diffrn_standards_number         0
_reflns_Friedel_coverage         0.951
_reflns_Friedel_fraction_full    0.944
_reflns_Friedel_fraction_max     0.933
_reflns_number_gt                7994
_reflns_number_total             11332
_reflns_special_details          
;
 Reflections were merged by SHELXL according to the crystal
 class for the calculation of statistics and refinement.
 
 Structure factors included contributions from the .fab file.
 
 _reflns_Friedel_fraction is defined as the number of unique
 Friedel pairs measured divided by the number that would be
 possible theoretically, ignoring centric projections and
 systematic absences. Completness statistics refer to single and
 composite reflections containing twin component 1 only.
;
_reflns_threshold_expression     'I > 2\s(I)'
_computing_cell_refinement       'SAINT V8.40B (?, 2016)'
_computing_data_collection       ?
_computing_data_reduction        'SAINT V8.40B (?, 2016)'
_computing_molecular_graphics    'Olex2 1.5 (Dolomanov et al., 2009)'
_computing_publication_material  'Olex2 1.5 (Dolomanov et al., 2009)'
_computing_structure_refinement  'XL  (Sheldrick, 2008)'
_computing_structure_solution    'SHELXT 2018/2 (Sheldrick, 2018)'
_refine_diff_density_max         0.401
_refine_diff_density_min         -0.326
_refine_diff_density_rms         0.068
_refine_ls_abs_structure_details 
;
 Refined as an inversion twin.
;
_refine_ls_abs_structure_Flack   0.42(10)
_refine_ls_extinction_coef       0.0042(5)
_refine_ls_extinction_expression Fc^*^=kFc[1+0.001xFc^2^\l^3^/sin(2\q)]^-1/4^
_refine_ls_extinction_method     'SHELXL-2019/1 (Sheldrick 2019)'
_refine_ls_goodness_of_fit_ref   1.066
_refine_ls_hydrogen_treatment    constr
_refine_ls_matrix_type           full
_refine_ls_number_parameters     651
_refine_ls_number_reflns         11332
_refine_ls_number_restraints     2
_refine_ls_R_factor_all          0.1148
_refine_ls_R_factor_gt           0.0773
_refine_ls_restrained_S_all      1.066
_refine_ls_shift/su_max          0.000
_refine_ls_shift/su_mean         0.000
_refine_ls_structure_factor_coef Fsqd
_refine_ls_weighting_details     
'w=1/[\s^2^(Fo^2^)+(0.0786P)^2^+4.5135P] where P=(Fo^2^+2Fc^2^)/3'
_refine_ls_weighting_scheme      calc
_refine_ls_wR_factor_gt          0.1811
_refine_ls_wR_factor_ref         0.2085
_refine_special_details          
'Refined as a 2-component inversion twin.,SQUEEZE'
_olex2_refinement_description    
;
1. Twinned data refinement
 Scales: 0.57825
 0.42175
2.a Ternary CH refined with riding coordinates:
 C1(D1), C321(H321), C221(H221), C161(H161), C421(H421), C4(D4), C461(H461),
 C261(H261), C121(H121), C361(H361)
2.b Secondary CH2 refined with riding coordinates:
 C113(H11A,H11B), C112(H11C,H11D), C214(H21A,H21B), C212(H21C,H21D), C114(H11E,
 H11F), C213(H21E,H21F)
2.c Aromatic/amide H refined with riding coordinates:
 C33(H33), C34(H34), C23(H23), C3(D3), C43(H43), C44(H44), C2(D2), C45(H45),
 C5(D5), C6(D6), C35(H35), C15(H15), C24(H24), C13(H13), C14(H14), C25(H25)
2.d Idealised Me refined as rotating group:
 C262(H26A,H26B,H26C), C463(H46A,H46B,H46C), C322(H32A,H32B,H32C), C223(H22A,
 H22B,H22C), C462(H46D,H46E,H46F), C222(H22D,H22E,H22F), C123(H12A,H12B,H12C),
 C362(H36A,H36B,H36C), C215(H21G,H21H,H21I), C423(H42A,H42B,H42C), C363(H36D,
 H36E,H36F), C162(H16A,H16B,H16C), C163(H16D,H16E,H16F), C115(H11G,H11H,H11I),
 C122(H12D,H12E,H12F), C263(H26D,H26E,H26F), C323(H32D,H32E,H32F), C422(H42D,
 H42E,H42F)
;
_atom_sites_solution_hydrogens   geom
_atom_sites_solution_primary     dual
_atom_sites_solution_secondary   ?
loop_
_atom_site_label
_atom_site_type_symbol
_atom_site_fract_x
_atom_site_fract_y
_atom_site_fract_z
_atom_site_U_iso_or_equiv
_atom_site_adp_type
_atom_site_occupancy
_atom_site_site_symmetry_order
_atom_site_calc_flag
_atom_site_refinement_flags_posn
_atom_site_refinement_flags_adp
_atom_site_refinement_flags_occupancy
_atom_site_disorder_assembly
_atom_site_disorder_group
Al2 Al 0.52318(18) 0.2521(2) 0.55404(9) 0.0296(6) Uani 1 1 d . . . . .
Al1 Al 0.48943(19) 0.2562(2) 0.44921(10) 0.0309(6) Uani 1 1 d . . . . .
N3 N 0.4339(5) 0.2966(7) 0.6089(3) 0.0331(16) Uani 1 1 d . . . . .
N4 N 0.5990(6) 0.3678(7) 0.6081(3) 0.0348(17) Uani 1 1 d . . . . .
N1 N 0.4171(5) 0.3767(7) 0.3978(3) 0.0297(15) Uani 1 1 d . . . . .
C32 C 0.2338(7) 0.2941(9) 0.6038(4) 0.035(2) Uani 1 1 d . . . . .
C113 C 0.6092(7) 0.5728(8) 0.3518(4) 0.038(2) Uani 1 1 d . . . . .
H11A H 0.591632 0.605541 0.387169 0.046 Uiso 1 1 calc R U . . .
H11B H 0.678756 0.526006 0.360048 0.046 Uiso 1 1 calc R U . . .
C33 C 0.1422(8) 0.2531(8) 0.6261(4) 0.040(2) Uani 1 1 d . . . . .
H33 H 0.071068 0.274530 0.608246 0.049 Uiso 1 1 calc R U . . .
C22 C 0.6633(7) 0.1986(8) 0.3234(3) 0.0304(18) Uani 1 1 d . . . . .
N2 N 0.5811(6) 0.3079(6) 0.3957(3) 0.0304(16) Uani 1 1 d . . . . .
C111 C 0.5042(7) 0.3881(8) 0.3709(4) 0.035(2) Uani 1 1 d . . . . .
C11 C 0.3123(7) 0.4378(8) 0.3815(3) 0.0315(19) Uani 1 1 d . . . . .
C16 C 0.2913(8) 0.5576(8) 0.4009(4) 0.038(2) Uani 1 1 d . . . . .
C34 C 0.1543(8) 0.1826(10) 0.6732(4) 0.047(3) Uani 1 1 d . . . . .
H34 H 0.091434 0.159069 0.688610 0.057 Uiso 1 1 calc R U . . .
C31 C 0.3373(7) 0.2610(8) 0.6323(4) 0.0316(19) Uani 1 1 d . . . . .
C23 C 0.7593(8) 0.1537(9) 0.3057(4) 0.044(2) Uani 1 1 d . . . . .
H23 H 0.752853 0.105666 0.272736 0.052 Uiso 1 1 calc R U . . .
C3 C 0.4349(8) 0.0285(8) 0.5387(4) 0.041(2) Uani 1 1 d . . . . .
D3 D 0.389675 0.002449 0.564574 0.049 Uiso 1 1 calc R U . . .
C1 C 0.4629(8) 0.0735(9) 0.4423(4) 0.042(2) Uani 1 1 d . . . . .
D1 D 0.432515 0.046336 0.403967 0.051 Uiso 1 1 calc R U . . .
C321 C 0.2202(7) 0.3720(9) 0.5524(4) 0.035(2) Uani 1 1 d . . . . .
H321 H 0.293468 0.407881 0.549080 0.042 Uiso 1 1 calc R U . . .
C42 C 0.7822(7) 0.3506(9) 0.6577(3) 0.034(2) Uani 1 1 d . . . . .
C43 C 0.8869(8) 0.4009(9) 0.6699(4) 0.044(2) Uani 1 1 d . . . . .
H43 H 0.942299 0.352617 0.691362 0.053 Uiso 1 1 calc R U . . .
C112 C 0.5187(7) 0.4810(8) 0.3275(3) 0.036(2) Uani 1 1 d . . . . .
H11C H 0.449655 0.526875 0.315788 0.043 Uiso 1 1 calc R U . . .
H11D H 0.539476 0.437914 0.294898 0.043 Uiso 1 1 calc R U . . .
C44 C 0.9129(7) 0.5160(9) 0.6523(4) 0.042(2) Uani 1 1 d . . . . .
H44 H 0.985556 0.546545 0.660471 0.051 Uiso 1 1 calc R U . . .
C262 C 0.8779(8) 0.4828(8) 0.4522(4) 0.042(2) Uani 1 1 d . . . . .
H26A H 0.884251 0.531998 0.486325 0.063 Uiso 1 1 calc R U . . .
H26B H 0.854488 0.537504 0.420440 0.063 Uiso 1 1 calc R U . . .
H26C H 0.948812 0.445662 0.448820 0.063 Uiso 1 1 calc R U . . .
C463 C 0.6634(7) 0.6603(10) 0.5199(4) 0.044(2) Uani 1 1 d . . . . .
H46A H 0.607893 0.718527 0.501941 0.067 Uiso 1 1 calc R U . . .
H46B H 0.662123 0.583456 0.497980 0.067 Uiso 1 1 calc R U . . .
H46C H 0.735629 0.699342 0.522856 0.067 Uiso 1 1 calc R U . . .
C221 C 0.5541(7) 0.1639(8) 0.2909(4) 0.0352(19) Uani 1 1 d . . . . .
H221 H 0.497380 0.212260 0.306901 0.042 Uiso 1 1 calc R U . . .
C41 C 0.7015(7) 0.4246(8) 0.6264(4) 0.0342(19) Uani 1 1 d . . . . .
C322 C 0.1848(7) 0.2930(11) 0.5014(4) 0.048(3) Uani 1 1 d . . . . .
H32A H 0.239208 0.227441 0.498952 0.072 Uiso 1 1 calc R U . . .
H32B H 0.178235 0.346131 0.468454 0.072 Uiso 1 1 calc R U . . .
H32C H 0.114018 0.254201 0.503835 0.072 Uiso 1 1 calc R U . . .
C211 C 0.5133(6) 0.3727(8) 0.6346(3) 0.0288(18) Uani 1 1 d . . . . .
C214 C 0.3754(7) 0.6179(8) 0.7168(3) 0.0432(19) Uani 1 1 d . . . . .
H21A H 0.442063 0.646294 0.741237 0.052 Uiso 1 1 calc R U . . .
H21B H 0.331505 0.693056 0.704547 0.052 Uiso 1 1 calc R U . . .
C223 C 0.5282(9) 0.0224(9) 0.2970(4) 0.053(3) Uani 1 1 d . . . . .
H22A H 0.452336 0.005990 0.280516 0.079 Uiso 1 1 calc R U . . .
H22B H 0.538451 0.000049 0.336302 0.079 Uiso 1 1 calc R U . . .
H22C H 0.577304 -0.027891 0.278164 0.079 Uiso 1 1 calc R U . . .
C161 C 0.3795(7) 0.6366(8) 0.4345(4) 0.039(2) Uani 1 1 d . . . . .
H161 H 0.449225 0.587787 0.440327 0.047 Uiso 1 1 calc R U . . .
C462 C 0.6207(9) 0.7504(8) 0.6076(4) 0.045(2) Uani 1 1 d . . . . .
H46D H 0.602285 0.730103 0.644057 0.068 Uiso 1 1 calc R U . . .
H46E H 0.560405 0.797307 0.586280 0.068 Uiso 1 1 calc R U . . .
H46F H 0.687165 0.801423 0.611942 0.068 Uiso 1 1 calc R U . . .
C21 C 0.6731(7) 0.2716(8) 0.3727(3) 0.033(2) Uani 1 1 d . . . . .
C421 C 0.7562(8) 0.2205(9) 0.6780(4) 0.044(2) Uani 1 1 d . . . . .
H421 H 0.677012 0.203219 0.665338 0.052 Uiso 1 1 calc R U . . .
C212 C 0.4992(7) 0.4555(8) 0.6823(3) 0.035(2) Uani 1 1 d . . . . .
H21C H 0.569007 0.498602 0.695623 0.042 Uiso 1 1 calc R U . . .
H21D H 0.480311 0.403447 0.712931 0.042 Uiso 1 1 calc R U . . .
C2 C 0.3952(8) 0.0325(8) 0.4850(4) 0.038(2) Uani 1 1 d . . . . .
D2 D 0.321528 0.008448 0.473186 0.046 Uiso 1 1 calc R U . . .
C45 C 0.8313(8) 0.5883(9) 0.6223(4) 0.044(2) Uani 1 1 d . . . . .
H45 H 0.848665 0.670293 0.611273 0.053 Uiso 1 1 calc R U . . .
C4 C 0.5533(7) 0.0660(8) 0.5584(3) 0.0312(18) Uani 1 1 d . . . . .
D4 D 0.583452 0.035336 0.596258 0.037 Uiso 1 1 calc R U . . .
C222 C 0.5432(9) 0.1992(10) 0.2297(4) 0.055(3) Uani 1 1 d . . . . .
H22D H 0.596597 0.151773 0.212408 0.082 Uiso 1 1 calc R U . . .
H22E H 0.556805 0.289077 0.226357 0.082 Uiso 1 1 calc R U . . .
H22F H 0.469360 0.179313 0.211284 0.082 Uiso 1 1 calc R U . . .
C461 C 0.6396(8) 0.6290(8) 0.5770(4) 0.038(2) Uani 1 1 d . . . . .
H461 H 0.569179 0.581609 0.571976 0.045 Uiso 1 1 calc R U . . .
C261 C 0.7930(8) 0.3780(9) 0.4538(4) 0.040(2) Uani 1 1 d . . . . .
H261 H 0.721131 0.416725 0.457751 0.048 Uiso 1 1 calc R U . . .
C5 C 0.6199(8) 0.0304(8) 0.5149(4) 0.041(2) Uani 1 1 d . . . . .
D5 D 0.694210 0.007515 0.525617 0.049 Uiso 1 1 calc R U . . .
C12 C 0.2294(7) 0.3658(8) 0.3492(4) 0.038(2) Uani 1 1 d . . . . .
C123 C 0.2378(11) 0.2416(12) 0.2645(5) 0.070(4) Uani 1 1 d . . . . .
H12A H 0.161196 0.257791 0.249364 0.105 Uiso 1 1 calc R U . . .
H12B H 0.259915 0.160592 0.250947 0.105 Uiso 1 1 calc R U . . .
H12C H 0.283692 0.307980 0.252677 0.105 Uiso 1 1 calc R U . . .
C46 C 0.7248(6) 0.5443(8) 0.6077(3) 0.0329(19) Uani 1 1 d . . . . .
C36 C 0.3497(8) 0.1827(9) 0.6791(4) 0.038(2) Uani 1 1 d . . . . .
C114 C 0.6261(7) 0.6832(8) 0.3148(4) 0.047(2) Uani 1 1 d . . . . .
H11E H 0.557793 0.732316 0.306665 0.056 Uiso 1 1 calc R U . . .
H11F H 0.645208 0.652379 0.279377 0.056 Uiso 1 1 calc R U . . .
C213 C 0.4090(7) 0.5539(8) 0.6661(3) 0.0354(19) Uani 1 1 d . . . . .
H21E H 0.435474 0.617926 0.642158 0.042 Uiso 1 1 calc R U . . .
H21F H 0.344348 0.512725 0.644723 0.042 Uiso 1 1 calc R U . . .
C6 C 0.5777(7) 0.0297(8) 0.4611(4) 0.0348(19) Uani 1 1 d . . . . .
D6 D 0.620761 0.001407 0.434635 0.042 Uiso 1 1 calc R U . . .
C362 C 0.4700(8) -0.0079(9) 0.6995(4) 0.050(2) Uani 1 1 d . . . . .
H36A H 0.540975 -0.037252 0.718331 0.075 Uiso 1 1 calc R U . . .
H36B H 0.463218 -0.026624 0.659966 0.075 Uiso 1 1 calc R U . . .
H36C H 0.411515 -0.050392 0.715024 0.075 Uiso 1 1 calc R U . . .
C215 C 0.3097(8) 0.5343(9) 0.7499(4) 0.063(3) Uani 1 1 d . . . . .
H21G H 0.246660 0.500068 0.725358 0.095 Uiso 1 1 calc R U . . .
H21H H 0.284366 0.583524 0.779184 0.095 Uiso 1 1 calc R U . . .
H21I H 0.355894 0.465379 0.766393 0.095 Uiso 1 1 calc R U . . .
C121 C 0.2511(8) 0.2390(9) 0.3269(4) 0.044(2) Uani 1 1 d . . . . .
H121 H 0.329798 0.220163 0.340268 0.052 Uiso 1 1 calc R U . . .
C423 C 0.8234(9) 0.1189(11) 0.6536(5) 0.057(3) Uani 1 1 d . . . . .
H42A H 0.901167 0.131272 0.667386 0.086 Uiso 1 1 calc R U . . .
H42B H 0.810805 0.125081 0.613222 0.086 Uiso 1 1 calc R U . . .
H42C H 0.800836 0.035975 0.664736 0.086 Uiso 1 1 calc R U . . .
C35 C 0.2578(7) 0.1444(9) 0.6994(4) 0.042(2) Uani 1 1 d . . . . .
H35 H 0.264308 0.092008 0.731060 0.050 Uiso 1 1 calc R U . . .
C15 C 0.1843(8) 0.6053(9) 0.3886(4) 0.046(2) Uani 1 1 d . . . . .
H15 H 0.168605 0.686591 0.401012 0.055 Uiso 1 1 calc R U . . .
C24 C 0.8610(7) 0.1767(9) 0.3341(4) 0.044(2) Uani 1 1 d . . . . .
H24 H 0.924225 0.143762 0.321829 0.052 Uiso 1 1 calc R U . . .
C363 C 0.4752(7) 0.1592(9) 0.7696(4) 0.047(2) Uani 1 1 d . . . . .
H36D H 0.466136 0.249070 0.775801 0.070 Uiso 1 1 calc R U . . .
H36E H 0.548346 0.133042 0.786837 0.070 Uiso 1 1 calc R U . . .
H36F H 0.420230 0.112350 0.786013 0.070 Uiso 1 1 calc R U . . .
C162 C 0.3968(10) 0.7571(8) 0.4018(5) 0.051(3) Uani 1 1 d . . . . .
H16A H 0.329536 0.806805 0.396648 0.076 Uiso 1 1 calc R U . . .
H16B H 0.415407 0.734306 0.365584 0.076 Uiso 1 1 calc R U . . .
H16C H 0.456365 0.806370 0.422276 0.076 Uiso 1 1 calc R U . . .
C163 C 0.3498(9) 0.6725(10) 0.4916(4) 0.051(3) Uani 1 1 d . . . . .
H16D H 0.406968 0.726471 0.511235 0.076 Uiso 1 1 calc R U . . .
H16E H 0.343611 0.596361 0.513278 0.076 Uiso 1 1 calc R U . . .
H16F H 0.279963 0.717304 0.486478 0.076 Uiso 1 1 calc R U . . .
C13 C 0.1251(7) 0.4185(10) 0.3385(4) 0.046(2) Uani 1 1 d . . . . .
H13 H 0.067833 0.373474 0.316686 0.055 Uiso 1 1 calc R U . . .
C14 C 0.1034(9) 0.5365(10) 0.3592(4) 0.051(3) Uani 1 1 d . . . . .
H14 H 0.031095 0.568824 0.352685 0.061 Uiso 1 1 calc R U . . .
C25 C 0.8693(8) 0.2492(8) 0.3812(4) 0.041(2) Uani 1 1 d . . . . .
H25 H 0.939854 0.266344 0.400948 0.049 Uiso 1 1 calc R U . . .
C115 C 0.7176(8) 0.7662(9) 0.3435(5) 0.066(3) Uani 1 1 d . . . . .
H11G H 0.736005 0.829683 0.317589 0.099 Uiso 1 1 calc R U . . .
H11H H 0.782071 0.714798 0.356257 0.099 Uiso 1 1 calc R U . . .
H11I H 0.693526 0.807570 0.375295 0.099 Uiso 1 1 calc R U . . .
C122 C 0.1854(9) 0.1345(10) 0.3489(5) 0.057(3) Uani 1 1 d . . . . .
H12D H 0.202266 0.132029 0.389307 0.085 Uiso 1 1 calc R U . . .
H12E H 0.204552 0.053969 0.333731 0.085 Uiso 1 1 calc R U . . .
H12F H 0.107233 0.150369 0.337772 0.085 Uiso 1 1 calc R U . . .
C361 C 0.4609(8) 0.1332(9) 0.7076(4) 0.044(2) Uani 1 1 d . . . . .
H361 H 0.520539 0.176136 0.691566 0.053 Uiso 1 1 calc R U . . .
C263 C 0.8311(8) 0.2938(10) 0.5049(4) 0.047(3) Uani 1 1 d . . . . .
H26D H 0.775405 0.230024 0.507985 0.071 Uiso 1 1 calc R U . . .
H26E H 0.841730 0.345456 0.538405 0.071 Uiso 1 1 calc R U . . .
H26F H 0.899990 0.252773 0.500673 0.071 Uiso 1 1 calc R U . . .
C323 C 0.1427(7) 0.4822(10) 0.5560(5) 0.052(3) Uani 1 1 d . . . . .
H32D H 0.069303 0.450418 0.558079 0.078 Uiso 1 1 calc R U . . .
H32E H 0.140469 0.534883 0.523054 0.078 Uiso 1 1 calc R U . . .
H32F H 0.168717 0.531861 0.589025 0.078 Uiso 1 1 calc R U . . .
C26 C 0.7790(7) 0.2981(9) 0.4009(3) 0.035(2) Uani 1 1 d . . . . .
C422 C 0.7775(10) 0.2134(12) 0.7416(4) 0.061(3) Uani 1 1 d . . . . .
H42D H 0.754118 0.131491 0.753558 0.091 Uiso 1 1 calc R U . . .
H42E H 0.736191 0.279562 0.756918 0.091 Uiso 1 1 calc R U . . .
H42F H 0.855608 0.224655 0.754793 0.091 Uiso 1 1 calc R U . . .

loop_
_atom_site_aniso_label
_atom_site_aniso_U_11
_atom_site_aniso_U_22
_atom_site_aniso_U_33
_atom_site_aniso_U_23
_atom_site_aniso_U_13
_atom_site_aniso_U_12
Al2 0.0262(13) 0.0368(13) 0.0259(12) 0.0013(11) 0.0039(10) -0.0020(10)
Al1 0.0311(14) 0.0312(13) 0.0305(13) 0.0017(11) 0.0053(10) -0.0016(10)
N3 0.020(3) 0.045(4) 0.034(4) 0.002(3) 0.004(3) -0.004(3)
N4 0.027(4) 0.040(4) 0.036(4) 0.002(3) -0.001(3) -0.003(3)
N1 0.020(3) 0.036(4) 0.033(4) 0.002(3) 0.005(3) -0.004(3)
C32 0.023(4) 0.038(5) 0.044(5) -0.002(4) 0.003(4) 0.000(4)
C113 0.042(5) 0.028(4) 0.048(5) 0.007(4) 0.019(4) 0.000(3)
C33 0.031(5) 0.048(6) 0.044(6) 0.005(4) 0.012(4) -0.003(4)
C22 0.025(4) 0.038(4) 0.028(4) 0.002(4) 0.005(3) 0.003(3)
N2 0.030(4) 0.034(4) 0.029(4) -0.004(3) 0.007(3) 0.002(3)
C111 0.031(5) 0.037(4) 0.038(5) -0.006(4) 0.006(4) -0.009(4)
C11 0.029(5) 0.040(5) 0.025(4) 0.004(4) 0.002(3) 0.011(4)
C16 0.041(5) 0.032(4) 0.042(5) -0.003(4) 0.007(4) 0.005(4)
C34 0.050(6) 0.064(6) 0.029(5) 0.006(5) 0.013(4) -0.009(5)
C31 0.023(4) 0.039(5) 0.035(5) 0.001(4) 0.010(4) -0.003(3)
C23 0.047(6) 0.037(5) 0.049(6) -0.014(4) 0.013(5) 0.001(4)
C3 0.048(6) 0.035(5) 0.042(5) 0.010(4) 0.010(4) -0.002(4)
C1 0.037(5) 0.050(6) 0.042(5) 0.011(4) 0.015(4) 0.014(4)
C321 0.017(4) 0.047(5) 0.039(5) 0.003(4) -0.001(3) -0.001(4)
C42 0.021(4) 0.051(5) 0.027(4) -0.003(4) -0.007(3) 0.001(4)
C43 0.037(5) 0.046(5) 0.049(5) -0.001(5) 0.004(4) -0.001(4)
C112 0.036(5) 0.039(5) 0.033(4) 0.004(4) 0.006(3) 0.008(4)
C44 0.022(4) 0.058(6) 0.044(5) -0.008(4) -0.002(3) -0.004(4)
C262 0.052(6) 0.033(5) 0.040(5) -0.003(4) 0.004(4) -0.012(4)
C463 0.034(5) 0.058(6) 0.042(5) -0.004(4) 0.008(4) 0.007(4)
C221 0.033(4) 0.037(4) 0.036(5) -0.011(4) 0.006(3) 0.000(3)
C41 0.024(4) 0.043(5) 0.037(5) 0.004(4) 0.009(3) 0.007(4)
C322 0.027(5) 0.074(7) 0.039(5) -0.008(5) -0.007(4) 0.002(5)
C211 0.023(4) 0.040(5) 0.023(4) -0.009(3) 0.001(3) 0.000(3)
C214 0.043(4) 0.044(5) 0.043(5) -0.012(4) 0.009(3) 0.007(4)
C223 0.064(7) 0.048(6) 0.047(5) -0.016(5) 0.010(5) -0.011(5)
C161 0.034(5) 0.037(5) 0.046(5) -0.013(4) 0.000(4) 0.003(4)
C462 0.056(7) 0.036(5) 0.041(5) -0.004(4) -0.001(4) 0.011(4)
C21 0.035(5) 0.039(5) 0.025(4) -0.004(4) 0.008(4) -0.003(4)
C421 0.034(5) 0.049(5) 0.047(6) 0.012(4) 0.006(4) 0.003(4)
C212 0.032(4) 0.041(5) 0.031(4) -0.010(4) -0.001(3) 0.009(4)
C2 0.040(5) 0.034(5) 0.039(5) -0.011(4) 0.004(4) 0.002(4)
C45 0.037(5) 0.040(5) 0.052(5) 0.014(4) -0.003(4) -0.008(4)
C4 0.036(5) 0.034(4) 0.024(4) 0.006(3) 0.008(3) 0.000(4)
C222 0.069(7) 0.057(6) 0.033(5) 0.002(4) -0.009(4) 0.006(5)
C461 0.050(6) 0.032(4) 0.034(4) 0.001(4) 0.015(4) 0.004(4)
C261 0.043(6) 0.045(5) 0.033(5) -0.006(4) 0.009(4) -0.006(4)
C5 0.041(6) 0.033(5) 0.052(6) -0.004(4) 0.018(4) 0.010(4)
C12 0.030(5) 0.032(4) 0.051(5) -0.013(4) 0.007(4) 0.002(4)
C123 0.080(9) 0.075(8) 0.050(7) -0.022(6) -0.004(6) 0.010(6)
C46 0.023(4) 0.039(4) 0.037(4) -0.003(4) 0.006(3) -0.001(4)
C36 0.044(5) 0.044(5) 0.027(4) 0.000(4) 0.008(4) 0.008(4)
C114 0.042(5) 0.046(5) 0.055(5) 0.011(4) 0.014(4) -0.014(4)
C213 0.026(4) 0.045(5) 0.033(4) 0.003(4) 0.000(3) 0.007(3)
C6 0.038(5) 0.033(4) 0.035(4) -0.003(4) 0.009(4) 0.005(4)
C362 0.037(5) 0.062(6) 0.052(5) 0.010(5) 0.012(4) 0.022(4)
C215 0.072(6) 0.056(6) 0.071(6) 0.011(5) 0.038(5) 0.005(5)
C121 0.039(6) 0.056(6) 0.035(5) -0.008(4) 0.005(4) -0.005(4)
C423 0.050(6) 0.059(6) 0.061(7) -0.004(5) 0.001(5) 0.006(5)
C35 0.029(5) 0.067(6) 0.031(5) 0.006(4) 0.009(4) 0.002(4)
C15 0.042(5) 0.044(5) 0.053(6) 0.001(5) 0.015(4) 0.002(4)
C24 0.028(5) 0.050(6) 0.055(6) -0.009(5) 0.013(4) 0.002(4)
C363 0.035(4) 0.052(5) 0.051(5) 0.019(4) 0.000(4) 0.007(4)
C162 0.073(8) 0.037(5) 0.050(6) 0.007(5) 0.032(5) 0.008(5)
C163 0.077(8) 0.043(5) 0.034(5) -0.010(4) 0.011(5) 0.001(5)
C13 0.027(5) 0.074(7) 0.033(5) 0.000(5) -0.006(4) 0.002(5)
C14 0.046(6) 0.052(6) 0.056(6) 0.005(5) 0.013(5) 0.021(5)
C25 0.023(5) 0.051(6) 0.049(6) -0.006(5) 0.010(4) 0.003(4)
C115 0.062(6) 0.053(6) 0.084(7) 0.021(5) 0.012(5) -0.015(5)
C122 0.049(6) 0.046(6) 0.077(8) -0.016(5) 0.012(5) -0.004(5)
C361 0.045(5) 0.057(6) 0.031(4) 0.010(4) 0.007(4) 0.010(4)
C263 0.059(7) 0.047(6) 0.038(5) -0.009(5) 0.012(5) -0.009(5)
C323 0.022(5) 0.070(7) 0.063(6) 0.002(6) 0.003(4) -0.001(4)
C26 0.035(5) 0.041(5) 0.027(4) -0.006(4) 0.004(4) 0.000(4)
C422 0.066(7) 0.085(7) 0.032(5) 0.014(5) 0.011(5) 0.023(6)

_geom_special_details            
;
 All esds (except the esd in the dihedral angle between two l.s. planes)
 are estimated using the full covariance matrix.  The cell esds are taken
 into account individually in the estimation of esds in distances, angles
 and torsion angles; correlations between esds in cell parameters are only
 used when they are defined by crystal symmetry.  An approximate (isotropic)
 treatment of cell esds is used for estimating esds involving l.s. planes.
;
loop_
_geom_bond_atom_site_label_1
_geom_bond_atom_site_label_2
_geom_bond_distance
_geom_bond_site_symmetry_2
_geom_bond_publ_flag
Al2 Al1 2.538(2) . ?
Al2 N3 1.928(8) . ?
Al2 N4 1.944(8) . ?
Al2 C211 2.375(8) . ?
Al2 C4 2.021(9) . ?
Al1 N1 1.924(7) . ?
Al1 N2 1.942(7) . ?
Al1 C111 2.409(9) . ?
Al1 C1 1.981(10) . ?
N3 C31 1.455(10) . ?
N3 C211 1.354(11) . ?
N4 C41 1.417(11) . ?
N4 C211 1.328(10) . ?
N1 C111 1.353(10) . ?
N1 C11 1.453(10) . ?
C32 C33 1.403(12) . ?
C32 C31 1.408(12) . ?
C32 C321 1.497(12) . ?
C113 H11A 0.9900 . ?
C113 H11B 0.9900 . ?
C113 C112 1.538(12) . ?
C113 C114 1.521(11) . ?
C33 H33 0.9500 . ?
C33 C34 1.367(13) . ?
C22 C23 1.411(12) . ?
C22 C221 1.507(12) . ?
C22 C21 1.426(12) . ?
N2 C111 1.353(11) . ?
N2 C21 1.403(11) . ?
C111 C112 1.485(12) . ?
C11 C16 1.402(12) . ?
C11 C12 1.423(12) . ?
C16 C161 1.520(12) . ?
C16 C15 1.409(13) . ?
C34 H34 0.9500 . ?
C34 C35 1.403(14) . ?
C31 C36 1.407(12) . ?
C23 H23 0.9500 . ?
C23 C24 1.365(14) . ?
C3 D3 0.9500 . ?
C3 C2 1.333(13) . ?
C3 C4 1.527(13) . ?
C1 D1 1.0000 . ?
C1 C2 1.502(13) . ?
C1 C6 1.501(12) . ?
C321 H321 1.0000 . ?
C321 C322 1.516(13) . ?
C321 C323 1.530(13) . ?
C42 C43 1.394(12) . ?
C42 C41 1.404(12) . ?
C42 C421 1.527(13) . ?
C43 H43 0.9500 . ?
C43 C44 1.357(14) . ?
C112 H11C 0.9900 . ?
C112 H11D 0.9900 . ?
C44 H44 0.9500 . ?
C44 C45 1.390(13) . ?
C262 H26A 0.9800 . ?
C262 H26B 0.9800 . ?
C262 H26C 0.9800 . ?
C262 C261 1.540(12) . ?
C463 H46A 0.9800 . ?
C463 H46B 0.9800 . ?
C463 H46C 0.9800 . ?
C463 C461 1.509(12) . ?
C221 H221 1.0000 . ?
C221 C223 1.557(13) . ?
C221 C222 1.531(13) . ?
C41 C46 1.403(12) . ?
C322 H32A 0.9800 . ?
C322 H32B 0.9800 . ?
C322 H32C 0.9800 . ?
C211 C212 1.498(11) . ?
C214 H21A 0.9900 . ?
C214 H21B 0.9900 . ?
C214 C213 1.529(11) . ?
C214 C215 1.524(11) . ?
C223 H22A 0.9800 . ?
C223 H22B 0.9800 . ?
C223 H22C 0.9800 . ?
C161 H161 1.0000 . ?
C161 C162 1.548(13) . ?
C161 C163 1.549(13) . ?
C462 H46D 0.9800 . ?
C462 H46E 0.9800 . ?
C462 H46F 0.9800 . ?
C462 C461 1.534(12) . ?
C21 C26 1.415(12) . ?
C421 H421 1.0000 . ?
C421 C423 1.543(14) . ?
C421 C422 1.541(14) . ?
C212 H21C 0.9900 . ?
C212 H21D 0.9900 . ?
C212 C213 1.541(11) . ?
C2 D2 0.9500 . ?
C45 H45 0.9500 . ?
C45 C46 1.395(12) . ?
C4 D4 1.0000 . ?
C4 C5 1.495(11) . ?
C222 H22D 0.9800 . ?
C222 H22E 0.9800 . ?
C222 H22F 0.9800 . ?
C461 H461 1.0000 . ?
C461 C46 1.502(12) . ?
C261 H261 1.0000 . ?
C261 C263 1.556(13) . ?
C261 C26 1.538(12) . ?
C5 D5 0.9500 . ?
C5 C6 1.341(12) . ?
C12 C121 1.500(13) . ?
C12 C13 1.397(12) . ?
C123 H12A 0.9800 . ?
C123 H12B 0.9800 . ?
C123 H12C 0.9800 . ?
C123 C121 1.513(14) . ?
C36 C35 1.374(12) . ?
C36 C361 1.539(13) . ?
C114 H11E 0.9900 . ?
C114 H11F 0.9900 . ?
C114 C115 1.523(12) . ?
C213 H21E 0.9900 . ?
C213 H21F 0.9900 . ?
C6 D6 0.9500 . ?
C362 H36A 0.9800 . ?
C362 H36B 0.9800 . ?
C362 H36C 0.9800 . ?
C362 C361 1.526(14) . ?
C215 H21G 0.9800 . ?
C215 H21H 0.9800 . ?
C215 H21I 0.9800 . ?
C121 H121 1.0000 . ?
C121 C122 1.528(14) . ?
C423 H42A 0.9800 . ?
C423 H42B 0.9800 . ?
C423 H42C 0.9800 . ?
C35 H35 0.9500 . ?
C15 H15 0.9500 . ?
C15 C14 1.356(14) . ?
C24 H24 0.9500 . ?
C24 C25 1.379(13) . ?
C363 H36D 0.9800 . ?
C363 H36E 0.9800 . ?
C363 H36F 0.9800 . ?
C363 C361 1.528(13) . ?
C162 H16A 0.9800 . ?
C162 H16B 0.9800 . ?
C162 H16C 0.9800 . ?
C163 H16D 0.9800 . ?
C163 H16E 0.9800 . ?
C163 H16F 0.9800 . ?
C13 H13 0.9500 . ?
C13 C14 1.400(14) . ?
C14 H14 0.9500 . ?
C25 H25 0.9500 . ?
C25 C26 1.388(12) . ?
C115 H11G 0.9800 . ?
C115 H11H 0.9800 . ?
C115 H11I 0.9800 . ?
C122 H12D 0.9800 . ?
C122 H12E 0.9800 . ?
C122 H12F 0.9800 . ?
C361 H361 1.0000 . ?
C263 H26D 0.9800 . ?
C263 H26E 0.9800 . ?
C263 H26F 0.9800 . ?
C323 H32D 0.9800 . ?
C323 H32E 0.9800 . ?
C323 H32F 0.9800 . ?
C422 H42D 0.9800 . ?
C422 H42E 0.9800 . ?
C422 H42F 0.9800 . ?

loop_
_geom_angle_atom_site_label_1
_geom_angle_atom_site_label_2
_geom_angle_atom_site_label_3
_geom_angle
_geom_angle_site_symmetry_1
_geom_angle_site_symmetry_3
_geom_angle_publ_flag
N3 Al2 Al1 132.7(2) . . ?
N3 Al2 N4 68.7(3) . . ?
N3 Al2 C211 34.7(3) . . ?
N3 Al2 C4 109.1(3) . . ?
N4 Al2 Al1 131.7(2) . . ?
N4 Al2 C211 34.0(3) . . ?
N4 Al2 C4 121.5(3) . . ?
C211 Al2 Al1 144.1(2) . . ?
C4 Al2 Al1 94.1(3) . . ?
C4 Al2 C211 121.5(3) . . ?
N1 Al1 Al2 131.4(2) . . ?
N1 Al1 N2 68.3(3) . . ?
N1 Al1 C111 34.1(3) . . ?
N1 Al1 C1 123.3(4) . . ?
N2 Al1 Al2 131.7(2) . . ?
N2 Al1 C111 34.2(3) . . ?
N2 Al1 C1 109.2(4) . . ?
C111 Al1 Al2 142.6(2) . . ?
C1 Al1 Al2 93.9(3) . . ?
C1 Al1 C111 122.7(4) . . ?
C31 N3 Al2 143.7(6) . . ?
C211 N3 Al2 91.0(5) . . ?
C211 N3 C31 123.9(7) . . ?
C41 N4 Al2 143.5(6) . . ?
C211 N4 Al2 91.0(5) . . ?
C211 N4 C41 125.0(7) . . ?
C111 N1 Al1 93.0(5) . . ?
C111 N1 C11 125.0(7) . . ?
C11 N1 Al1 141.9(5) . . ?
C33 C32 C31 117.3(9) . . ?
C33 C32 C321 120.5(8) . . ?
C31 C32 C321 122.2(8) . . ?
H11A C113 H11B 107.5 . . ?
C112 C113 H11A 108.5 . . ?
C112 C113 H11B 108.5 . . ?
C114 C113 H11A 108.5 . . ?
C114 C113 H11B 108.5 . . ?
C114 C113 C112 115.1(7) . . ?
C32 C33 H33 119.7 . . ?
C34 C33 C32 120.7(10) . . ?
C34 C33 H33 119.7 . . ?
C23 C22 C221 119.0(8) . . ?
C23 C22 C21 118.7(8) . . ?
C21 C22 C221 122.2(8) . . ?
C111 N2 Al1 92.2(5) . . ?
C111 N2 C21 123.7(7) . . ?
C21 N2 Al1 142.1(6) . . ?
N1 C111 Al1 52.9(4) . . ?
N1 C111 N2 106.5(7) . . ?
N1 C111 C112 127.0(8) . . ?
N2 C111 Al1 53.7(4) . . ?
N2 C111 C112 126.1(8) . . ?
C112 C111 Al1 173.1(6) . . ?
C16 C11 N1 121.5(8) . . ?
C16 C11 C12 121.7(8) . . ?
C12 C11 N1 116.6(7) . . ?
C11 C16 C161 122.3(8) . . ?
C11 C16 C15 118.4(9) . . ?
C15 C16 C161 119.4(8) . . ?
C33 C34 H34 119.4 . . ?
C33 C34 C35 121.3(9) . . ?
C35 C34 H34 119.4 . . ?
C32 C31 N3 118.7(8) . . ?
C36 C31 N3 118.9(8) . . ?
C36 C31 C32 122.0(8) . . ?
C22 C23 H23 118.7 . . ?
C24 C23 C22 122.5(9) . . ?
C24 C23 H23 118.7 . . ?
C2 C3 D3 120.2 . . ?
C2 C3 C4 119.6(8) . . ?
C4 C3 D3 120.2 . . ?
Al1 C1 D1 113.5 . . ?
C2 C1 Al1 109.4(6) . . ?
C2 C1 D1 113.5 . . ?
C6 C1 Al1 98.2(6) . . ?
C6 C1 D1 113.5 . . ?
C6 C1 C2 107.5(8) . . ?
C32 C321 H321 107.2 . . ?
C32 C321 C322 111.4(8) . . ?
C32 C321 C323 111.7(8) . . ?
C322 C321 H321 107.2 . . ?
C322 C321 C323 111.7(8) . . ?
C323 C321 H321 107.2 . . ?
C43 C42 C41 117.5(9) . . ?
C43 C42 C421 121.1(8) . . ?
C41 C42 C421 121.4(8) . . ?
C42 C43 H43 118.7 . . ?
C44 C43 C42 122.6(9) . . ?
C44 C43 H43 118.7 . . ?
C113 C112 H11C 110.1 . . ?
C113 C112 H11D 110.1 . . ?
C111 C112 C113 108.1(7) . . ?
C111 C112 H11C 110.1 . . ?
C111 C112 H11D 110.1 . . ?
H11C C112 H11D 108.4 . . ?
C43 C44 H44 120.6 . . ?
C43 C44 C45 118.9(9) . . ?
C45 C44 H44 120.6 . . ?
H26A C262 H26B 109.5 . . ?
H26A C262 H26C 109.5 . . ?
H26B C262 H26C 109.5 . . ?
C261 C262 H26A 109.5 . . ?
C261 C262 H26B 109.5 . . ?
C261 C262 H26C 109.5 . . ?
H46A C463 H46B 109.5 . . ?
H46A C463 H46C 109.5 . . ?
H46B C463 H46C 109.5 . . ?
C461 C463 H46A 109.5 . . ?
C461 C463 H46B 109.5 . . ?
C461 C463 H46C 109.5 . . ?
C22 C221 H221 107.1 . . ?
C22 C221 C223 111.7(8) . . ?
C22 C221 C222 113.1(8) . . ?
C223 C221 H221 107.1 . . ?
C222 C221 H221 107.1 . . ?
C222 C221 C223 110.2(8) . . ?
C42 C41 N4 117.4(8) . . ?
C46 C41 N4 120.4(7) . . ?
C46 C41 C42 121.7(8) . . ?
C321 C322 H32A 109.5 . . ?
C321 C322 H32B 109.5 . . ?
C321 C322 H32C 109.5 . . ?
H32A C322 H32B 109.5 . . ?
H32A C322 H32C 109.5 . . ?
H32B C322 H32C 109.5 . . ?
N3 C211 Al2 54.3(4) . . ?
N3 C211 C212 123.5(7) . . ?
N4 C211 Al2 54.9(4) . . ?
N4 C211 N3 109.2(7) . . ?
N4 C211 C212 127.1(7) . . ?
C212 C211 Al2 174.9(6) . . ?
H21A C214 H21B 107.7 . . ?
C213 C214 H21A 108.8 . . ?
C213 C214 H21B 108.8 . . ?
C215 C214 H21A 108.8 . . ?
C215 C214 H21B 108.8 . . ?
C215 C214 C213 113.8(7) . . ?
C221 C223 H22A 109.5 . . ?
C221 C223 H22B 109.5 . . ?
C221 C223 H22C 109.5 . . ?
H22A C223 H22B 109.5 . . ?
H22A C223 H22C 109.5 . . ?
H22B C223 H22C 109.5 . . ?
C16 C161 H161 108.7 . . ?
C16 C161 C162 109.0(8) . . ?
C16 C161 C163 112.0(8) . . ?
C162 C161 H161 108.7 . . ?
C162 C161 C163 109.5(7) . . ?
C163 C161 H161 108.7 . . ?
H46D C462 H46E 109.5 . . ?
H46D C462 H46F 109.5 . . ?
H46E C462 H46F 109.5 . . ?
C461 C462 H46D 109.5 . . ?
C461 C462 H46E 109.5 . . ?
C461 C462 H46F 109.5 . . ?
N2 C21 C22 121.6(8) . . ?
N2 C21 C26 119.9(8) . . ?
C26 C21 C22 118.3(8) . . ?
C42 C421 H421 108.2 . . ?
C42 C421 C423 111.0(8) . . ?
C42 C421 C422 111.3(9) . . ?
C423 C421 H421 108.2 . . ?
C422 C421 H421 108.2 . . ?
C422 C421 C423 109.8(9) . . ?
C211 C212 H21C 109.3 . . ?
C211 C212 H21D 109.3 . . ?
C211 C212 C213 111.6(7) . . ?
H21C C212 H21D 108.0 . . ?
C213 C212 H21C 109.3 . . ?
C213 C212 H21D 109.3 . . ?
C3 C2 C1 122.4(9) . . ?
C3 C2 D2 118.8 . . ?
C1 C2 D2 118.8 . . ?
C44 C45 H45 119.0 . . ?
C44 C45 C46 122.0(9) . . ?
C46 C45 H45 119.0 . . ?
Al2 C4 D4 114.2 . . ?
C3 C4 Al2 94.6(5) . . ?
C3 C4 D4 114.2 . . ?
C5 C4 Al2 109.3(6) . . ?
C5 C4 C3 108.5(7) . . ?
C5 C4 D4 114.2 . . ?
C221 C222 H22D 109.5 . . ?
C221 C222 H22E 109.5 . . ?
C221 C222 H22F 109.5 . . ?
H22D C222 H22E 109.5 . . ?
H22D C222 H22F 109.5 . . ?
H22E C222 H22F 109.5 . . ?
C463 C461 C462 109.4(8) . . ?
C463 C461 H461 106.9 . . ?
C462 C461 H461 106.9 . . ?
C46 C461 C463 112.1(8) . . ?
C46 C461 C462 114.4(8) . . ?
C46 C461 H461 106.9 . . ?
C262 C261 H261 108.9 . . ?
C262 C261 C263 108.5(8) . . ?
C263 C261 H261 108.9 . . ?
C26 C261 C262 111.8(7) . . ?
C26 C261 H261 108.9 . . ?
C26 C261 C263 109.8(8) . . ?
C4 C5 D5 119.1 . . ?
C6 C5 C4 121.9(8) . . ?
C6 C5 D5 119.1 . . ?
C11 C12 C121 122.4(8) . . ?
C13 C12 C11 117.1(8) . . ?
C13 C12 C121 120.5(9) . . ?
H12A C123 H12B 109.5 . . ?
H12A C123 H12C 109.5 . . ?
H12B C123 H12C 109.5 . . ?
C121 C123 H12A 109.5 . . ?
C121 C123 H12B 109.5 . . ?
C121 C123 H12C 109.5 . . ?
C41 C46 C461 123.2(8) . . ?
C45 C46 C41 117.3(8) . . ?
C45 C46 C461 119.3(8) . . ?
C31 C36 C361 123.5(8) . . ?
C35 C36 C31 118.6(8) . . ?
C35 C36 C361 117.9(8) . . ?
C113 C114 H11E 109.7 . . ?
C113 C114 H11F 109.7 . . ?
C113 C114 C115 109.7(7) . . ?
H11E C114 H11F 108.2 . . ?
C115 C114 H11E 109.7 . . ?
C115 C114 H11F 109.7 . . ?
C214 C213 C212 111.9(7) . . ?
C214 C213 H21E 109.2 . . ?
C214 C213 H21F 109.2 . . ?
C212 C213 H21E 109.2 . . ?
C212 C213 H21F 109.2 . . ?
H21E C213 H21F 107.9 . . ?
C1 C6 D6 119.8 . . ?
C5 C6 C1 120.5(8) . . ?
C5 C6 D6 119.8 . . ?
H36A C362 H36B 109.5 . . ?
H36A C362 H36C 109.5 . . ?
H36B C362 H36C 109.5 . . ?
C361 C362 H36A 109.5 . . ?
C361 C362 H36B 109.5 . . ?
C361 C362 H36C 109.5 . . ?
C214 C215 H21G 109.5 . . ?
C214 C215 H21H 109.5 . . ?
C214 C215 H21I 109.5 . . ?
H21G C215 H21H 109.5 . . ?
H21G C215 H21I 109.5 . . ?
H21H C215 H21I 109.5 . . ?
C12 C121 C123 110.7(9) . . ?
C12 C121 H121 106.5 . . ?
C12 C121 C122 113.3(8) . . ?
C123 C121 H121 106.5 . . ?
C123 C121 C122 112.9(9) . . ?
C122 C121 H121 106.5 . . ?
C421 C423 H42A 109.5 . . ?
C421 C423 H42B 109.5 . . ?
C421 C423 H42C 109.5 . . ?
H42A C423 H42B 109.5 . . ?
H42A C423 H42C 109.5 . . ?
H42B C423 H42C 109.5 . . ?
C34 C35 H35 120.0 . . ?
C36 C35 C34 120.0(9) . . ?
C36 C35 H35 120.0 . . ?
C16 C15 H15 119.6 . . ?
C14 C15 C16 120.8(9) . . ?
C14 C15 H15 119.6 . . ?
C23 C24 H24 120.9 . . ?
C23 C24 C25 118.1(9) . . ?
C25 C24 H24 120.9 . . ?
H36D C363 H36E 109.5 . . ?
H36D C363 H36F 109.5 . . ?
H36E C363 H36F 109.5 . . ?
C361 C363 H36D 109.5 . . ?
C361 C363 H36E 109.5 . . ?
C361 C363 H36F 109.5 . . ?
C161 C162 H16A 109.5 . . ?
C161 C162 H16B 109.5 . . ?
C161 C162 H16C 109.5 . . ?
H16A C162 H16B 109.5 . . ?
H16A C162 H16C 109.5 . . ?
H16B C162 H16C 109.5 . . ?
C161 C163 H16D 109.5 . . ?
C161 C163 H16E 109.5 . . ?
C161 C163 H16F 109.5 . . ?
H16D C163 H16E 109.5 . . ?
H16D C163 H16F 109.5 . . ?
H16E C163 H16F 109.5 . . ?
C12 C13 H13 119.4 . . ?
C12 C13 C14 121.2(9) . . ?
C14 C13 H13 119.4 . . ?
C15 C14 C13 120.8(9) . . ?
C15 C14 H14 119.6 . . ?
C13 C14 H14 119.6 . . ?
C24 C25 H25 118.6 . . ?
C24 C25 C26 122.8(9) . . ?
C26 C25 H25 118.6 . . ?
C114 C115 H11G 109.5 . . ?
C114 C115 H11H 109.5 . . ?
C114 C115 H11I 109.5 . . ?
H11G C115 H11H 109.5 . . ?
H11G C115 H11I 109.5 . . ?
H11H C115 H11I 109.5 . . ?
C121 C122 H12D 109.5 . . ?
C121 C122 H12E 109.5 . . ?
C121 C122 H12F 109.5 . . ?
H12D C122 H12E 109.5 . . ?
H12D C122 H12F 109.5 . . ?
H12E C122 H12F 109.5 . . ?
C36 C361 H361 109.2 . . ?
C362 C361 C36 111.0(8) . . ?
C362 C361 C363 108.0(8) . . ?
C362 C361 H361 109.2 . . ?
C363 C361 C36 110.3(8) . . ?
C363 C361 H361 109.2 . . ?
C261 C263 H26D 109.5 . . ?
C261 C263 H26E 109.5 . . ?
C261 C263 H26F 109.5 . . ?
H26D C263 H26E 109.5 . . ?
H26D C263 H26F 109.5 . . ?
H26E C263 H26F 109.5 . . ?
C321 C323 H32D 109.5 . . ?
C321 C323 H32E 109.5 . . ?
C321 C323 H32F 109.5 . . ?
H32D C323 H32E 109.5 . . ?
H32D C323 H32F 109.5 . . ?
H32E C323 H32F 109.5 . . ?
C21 C26 C261 119.9(8) . . ?
C25 C26 C21 119.4(8) . . ?
C25 C26 C261 120.6(8) . . ?
C421 C422 H42D 109.5 . . ?
C421 C422 H42E 109.5 . . ?
C421 C422 H42F 109.5 . . ?
H42D C422 H42E 109.5 . . ?
H42D C422 H42F 109.5 . . ?
H42E C422 H42F 109.5 . . ?

loop_
_geom_torsion_atom_site_label_1
_geom_torsion_atom_site_label_2
_geom_torsion_atom_site_label_3
_geom_torsion_atom_site_label_4
_geom_torsion
_geom_torsion_site_symmetry_1
_geom_torsion_site_symmetry_2
_geom_torsion_site_symmetry_3
_geom_torsion_site_symmetry_4
_geom_torsion_publ_flag
Al2 N3 C31 C32 -79.6(12) . . . . ?
Al2 N3 C31 C36 93.2(12) . . . . ?
Al2 N3 C211 N4 -1.1(7) . . . . ?
Al2 N3 C211 C212 174.4(7) . . . . ?
Al2 N4 C41 C42 -76.0(12) . . . . ?
Al2 N4 C41 C46 95.8(11) . . . . ?
Al2 N4 C211 N3 1.1(7) . . . . ?
Al2 N4 C211 C212 -174.2(8) . . . . ?
Al2 C4 C5 C6 -70.9(10) . . . . ?
Al1 N1 C111 N2 1.6(7) . . . . ?
Al1 N1 C111 C112 -171.4(8) . . . . ?
Al1 N1 C11 C16 97.7(11) . . . . ?
Al1 N1 C11 C12 -76.9(11) . . . . ?
Al1 N2 C111 N1 -1.6(7) . . . . ?
Al1 N2 C111 C112 171.5(8) . . . . ?
Al1 N2 C21 C22 92.2(11) . . . . ?
Al1 N2 C21 C26 -82.4(12) . . . . ?
Al1 C1 C2 C3 -70.9(10) . . . . ?
Al1 C1 C6 C5 76.7(9) . . . . ?
N3 C31 C36 C35 -176.8(8) . . . . ?
N3 C31 C36 C361 0.7(13) . . . . ?
N3 C211 C212 C213 -62.2(11) . . . . ?
N4 C41 C46 C45 -172.7(8) . . . . ?
N4 C41 C46 C461 12.0(13) . . . . ?
N4 C211 C212 C213 112.4(10) . . . . ?
N1 C111 C112 C113 110.9(9) . . . . ?
N1 C11 C16 C161 6.9(13) . . . . ?
N1 C11 C16 C15 -172.9(8) . . . . ?
N1 C11 C12 C121 -7.1(13) . . . . ?
N1 C11 C12 C13 173.2(8) . . . . ?
C32 C33 C34 C35 -2.9(15) . . . . ?
C32 C31 C36 C35 -4.2(13) . . . . ?
C32 C31 C36 C361 173.3(9) . . . . ?
C33 C32 C31 N3 177.0(8) . . . . ?
C33 C32 C31 C36 4.4(13) . . . . ?
C33 C32 C321 C322 -76.5(11) . . . . ?
C33 C32 C321 C323 49.2(12) . . . . ?
C33 C34 C35 C36 3.1(15) . . . . ?
C22 C23 C24 C25 -1.5(15) . . . . ?
C22 C21 C26 C261 179.1(8) . . . . ?
C22 C21 C26 C25 -2.3(13) . . . . ?
N2 C111 C112 C113 -60.8(11) . . . . ?
N2 C21 C26 C261 -6.1(13) . . . . ?
N2 C21 C26 C25 172.5(8) . . . . ?
C111 N1 C11 C16 -88.9(10) . . . . ?
C111 N1 C11 C12 96.5(10) . . . . ?
C111 N2 C21 C22 -66.1(12) . . . . ?
C111 N2 C21 C26 119.3(10) . . . . ?
C11 N1 C111 Al1 -175.9(9) . . . . ?
C11 N1 C111 N2 -174.3(7) . . . . ?
C11 N1 C111 C112 12.7(13) . . . . ?
C11 C16 C161 C162 116.8(9) . . . . ?
C11 C16 C161 C163 -121.8(9) . . . . ?
C11 C16 C15 C14 0.7(14) . . . . ?
C11 C12 C121 C123 -113.9(11) . . . . ?
C11 C12 C121 C122 118.1(10) . . . . ?
C11 C12 C13 C14 -0.7(14) . . . . ?
C16 C11 C12 C121 178.3(8) . . . . ?
C16 C11 C12 C13 -1.3(14) . . . . ?
C16 C15 C14 C13 -2.6(15) . . . . ?
C31 N3 C211 Al2 169.1(9) . . . . ?
C31 N3 C211 N4 168.0(7) . . . . ?
C31 N3 C211 C212 -16.5(13) . . . . ?
C31 C32 C33 C34 -0.7(14) . . . . ?
C31 C32 C321 C322 104.7(10) . . . . ?
C31 C32 C321 C323 -129.5(9) . . . . ?
C31 C36 C35 C34 0.5(14) . . . . ?
C31 C36 C361 C362 -111.4(10) . . . . ?
C31 C36 C361 C363 128.9(9) . . . . ?
C23 C22 C221 C223 69.6(11) . . . . ?
C23 C22 C221 C222 -55.4(11) . . . . ?
C23 C22 C21 N2 -173.2(8) . . . . ?
C23 C22 C21 C26 1.5(13) . . . . ?
C23 C24 C25 C26 0.7(15) . . . . ?
C3 C4 C5 C6 31.0(12) . . . . ?
C321 C32 C33 C34 -179.6(9) . . . . ?
C321 C32 C31 N3 -4.2(13) . . . . ?
C321 C32 C31 C36 -176.8(8) . . . . ?
C42 C43 C44 C45 1.8(15) . . . . ?
C42 C41 C46 C45 -1.2(13) . . . . ?
C42 C41 C46 C461 -176.5(8) . . . . ?
C43 C42 C41 N4 172.2(8) . . . . ?
C43 C42 C41 C46 0.5(13) . . . . ?
C43 C42 C421 C423 -62.3(12) . . . . ?
C43 C42 C421 C422 60.4(11) . . . . ?
C43 C44 C45 C46 -2.6(15) . . . . ?
C112 C113 C114 C115 -179.9(8) . . . . ?
C44 C45 C46 C41 2.3(14) . . . . ?
C44 C45 C46 C461 177.8(9) . . . . ?
C262 C261 C26 C21 -131.6(9) . . . . ?
C262 C261 C26 C25 49.9(12) . . . . ?
C463 C461 C46 C41 -119.2(10) . . . . ?
C463 C461 C46 C45 65.5(11) . . . . ?
C221 C22 C23 C24 -177.2(9) . . . . ?
C221 C22 C21 N2 4.4(13) . . . . ?
C221 C22 C21 C26 179.1(8) . . . . ?
C41 N4 C211 Al2 -174.0(9) . . . . ?
C41 N4 C211 N3 -172.9(8) . . . . ?
C41 N4 C211 C212 11.8(14) . . . . ?
C41 C42 C43 C44 -0.8(14) . . . . ?
C41 C42 C421 C423 118.4(10) . . . . ?
C41 C42 C421 C422 -119.0(10) . . . . ?
C211 N3 C31 C32 119.0(10) . . . . ?
C211 N3 C31 C36 -68.1(11) . . . . ?
C211 N4 C41 C42 93.8(11) . . . . ?
C211 N4 C41 C46 -94.3(11) . . . . ?
C211 C212 C213 C214 166.6(7) . . . . ?
C161 C16 C15 C14 -179.2(9) . . . . ?
C462 C461 C46 C41 115.6(10) . . . . ?
C462 C461 C46 C45 -59.6(11) . . . . ?
C21 C22 C23 C24 0.5(14) . . . . ?
C21 C22 C221 C223 -108.0(9) . . . . ?
C21 C22 C221 C222 127.0(9) . . . . ?
C21 N2 C111 Al1 166.9(9) . . . . ?
C21 N2 C111 N1 165.3(7) . . . . ?
C21 N2 C111 C112 -21.6(13) . . . . ?
C421 C42 C43 C44 179.8(9) . . . . ?
C421 C42 C41 N4 -8.4(13) . . . . ?
C421 C42 C41 C46 179.8(8) . . . . ?
C2 C3 C4 Al2 79.4(9) . . . . ?
C2 C3 C4 C5 -32.8(11) . . . . ?
C2 C1 C6 C5 -36.6(12) . . . . ?
C4 C3 C2 C1 -0.3(14) . . . . ?
C4 C5 C6 C1 4.1(14) . . . . ?
C12 C11 C16 C161 -178.8(9) . . . . ?
C12 C11 C16 C15 1.4(13) . . . . ?
C12 C13 C14 C15 2.7(15) . . . . ?
C114 C113 C112 C111 -173.5(7) . . . . ?
C6 C1 C2 C3 34.8(12) . . . . ?
C215 C214 C213 C212 -72.1(10) . . . . ?
C121 C12 C13 C14 179.7(9) . . . . ?
C35 C36 C361 C362 66.2(11) . . . . ?
C35 C36 C361 C363 -53.5(12) . . . . ?
C15 C16 C161 C162 -63.3(11) . . . . ?
C15 C16 C161 C163 58.0(12) . . . . ?
C24 C25 C26 C21 1.2(15) . . . . ?
C24 C25 C26 C261 179.8(9) . . . . ?
C13 C12 C121 C123 65.7(12) . . . . ?
C13 C12 C121 C122 -62.2(13) . . . . ?
C361 C36 C35 C34 -177.2(9) . . . . ?
C263 C261 C26 C21 108.0(10) . . . . ?
C263 C261 C26 C25 -70.5(11) . . . . ?

_smtbx_masks_special_details     
;
A solvent mask was calculated and 98 electrons were 
found in a volume of 478\%A^3^ in 1 void per unit cell. 
This is consistent with the presence of 
1[C6H14] per Asymmetric Unit 
which account for 100 electrons 
per unit cell.
;
loop_
_smtbx_masks_void_nr
_smtbx_masks_void_average_x
_smtbx_masks_void_average_y
_smtbx_masks_void_average_z
_smtbx_masks_void_volume
_smtbx_masks_void_count_electrons
_smtbx_masks_void_content
1 0.039 -0.113 0.519 239.4 48.7 '1 C6H14'
2 0.539 0.113 0.019 239.4 48.7 '1 C6H14'

_smtbx_masks_void_probe_radius   1.2
_smtbx_masks_void_truncation_radius 1.2
_shelx_res_file                  
;
TITL mono_PCR_2025_203_a.res in Pn
    mono_pcr_2025_203_a.res
    created by SHELXL-2019/1 at 08:37:44 on 19-Jan-2026
REM Old TITL mono_PCR_2025_203 in P2/n
REM SHELXT solution in Pn: R1 0.181, Rweak 0.022, Alpha 0.040
REM <I/s> 0.628 for 329 systematic absences, Orientation as input
REM Flack x = 0.476 ( 0.028 ) from 3154 Parsons' quotients
REM Formula found by SHELXT: C62 Al2 N6 O2
CELL 1.54178 12.395 10.6767 24.4982 90 98.873 90
ZERR 2 0.0007 0.0007 0.0014 0 0.003 0
LATT -1
SYMM 0.5+X,-Y,0.5+Z
SFAC C H Al D N
UNIT 140 200 4 12 8

L.S. 40
PLAN  22
SIZE 0.185 0.191 0.238
TEMP -163.15
CONF
BOND
LIST 6
MORE -1
ABIN
BOND $H
fmap 2
acta
TWIN -1 0 0 0 -1 0 0 0 -1 2
REM <olex2.extras>
REM <HklSrc "%.\\mono_PCR_2025_203_a.hkl">
REM </olex2.extras>

WGHT    0.078600    4.513500
EXTI    0.004225
BASF   0.42175
FVAR       0.68581
AL2   3    0.523183    0.252056    0.554042    11.00000    0.02620    0.03678 =
         0.02587    0.00128    0.00388   -0.00203
AL1   3    0.489429    0.256161    0.449207    11.00000    0.03112    0.03123 =
         0.03045    0.00172    0.00527   -0.00160
N3    5    0.433858    0.296638    0.608908    11.00000    0.01952    0.04538 =
         0.03448    0.00238    0.00406   -0.00393
N4    5    0.599009    0.367808    0.608104    11.00000    0.02692    0.04010 =
         0.03578    0.00220   -0.00064   -0.00295
N1    5    0.417051    0.376711    0.397759    11.00000    0.02031    0.03564 =
         0.03343    0.00185    0.00544   -0.00406
C32   1    0.233810    0.294118    0.603841    11.00000    0.02261    0.03773 =
         0.04380   -0.00227    0.00346    0.00021
C113  1    0.609203    0.572805    0.351766    11.00000    0.04235    0.02800 =
         0.04787    0.00705    0.01907    0.00016
AFIX  23
H11A  2    0.591632    0.605541    0.387169    11.00000   -1.20000
H11B  2    0.678756    0.526006    0.360048    11.00000   -1.20000
AFIX   0
C33   1    0.142212    0.253094    0.626112    11.00000    0.03093    0.04849 =
         0.04420    0.00493    0.01247   -0.00279
AFIX  43
H33   2    0.071068    0.274530    0.608246    11.00000   -1.20000
AFIX   0
C22   1    0.663330    0.198642    0.323419    11.00000    0.02501    0.03808 =
         0.02818    0.00174    0.00457    0.00335
N2    5    0.581064    0.307939    0.395731    11.00000    0.02966    0.03365 =
         0.02873   -0.00423    0.00695    0.00181
C111  1    0.504154    0.388095    0.370917    11.00000    0.03090    0.03712 =
         0.03755   -0.00594    0.00590   -0.00936
C11   1    0.312300    0.437820    0.381527    11.00000    0.02898    0.04020 =
         0.02463    0.00428    0.00186    0.01066
C16   1    0.291263    0.557587    0.400878    11.00000    0.04143    0.03156 =
         0.04156   -0.00306    0.00735    0.00514
C34   1    0.154302    0.182607    0.673247    11.00000    0.05045    0.06411 =
         0.02938    0.00568    0.01263   -0.00891
AFIX  43
H34   2    0.091434    0.159069    0.688610    11.00000   -1.20000
AFIX   0
C31   1    0.337339    0.260975    0.632331    11.00000    0.02265    0.03869 =
         0.03497    0.00122    0.00957   -0.00250
C23   1    0.759287    0.153746    0.305709    11.00000    0.04712    0.03652 =
         0.04888   -0.01424    0.01271    0.00078
AFIX  43
H23   2    0.752853    0.105666    0.272736    11.00000   -1.20000
AFIX   0
C3    1    0.434867    0.028474    0.538695    11.00000    0.04759    0.03470 =
         0.04187    0.00973    0.01028   -0.00179
AFIX  43
D3    4    0.389675    0.002449    0.564574    11.00000   -1.20000
AFIX   0
C1    1    0.462899    0.073502    0.442329    11.00000    0.03746    0.04966 =
         0.04214    0.01114    0.01471    0.01381
AFIX  13
D1    4    0.432515    0.046336    0.403967    11.00000   -1.20000
AFIX   0
C321  1    0.220247    0.372036    0.552443    11.00000    0.01734    0.04745 =
         0.03879    0.00347   -0.00149   -0.00141
AFIX  13
H321  2    0.293468    0.407881    0.549080    11.00000   -1.20000
AFIX   0
C42   1    0.782158    0.350618    0.657658    11.00000    0.02138    0.05070 =
         0.02749   -0.00331   -0.00721    0.00068
C43   1    0.886892    0.400876    0.669884    11.00000    0.03660    0.04576 =
         0.04908   -0.00054    0.00410   -0.00106
AFIX  43
H43   2    0.942299    0.352617    0.691362    11.00000   -1.20000
AFIX   0
C112  1    0.518741    0.480987    0.327533    11.00000    0.03617    0.03861 =
         0.03335    0.00405    0.00622    0.00779
AFIX  23
H11C  2    0.449655    0.526875    0.315788    11.00000   -1.20000
H11D  2    0.539476    0.437914    0.294898    11.00000   -1.20000
AFIX   0
C44   1    0.912877    0.515958    0.652339    11.00000    0.02236    0.05776 =
         0.04407   -0.00832   -0.00242   -0.00435
AFIX  43
H44   2    0.985556    0.546545    0.660471    11.00000   -1.20000
AFIX   0
C262  1    0.877852    0.482830    0.452197    11.00000    0.05192    0.03316 =
         0.04009   -0.00306    0.00373   -0.01171
AFIX 137
H26A  2    0.884251    0.531998    0.486325    11.00000   -1.50000
H26B  2    0.854488    0.537504    0.420440    11.00000   -1.50000
H26C  2    0.948812    0.445662    0.448820    11.00000   -1.50000
AFIX   0
C463  1    0.663403    0.660320    0.519936    11.00000    0.03439    0.05758 =
         0.04203   -0.00395    0.00824    0.00701
AFIX 137
H46A  2    0.607893    0.718527    0.501941    11.00000   -1.50000
H46B  2    0.662123    0.583456    0.497980    11.00000   -1.50000
H46C  2    0.735629    0.699342    0.522856    11.00000   -1.50000
AFIX   0
C221  1    0.554148    0.163888    0.290924    11.00000    0.03288    0.03702 =
         0.03583   -0.01057    0.00570    0.00008
AFIX  13
H221  2    0.497380    0.212260    0.306901    11.00000   -1.20000
AFIX   0
C41   1    0.701528    0.424612    0.626441    11.00000    0.02356    0.04307 =
         0.03733    0.00439    0.00935    0.00696
C322  1    0.184791    0.292958    0.501407    11.00000    0.02716    0.07364 =
         0.03944   -0.00815   -0.00711    0.00181
AFIX 137
H32A  2    0.239208    0.227441    0.498952    11.00000   -1.50000
H32B  2    0.178235    0.346131    0.468454    11.00000   -1.50000
H32C  2    0.114018    0.254201    0.503835    11.00000   -1.50000
AFIX   0
C211  1    0.513273    0.372710    0.634557    11.00000    0.02276    0.03961 =
         0.02325   -0.00941    0.00089   -0.00030
C214  1    0.375437    0.617892    0.716788    11.00000    0.04349    0.04361 =
         0.04335   -0.01191    0.00891    0.00680
AFIX  23
H21A  2    0.442063    0.646294    0.741237    11.00000   -1.20000
H21B  2    0.331505    0.693056    0.704547    11.00000   -1.20000
AFIX   0
C223  1    0.528152    0.022407    0.297043    11.00000    0.06389    0.04764 =
         0.04685   -0.01636    0.00997   -0.01106
AFIX 137
H22A  2    0.452336    0.005990    0.280516    11.00000   -1.50000
H22B  2    0.538451    0.000049    0.336302    11.00000   -1.50000
H22C  2    0.577304   -0.027891    0.278164    11.00000   -1.50000
AFIX   0
C161  1    0.379548    0.636615    0.434528    11.00000    0.03359    0.03661 =
         0.04584   -0.01283    0.00014    0.00348
AFIX  13
H161  2    0.449225    0.587787    0.440327    11.00000   -1.20000
AFIX   0
C462  1    0.620657    0.750414    0.607576    11.00000    0.05573    0.03617 =
         0.04114   -0.00367   -0.00066    0.01144
AFIX 137
H46D  2    0.602285    0.730103    0.644057    11.00000   -1.50000
H46E  2    0.560405    0.797307    0.586280    11.00000   -1.50000
H46F  2    0.687165    0.801423    0.611942    11.00000   -1.50000
AFIX   0
C21   1    0.673056    0.271582    0.372698    11.00000    0.03490    0.03884 =
         0.02528   -0.00416    0.00780   -0.00285
C421  1    0.756198    0.220495    0.678042    11.00000    0.03415    0.04889 =
         0.04737    0.01202    0.00587    0.00346
AFIX  13
H421  2    0.677012    0.203219    0.665338    11.00000   -1.20000
AFIX   0
C212  1    0.499192    0.455476    0.682314    11.00000    0.03156    0.04060 =
         0.03110   -0.00980   -0.00070    0.00913
AFIX  23
H21C  2    0.569007    0.498602    0.695623    11.00000   -1.20000
H21D  2    0.480311    0.403447    0.712931    11.00000   -1.20000
AFIX   0
C2    1    0.395248    0.032453    0.484955    11.00000    0.04018    0.03413 =
         0.03880   -0.01133    0.00404    0.00236
AFIX  43
D2    4    0.321528    0.008448    0.473186    11.00000   -1.20000
AFIX   0
C45   1    0.831333    0.588320    0.622266    11.00000    0.03736    0.04017 =
         0.05213    0.01383   -0.00320   -0.00807
AFIX  43
H45   2    0.848665    0.670293    0.611273    11.00000   -1.20000
AFIX   0
C4    1    0.553346    0.066008    0.558397    11.00000    0.03636    0.03397 =
         0.02426    0.00587    0.00821   -0.00042
AFIX  13
D4    4    0.583452    0.035336    0.596258    11.00000   -1.20000
AFIX   0
C222  1    0.543246    0.199190    0.229736    11.00000    0.06875    0.05708 =
         0.03345    0.00182   -0.00949    0.00602
AFIX 137
H22D  2    0.596597    0.151773    0.212408    11.00000   -1.50000
H22E  2    0.556805    0.289077    0.226357    11.00000   -1.50000
H22F  2    0.469360    0.179313    0.211284    11.00000   -1.50000
AFIX   0
C461  1    0.639626    0.628955    0.576972    11.00000    0.05005    0.03214 =
         0.03356    0.00071    0.01473    0.00383
AFIX  13
H461  2    0.569179    0.581609    0.571976    11.00000   -1.20000
AFIX   0
C261  1    0.792986    0.378042    0.453781    11.00000    0.04295    0.04471 =
         0.03263   -0.00593    0.00862   -0.00577
AFIX  13
H261  2    0.721131    0.416725    0.457751    11.00000   -1.20000
AFIX   0
C5    1    0.619898    0.030371    0.514866    11.00000    0.04144    0.03299 =
         0.05179   -0.00404    0.01801    0.00966
AFIX  43
D5    4    0.694210    0.007515    0.525617    11.00000   -1.20000
AFIX   0
C12   1    0.229384    0.365813    0.349196    11.00000    0.03023    0.03207 =
         0.05119   -0.01324    0.00726    0.00182
C123  1    0.237810    0.241570    0.264475    11.00000    0.08032    0.07513 =
         0.05047   -0.02188   -0.00413    0.01038
AFIX 137
H12A  2    0.161196    0.257791    0.249364    11.00000   -1.50000
H12B  2    0.259915    0.160592    0.250947    11.00000   -1.50000
H12C  2    0.283692    0.307980    0.252677    11.00000   -1.50000
AFIX   0
C46   1    0.724825    0.544288    0.607728    11.00000    0.02309    0.03892 =
         0.03695   -0.00327    0.00594   -0.00115
C36   1    0.349749    0.182692    0.679079    11.00000    0.04375    0.04361 =
         0.02695   -0.00020    0.00826    0.00774
C114  1    0.626144    0.683222    0.314789    11.00000    0.04179    0.04609 =
         0.05463    0.01054    0.01367   -0.01445
AFIX  23
H11E  2    0.557793    0.732316    0.306665    11.00000   -1.20000
H11F  2    0.645208    0.652379    0.279377    11.00000   -1.20000
AFIX   0
C213  1    0.408965    0.553881    0.666135    11.00000    0.02630    0.04526 =
         0.03318    0.00285    0.00039    0.00678
AFIX  23
H21E  2    0.435474    0.617926    0.642158    11.00000   -1.20000
H21F  2    0.344348    0.512725    0.644723    11.00000   -1.20000
AFIX   0
C6    1    0.577695    0.029746    0.461069    11.00000    0.03786    0.03262 =
         0.03507   -0.00331    0.00945    0.00472
AFIX  43
D6    4    0.620761    0.001407    0.434635    11.00000   -1.20000
AFIX   0
C362  1    0.469968   -0.007881    0.699507    11.00000    0.03747    0.06189 =
         0.05212    0.01034    0.01237    0.02230
AFIX 137
H36A  2    0.540975   -0.037252    0.718331    11.00000   -1.50000
H36B  2    0.463218   -0.026624    0.659966    11.00000   -1.50000
H36C  2    0.411515   -0.050392    0.715024    11.00000   -1.50000
AFIX   0
C215  1    0.309727    0.534254    0.749883    11.00000    0.07227    0.05602 =
         0.07053    0.01120    0.03849    0.00525
AFIX 137
H21G  2    0.246660    0.500068    0.725358    11.00000   -1.50000
H21H  2    0.284366    0.583524    0.779184    11.00000   -1.50000
H21I  2    0.355894    0.465379    0.766393    11.00000   -1.50000
AFIX   0
C121  1    0.251131    0.239018    0.326903    11.00000    0.03948    0.05589 =
         0.03491   -0.00793    0.00496   -0.00527
AFIX  13
H121  2    0.329798    0.220163    0.340268    11.00000   -1.20000
AFIX   0
C423  1    0.823379    0.118943    0.653619    11.00000    0.04981    0.05872 =
         0.06059   -0.00426    0.00061    0.00628
AFIX 137
H42A  2    0.901167    0.131272    0.667386    11.00000   -1.50000
H42B  2    0.810805    0.125081    0.613222    11.00000   -1.50000
H42C  2    0.800836    0.035975    0.664736    11.00000   -1.50000
AFIX   0
C35   1    0.257804    0.144366    0.699368    11.00000    0.02860    0.06667 =
         0.03121    0.00616    0.00854    0.00167
AFIX  43
H35   2    0.264308    0.092008    0.731060    11.00000   -1.20000
AFIX   0
C15   1    0.184258    0.605266    0.388582    11.00000    0.04245    0.04403 =
         0.05272    0.00144    0.01500    0.00165
AFIX  43
H15   2    0.168605    0.686591    0.401012    11.00000   -1.20000
AFIX   0
C24   1    0.860959    0.176740    0.334125    11.00000    0.02788    0.04972 =
         0.05525   -0.00911    0.01282    0.00200
AFIX  43
H24   2    0.924225    0.143762    0.321829    11.00000   -1.20000
AFIX   0
C363  1    0.475189    0.159249    0.769623    11.00000    0.03495    0.05156 =
         0.05142    0.01863    0.00046    0.00710
AFIX 137
H36D  2    0.466136    0.249070    0.775801    11.00000   -1.50000
H36E  2    0.548346    0.133042    0.786837    11.00000   -1.50000
H36F  2    0.420230    0.112350    0.786013    11.00000   -1.50000
AFIX   0
C162  1    0.396797    0.757080    0.401751    11.00000    0.07320    0.03682 =
         0.04977    0.00653    0.03169    0.00821
AFIX 137
H16A  2    0.329536    0.806805    0.396648    11.00000   -1.50000
H16B  2    0.415407    0.734306    0.365584    11.00000   -1.50000
H16C  2    0.456365    0.806370    0.422276    11.00000   -1.50000
AFIX   0
C163  1    0.349791    0.672480    0.491620    11.00000    0.07717    0.04270 =
         0.03402   -0.01007    0.01149    0.00112
AFIX 137
H16D  2    0.406968    0.726471    0.511235    11.00000   -1.50000
H16E  2    0.343611    0.596361    0.513278    11.00000   -1.50000
H16F  2    0.279963    0.717304    0.486478    11.00000   -1.50000
AFIX   0
C13   1    0.125066    0.418521    0.338466    11.00000    0.02702    0.07377 =
         0.03317   -0.00013   -0.00577    0.00220
AFIX  43
H13   2    0.067833    0.373474    0.316686    11.00000   -1.20000
AFIX   0
C14   1    0.103357    0.536538    0.359235    11.00000    0.04640    0.05151 =
         0.05631    0.00461    0.01286    0.02093
AFIX  43
H14   2    0.031095    0.568824    0.352685    11.00000   -1.20000
AFIX   0
C25   1    0.869280    0.249188    0.381186    11.00000    0.02263    0.05093 =
         0.04944   -0.00589    0.01031    0.00268
AFIX  43
H25   2    0.939854    0.266344    0.400948    11.00000   -1.20000
AFIX   0
C115  1    0.717588    0.766217    0.343546    11.00000    0.06241    0.05291 =
         0.08353    0.02085    0.01188   -0.01463
AFIX 137
H11G  2    0.736005    0.829683    0.317589    11.00000   -1.50000
H11H  2    0.782071    0.714798    0.356257    11.00000   -1.50000
H11I  2    0.693526    0.807570    0.375295    11.00000   -1.50000
AFIX   0
C122  1    0.185400    0.134470    0.348901    11.00000    0.04870    0.04551 =
         0.07655   -0.01631    0.01228   -0.00413
AFIX 137
H12D  2    0.202266    0.132029    0.389307    11.00000   -1.50000
H12E  2    0.204552    0.053969    0.333731    11.00000   -1.50000
H12F  2    0.107233    0.150369    0.337772    11.00000   -1.50000
AFIX   0
C361  1    0.460935    0.133190    0.707605    11.00000    0.04530    0.05692 =
         0.03134    0.01012    0.00688    0.01003
AFIX  13
H361  2    0.520539    0.176136    0.691566    11.00000   -1.20000
AFIX   0
C263  1    0.831050    0.293776    0.504945    11.00000    0.05895    0.04698 =
         0.03760   -0.00870    0.01246   -0.00868
AFIX 137
H26D  2    0.775405    0.230024    0.507985    11.00000   -1.50000
H26E  2    0.841730    0.345456    0.538405    11.00000   -1.50000
H26F  2    0.899990    0.252773    0.500673    11.00000   -1.50000
AFIX   0
C323  1    0.142720    0.482196    0.555967    11.00000    0.02206    0.07029 =
         0.06294    0.00154    0.00348   -0.00114
AFIX 137
H32D  2    0.069303    0.450418    0.558079    11.00000   -1.50000
H32E  2    0.140469    0.534883    0.523054    11.00000   -1.50000
H32F  2    0.168717    0.531861    0.589025    11.00000   -1.50000
AFIX   0
C26   1    0.778979    0.298127    0.400927    11.00000    0.03544    0.04112 =
         0.02703   -0.00632    0.00387    0.00028
C422  1    0.777463    0.213406    0.741612    11.00000    0.06641    0.08519 =
         0.03223    0.01429    0.01069    0.02314
AFIX 137
H42D  2    0.754118    0.131491    0.753558    11.00000   -1.50000
H42E  2    0.736191    0.279562    0.756918    11.00000   -1.50000
H42F  2    0.855608    0.224655    0.754793    11.00000   -1.50000
AFIX   0
HKLF 4


REM  mono_PCR_2025_203_a.res in Pn
REM wR2 = 0.2085, GooF = S = 1.066, Restrained GooF = 1.066 for all data
REM R1 = 0.0773 for 7994 Fo > 4sig(Fo) and 0.1148 for all 11332 data
REM 651 parameters refined using 2 restraints

END

WGHT      0.0786      4.5130

REM Highest difference peak  0.401,  deepest hole -0.326,  1-sigma level  0.068
Q1    1   0.5047  0.2606  0.5008  11.00000  0.05    0.40
Q2    1   0.5994  0.1923  0.5970  11.00000  0.05    0.36
Q3    1   0.3807  0.2320  0.4210  11.00000  0.05    0.34
Q4    1   0.4458  0.1564  0.5657  11.00000  0.05    0.33
Q5    1   0.4632  0.6163  0.3926  11.00000  0.05    0.33
Q6    1   0.6169  0.3560  0.5678  11.00000  0.05    0.31
Q7    1   0.5627  0.1627  0.4844  11.00000  0.05    0.31
Q8    1   0.5809  0.3581  0.4675  11.00000  0.05    0.31
Q9    1   0.6190  0.1524  0.5583  11.00000  0.05    0.30
Q10   1   0.3982  0.1593  0.4449  11.00000  0.05    0.30
Q11   1   0.3895  0.3502  0.4374  11.00000  0.05    0.30
Q12   1   0.5169  0.1422  0.5971  11.00000  0.05    0.29
Q13   1   0.0535  0.3986  0.5598  11.00000  0.05    0.29
Q14   1   0.4152  0.1881  0.4083  11.00000  0.05    0.29
Q15   1   0.4810  0.4038  0.4394  11.00000  0.05    0.27
Q16   1   0.9611  0.4096  0.4417  11.00000  0.05    0.27
Q17   1   0.4933  0.3570  0.5015  11.00000  0.05    0.26
Q18   1   0.2276  0.3103  0.6698  11.00000  0.05    0.26
Q19   1   0.4960  0.6410  0.4388  11.00000  0.05    0.26
Q20   1   0.6088  0.2619  0.4496  11.00000  0.05    0.26
Q21   1   0.7214  0.0891  0.7564  11.00000  0.05    0.26
Q22   1   0.5007  0.5232  0.3805  11.00000  0.05    0.26
;
_shelx_res_checksum              17085
_shelx_fab_file                  
;
-14 0 -6 0.2638 1.3519
-14 0 -4 0.1076 1.0329
-14 0 -2 0.1871 -0.1810
-14 0 0 -0.5833 -0.1770
-14 0 2 -1.9964 -0.4581
-14 0 4 -1.1170 -0.6136
-14 0 6 0.2227 1.0560
-14 0 8 -0.5326 1.6564
-14 0 10 -1.1311 0.3379
-14 0 12 -0.6877 -0.2787
-14 0 14 -0.2688 -0.2415
-14 1 -5 0.6716 1.0857
-14 1 -4 -0.4915 2.1008
-14 1 -3 1.5102 1.1559
-14 1 -2 -0.3809 0.4680
-14 1 -1 0.5149 0.8006
-14 1 0 -1.0069 -0.8689
-14 1 1 -0.7840 -0.0876
-14 1 2 -2.2537 -1.1042
-14 1 3 -0.1271 -0.0547
-14 1 4 -1.3715 -0.7020
-14 1 5 0.1941 1.0389
-14 1 6 0.4424 0.2327
-14 1 7 -0.7105 0.8897
-14 1 8 0.3246 0.5584
-14 1 9 -0.6346 -0.0418
-14 1 10 -0.7445 0.2808
-14 1 11 -0.1613 -0.0178
-14 1 12 -1.1667 -0.0880
-14 1 13 -0.4498 0.0936
-14 1 14 -0.5924 -0.6105
-14 2 -5 -0.3705 0.8525
-14 2 -4 -1.0066 2.2602
-14 2 -3 0.6599 0.9185
-14 2 -2 -1.1068 1.1074
-14 2 -1 1.2536 0.1958
-14 2 0 -1.4046 -1.0499
-14 2 1 0.4901 -1.2644
-14 2 2 -1.5103 -1.0937
-14 2 3 0.4345 -1.0488
-14 2 4 -0.8879 0.3877
-14 2 5 0.8452 1.4796
-14 2 6 -0.1821 0.5028
-14 2 7 0.5298 2.4666
-14 2 8 -0.1047 -0.3152
-14 2 9 -0.0742 1.0285
-14 2 10 -0.7702 0.0770
-14 2 11 -0.5642 -0.3232
-14 2 12 -1.4586 0.3295
-14 2 13 -0.3065 -0.6257
-14 3 -3 0.0811 0.3128
-14 3 -2 -0.6397 0.9297
-14 3 -1 1.3191 -1.0323
-14 3 0 -0.3489 0.3223
-14 3 1 1.2411 -1.8218
-14 3 2 0.2646 0.1050
-14 3 3 -0.0186 -0.5181
-14 3 4 -0.0770 1.0507
-14 3 5 -0.4929 1.3375
-14 3 6 -1.2508 1.2256
-14 3 7 0.4124 1.2718
-14 3 8 -1.4845 0.2572
-14 3 9 0.5190 0.1298
-14 3 10 -1.0214 -0.0342
-14 3 11 -0.7142 -0.8162
-14 3 12 -0.8878 0.4129
-14 4 0 0.6375 0.8682
-14 4 1 0.4793 -0.7289
-14 4 2 0.1657 0.4300
-14 4 3 -0.2074 0.5835
-14 4 4 -0.7431 -0.0018
-14 4 5 -0.8032 0.7843
-14 4 6 -0.7414 -0.0534
-14 4 7 -0.2542 -0.4257
-14 4 8 -0.0267 0.1019
-14 4 9 0.2732 -0.9524
-13 0 -9 -0.1503 0.0964
-13 0 -7 0.1851 -1.1854
-13 0 -5 0.8996 -0.3687
-13 0 -3 -0.9278 0.9496
-13 0 -1 -1.3266 0.2504
-13 0 1 1.5370 1.1897
-13 0 3 1.8264 2.2189
-13 0 5 0.5591 -0.1867
-13 0 7 1.8936 -1.0134
-13 0 9 2.6579 0.8419
-13 0 11 1.0315 0.1929
-13 0 13 -0.1018 -1.4517
-13 0 15 -0.0730 -0.6020
-13 0 17 0.0243 0.4664
-13 1 -10 -0.4691 0.1912
-13 1 -9 0.7442 0.1526
-13 1 -8 0.2078 -0.1745
-13 1 -7 0.9812 -0.5938
-13 1 -6 -0.2910 0.3164
-13 1 -5 1.0045 -1.4657
-13 1 -4 -2.3839 -0.4589
-13 1 -3 -0.3094 -1.2174
-13 1 -2 -1.4742 -2.0239
-13 1 -1 -0.3899 -0.1694
-13 1 0 0.6899 -1.0427
-13 1 1 1.9501 1.5049
-13 1 2 -0.0697 -0.2889
-13 1 3 2.3197 1.9382
-13 1 4 -0.2269 -1.7274
-13 1 5 0.4823 0.5482
-13 1 6 1.1291 -1.4477
-13 1 7 0.3186 0.2296
-13 1 8 0.3706 0.1010
-13 1 9 1.5030 0.7752
-13 1 10 -0.3578 -0.1728
-13 1 11 1.4937 0.2367
-13 1 12 1.0422 -0.4866
-13 1 13 0.2032 -0.2134
-13 1 14 1.2682 0.4371
-13 1 15 -0.5936 0.1048
-13 1 16 -0.1183 0.7321
-13 1 17 -0.2618 0.2243
-13 1 18 -0.4862 0.1751
-13 2 -9 0.8059 0.4015
-13 2 -8 -0.4274 1.5100
-13 2 -7 0.9403 0.6560
-13 2 -6 -0.2126 1.2337
-13 2 -5 0.6591 -1.6378
-13 2 -4 -0.5915 -0.4414
-13 2 -3 0.9620 -2.7558
-13 2 -2 -0.2147 -1.9739
-13 2 -1 1.0824 -0.3047
-13 2 0 0.2218 -0.1956
-13 2 1 1.2347 1.1405
-13 2 2 -0.7556 1.0005
-13 2 3 1.8689 0.0567
-13 2 4 -0.7943 -1.6870
-13 2 5 1.4618 0.2655
-13 2 6 -0.1537 -3.4838
-13 2 7 0.2499 1.3053
-13 2 8 -0.5670 -2.1299
-13 2 9 0.8301 0.3683
-13 2 10 -0.2826 -0.4755
-13 2 11 2.0051 -0.4964
-13 2 12 0.4354 0.0222
-13 2 13 0.6938 0.1452
-13 2 14 -0.0302 -0.1061
-13 2 15 -1.1146 0.2509
-13 2 16 -0.4360 0.0773
-13 2 17 -0.8146 -0.0681
-13 3 -8 -1.3357 1.5795
-13 3 -7 -0.4397 0.6178
-13 3 -6 -0.8556 0.7972
-13 3 -5 0.3674 -0.3147
-13 3 -4 0.6315 -0.1643
-13 3 -3 1.4844 -1.0797
-13 3 -2 0.5152 -0.2039
-13 3 -1 0.8273 -0.3671
-13 3 0 -0.5113 0.5864
-13 3 1 -0.8054 -0.4643
-13 3 2 -0.2160 0.7040
-13 3 3 0.1103 -1.2743
-13 3 4 0.3760 -0.3999
-13 3 5 1.9762 -0.4377
-13 3 6 -0.8929 -1.5032
-13 3 7 1.7951 0.4583
-13 3 8 -1.3974 -1.5520
-13 3 9 1.2832 -0.1896
-13 3 10 0.5609 -0.1620
-13 3 11 1.5658 -1.0369
-13 3 12 1.0815 0.5608
-13 3 13 1.2697 -1.3801
-13 3 14 -0.1901 -0.6866
-13 3 15 0.2203 -0.9259
-13 3 16 -0.2942 -1.0178
-13 4 -7 -0.2672 -0.2415
-13 4 -6 -0.5675 0.1078
-13 4 -5 0.8692 -0.0428
-13 4 -4 0.2616 0.4642
-13 4 -3 0.9915 -0.0298
-13 4 -2 0.3149 0.6867
-13 4 -1 0.0357 -0.5362
-13 4 0 0.1517 -0.0421
-13 4 1 -0.5417 -0.8790
-13 4 2 0.4913 -0.6531
-13 4 3 0.0132 -0.2738
-13 4 4 0.2605 0.1256
-13 4 5 0.0518 0.2264
-13 4 6 -0.9850 0.7628
-13 4 7 -0.3173 -0.4573
-13 4 8 -0.9392 0.0760
-13 4 9 0.2738 -0.3836
-13 4 10 0.8806 -0.0305
-13 4 11 0.9105 0.1939
-13 4 12 1.7240 0.5938
-13 4 13 1.3181 -0.6311
-13 4 14 0.9138 0.2161
-13 4 15 1.2292 -0.8600
-13 5 -5 0.6385 0.1476
-13 5 -4 0.2786 0.9388
-13 5 -3 0.2711 -0.0216
-13 5 -2 0.1794 0.6548
-13 5 -1 0.3010 0.1723
-13 5 0 0.2370 0.3068
-13 5 1 1.0147 0.3085
-13 5 2 -0.0515 0.2542
-13 5 3 1.1685 0.0506
-13 5 4 -0.8924 0.0980
-13 5 5 -0.4459 -0.1606
-13 5 6 -1.0267 -0.7101
-13 5 7 -1.5441 -0.4511
-13 5 8 -0.0711 -1.1408
-13 5 9 -0.3651 -0.0421
-13 5 10 0.3359 -0.3193
-13 5 11 0.6260 0.6616
-13 5 12 0.0713 0.5368
-13 5 13 0.5797 0.2816
-13 6 -1 0.0762 0.1000
-13 6 0 -0.7632 0.9831
-13 6 1 0.4657 0.4236
-13 6 2 -0.5578 1.4313
-13 6 3 1.0160 -0.1195
-13 6 4 -0.2836 0.8414
-13 6 5 0.9228 -0.5190
-13 6 6 -0.5141 -0.8497
-13 6 7 0.4511 -0.0920
-13 6 8 -0.1164 -1.3981
-13 6 9 0.2737 0.3838
-12 0 -10 -0.0516 0.1490
-12 0 -8 -1.2301 0.1190
-12 0 -6 -2.3599 -2.4596
-12 0 -4 0.6349 -2.7626
-12 0 -2 2.3997 0.4719
-12 0 0 0.0653 -0.2081
-12 0 2 -1.1805 -2.5619
-12 0 4 -1.5188 -1.0715
-12 0 6 -3.0801 -0.9988
-12 0 8 -3.3476 -3.4093
-12 0 10 -1.5541 -1.7425
-12 0 12 0.4336 2.4454
-12 0 14 1.3774 2.9123
-12 0 16 0.7491 0.6163
-12 0 18 -0.1379 -0.4204
-12 0 20 0.1420 0.0670
-12 1 -11 1.2991 -0.5356
-12 1 -10 -0.9937 0.2806
-12 1 -9 0.0589 -0.7946
-12 1 -8 -1.2207 -1.2326
-12 1 -7 0.5867 -2.6938
-12 1 -6 -1.1258 -1.4608
-12 1 -5 3.1913 -1.1674
-12 1 -4 0.2925 0.3958
-12 1 -3 1.5973 2.4550
-12 1 -2 1.0886 1.6090
-12 1 -1 -1.2428 2.2447
-12 1 0 -0.4170 -0.3252
-12 1 1 -0.2776 1.0844
-12 1 2 -1.6463 -1.8310
-12 1 3 -0.0979 1.5466
-12 1 4 -1.3401 -0.8224
-12 1 5 -1.2720 0.6911
-12 1 6 -1.2748 -1.1042
-12 1 7 0.2813 -0.3099
-12 1 8 -1.8986 -2.7602
-12 1 9 1.5019 0.1971
-12 1 10 -1.3009 -1.9019
-12 1 11 -0.2821 0.2302
-12 1 12 0.8708 0.8866
-12 1 13 -1.4465 -0.0193
-12 1 14 1.7056 1.8798
-12 1 15 -0.5860 0.3615
-12 1 16 0.2375 0.5095
-12 1 17 0.1584 0.3213
-12 1 18 -0.6114 -0.6831
-12 1 19 0.1676 0.0795
-12 1 20 0.0423 -0.2544
-12 1 21 0.1847 0.1553
-12 2 -11 0.7001 -1.8512
-12 2 -10 -0.2948 0.4466
-12 2 -9 1.8101 -2.8984
-12 2 -8 0.4679 -2.3014
-12 2 -7 2.3168 -3.3463
-12 2 -6 0.9714 -0.7399
-12 2 -5 1.2583 -0.9509
-12 2 -4 -0.6612 2.0799
-12 2 -3 -1.5835 2.3775
-12 2 -2 -0.9187 1.0167
-12 2 -1 -2.0447 2.0367
-12 2 0 -0.2661 -0.3706
-12 2 1 0.0757 0.4998
-12 2 2 -1.3975 0.1463
-12 2 3 -0.4101 1.0669
-12 2 4 -1.5439 -0.2560
-12 2 5 -1.4731 1.9633
-12 2 6 -0.2520 -1.1821
-12 2 7 0.5759 1.9186
-12 2 8 -0.9396 -0.9896
-12 2 9 2.2174 1.1971
-12 2 10 -1.5462 -0.4238
-12 2 11 1.2525 0.9939
-12 2 12 0.3597 0.4692
-12 2 13 -0.2204 1.7501
-12 2 14 1.3320 1.1712
-12 2 15 -0.6810 1.1357
-12 2 16 0.1721 0.2482
-12 2 17 0.1123 -0.5773
-12 2 18 -0.3842 -1.0536
-12 2 19 0.7622 -0.5305
-12 2 20 -0.0055 -0.7710
-12 3 -11 0.2201 -0.7396
-12 3 -10 2.1884 0.5885
-12 3 -9 2.7504 -1.7156
-12 3 -8 2.1125 -0.2065
-12 3 -7 3.3352 -1.2767
-12 3 -6 0.9015 -0.5725
-12 3 -5 0.1632 -0.4886
-12 3 -4 -1.1088 -0.8583
-12 3 -3 -2.1436 0.4664
-12 3 -2 -0.6526 -0.8617
-12 3 -1 -1.0944 1.1080
-12 3 0 0.9378 0.9754
-12 3 1 -0.0656 0.3921
-12 3 2 0.2039 1.6583
-12 3 3 -0.6086 -0.5830
-12 3 4 -0.7932 -0.1549
-12 3 5 -0.1334 0.2971
-12 3 6 -0.8970 -0.6341
-12 3 7 0.9489 1.6302
-12 3 8 -1.5187 0.4292
-12 3 9 0.7313 1.0218
-12 3 10 -1.8258 1.2789
-12 3 11 0.0215 0.8314
-12 3 12 -1.8240 2.0599
-12 3 13 -0.8296 2.1797
-12 3 14 -1.5265 1.3836
-12 3 15 -1.2519 1.6486
-12 3 16 0.1610 -0.4342
-12 3 17 -0.0160 -0.3281
-12 3 18 1.0816 -0.8656
-12 3 19 1.0889 -0.5959
-12 4 -11 0.6765 1.4486
-12 4 -10 1.5282 0.4979
-12 4 -9 1.2342 0.9029
-12 4 -8 0.6242 1.3204
-12 4 -7 1.4502 -0.3339
-12 4 -6 -0.5747 0.2034
-12 4 -5 0.8196 -1.0350
-12 4 -4 -0.5506 -1.4277
-12 4 -3 -0.3415 -0.0851
-12 4 -2 0.3928 -0.7446
-12 4 -1 -1.4461 1.2537
-12 4 0 0.6615 1.4478
-12 4 1 -1.2624 0.7318
-12 4 2 0.5979 1.4906
-12 4 3 0.3766 -0.8651
-12 4 4 1.4253 0.5441
-12 4 5 1.4807 -1.1335
-12 4 6 1.0975 1.1568
-12 4 7 0.8776 -0.0470
-12 4 8 -0.6542 0.9757
-12 4 9 -0.4744 0.6888
-12 4 10 -1.6383 0.0357
-12 4 11 -1.8255 0.2239
-12 4 12 -2.6924 0.2118
-12 4 13 -2.3442 -0.6380
-12 4 14 -2.7903 -0.3578
-12 4 15 -1.2478 -0.2342
-12 4 16 -0.2128 -1.1899
-12 4 17 0.0161 0.7259
-12 4 18 1.2316 -0.4353
-12 5 -9 0.1187 0.6963
-12 5 -8 -0.6397 0.1764
-12 5 -7 -0.2447 -1.1860
-12 5 -6 -0.3381 0.2954
-12 5 -5 0.3399 -1.4104
-12 5 -4 -0.0666 0.0712
-12 5 -3 0.1659 0.2570
-12 5 -2 -0.0027 -0.9045
-12 5 -1 -1.1690 0.7339
-12 5 0 -0.4218 -0.8264
-12 5 1 -1.0526 -0.4835
-12 5 2 -0.6193 0.4097
-12 5 3 0.6609 -0.6513
-12 5 4 1.0406 1.4335
-12 5 5 0.7374 0.4201
-12 5 6 2.0709 1.9135
-12 5 7 -0.4128 0.8832
-12 5 8 0.0790 0.9898
-12 5 9 -0.3806 0.7644
-12 5 10 -1.8814 -0.7593
-12 5 11 -0.2434 -0.3988
-12 5 12 -1.6402 -1.5746
-12 5 13 -0.3383 -2.0978
-12 5 14 -0.5254 -1.4885
-12 5 15 0.1146 -1.1473
-12 5 16 0.0855 -1.0154
-12 5 17 0.0183 0.8686
-12 6 -7 -0.1819 -0.8808
-12 6 -6 0.3879 0.0575
-12 6 -5 -0.5699 -0.7032
-12 6 -4 0.0676 0.8169
-12 6 -3 0.0601 0.1492
-12 6 -2 -0.0680 0.0795
-12 6 -1 0.8563 -0.0269
-12 6 0 -0.0238 -0.8588
-12 6 1 0.5869 -1.7427
-12 6 2 -0.9512 -0.5955
-12 6 3 0.3326 -1.9813
-12 6 4 -0.9848 0.0023
-12 6 5 -0.1221 0.3188
-12 6 6 0.0761 0.2938
-12 6 7 -0.8535 1.4308
-12 6 8 -0.2997 0.1678
-12 6 9 -0.4341 0.3439
-12 6 10 -1.1817 -0.0199
-12 6 11 0.4226 -1.0116
-12 6 12 -0.4868 0.0618
-12 6 13 0.7440 -1.5128
-12 6 14 0.2991 -0.0148
-12 7 -3 -0.7358 0.3374
-12 7 -2 -0.0489 1.3949
-12 7 -1 -0.0631 0.4795
-12 7 0 0.3207 0.8963
-12 7 1 0.4196 -1.2314
-12 7 2 0.0477 -0.5270
-12 7 3 0.9368 -2.5816
-12 7 4 -0.6164 -0.9151
-12 7 5 0.6396 -0.9886
-12 7 6 -0.5060 -0.4842
-12 7 7 -0.1742 0.6048
-12 7 8 -0.0845 -0.3007
-12 7 9 -0.1258 0.3647
-12 7 10 0.0472 -0.2216
-12 7 11 -0.2285 -0.5165
-11 0 -9 1.3995 0.4158
-11 0 -7 1.5073 3.1884
-11 0 -5 -0.1117 2.6267
-11 0 -3 0.2239 -0.3694
-11 0 -1 0.6862 0.7446
-11 0 1 -0.2718 2.7261
-11 0 3 0.7468 1.5352
-11 0 5 2.7422 1.2949
-11 0 7 2.9681 3.5415
-11 0 9 1.6923 3.9404
-11 0 11 -0.9476 0.0893
-11 0 13 -2.9961 -4.3358
-11 0 15 -1.7674 -4.3550
-11 0 17 0.2401 -1.1857
-11 0 19 -0.0178 0.0304
-11 0 21 -0.7037 -0.6482
-11 0 23 -0.7226 -0.1588
-11 1 -10 -0.8234 0.9997
-11 1 -9 0.4412 1.1931
-11 1 -8 -1.2259 3.0739
-11 1 -7 -0.2731 2.2856
-11 1 -6 -2.4613 1.5057
-11 1 -5 -0.0831 0.3022
-11 1 -4 -0.3701 -0.9796
-11 1 -3 0.6227 -1.2008
-11 1 -2 1.0899 -0.7397
-11 1 -1 0.4275 0.4117
-11 1 0 -0.2493 -1.0741
-11 1 1 0.2076 1.5002
-11 1 2 0.1826 -1.3898
-11 1 3 0.7414 0.1803
-11 1 4 1.3664 0.2381
-11 1 5 1.2415 -0.2129
-11 1 6 -0.0359 0.7444
-11 1 7 1.6099 2.0070
-11 1 8 -2.0983 0.1440
-11 1 9 0.6840 3.4257
-11 1 10 -2.0914 0.0051
-11 1 11 -1.7839 0.8486
-11 1 12 0.3228 -1.1688
-11 1 13 -2.3131 -2.6169
-11 1 14 2.6629 -2.0967
-11 1 15 -0.1425 -2.3275
-11 1 16 1.8825 -0.7121
-11 1 17 0.7740 0.0977
-11 1 18 -0.3718 0.4698
-11 1 19 -0.3261 0.3233
-11 1 20 -0.9189 0.0119
-11 1 21 -0.5104 -0.9145
-11 1 22 -0.6672 -0.4392
-11 1 23 -0.0370 -0.6565
-11 2 -10 -2.2474 1.8145
-11 2 -9 -1.9022 0.5513
-11 2 -8 -3.2247 2.4951
-11 2 -7 -2.6230 0.9888
-11 2 -6 -1.1437 1.1524
-11 2 -5 -0.0833 0.1904
-11 2 -4 2.5903 -0.3032
-11 2 -3 0.5608 0.6694
-11 2 -2 2.1012 -0.8247
-11 2 -1 -0.3549 0.3832
-11 2 0 -0.3532 -1.3507
-11 2 1 0.5926 -0.4149
-11 2 2 1.2516 -0.7586
-11 2 3 0.5574 -0.7108
-11 2 4 3.6753 0.0319
-11 2 5 -0.2332 -1.2263
-11 2 6 1.9836 -0.6350
-11 2 7 0.9488 -0.4415
-11 2 8 -2.2456 -1.0388
-11 2 9 0.8305 1.0965
-11 2 10 -4.1467 -1.7657
-11 2 11 -1.0013 0.4701
-11 2 12 -1.0903 -3.3514
-11 2 13 -0.5474 -0.4920
-11 2 14 2.4585 -2.1744
-11 2 15 0.6888 0.3940
-11 2 16 1.0820 0.8417
-11 2 17 -0.0382 1.1429
-11 2 18 -1.7693 0.9387
-11 2 19 -0.8589 0.4668
-11 2 20 -1.2672 -0.2741
-11 2 21 -0.3463 -0.5534
-11 2 22 -0.0602 0.0589
-11 3 -10 -1.4460 0.0585
-11 3 -9 -2.2123 -2.2140
-11 3 -8 -2.9905 -0.0317
-11 3 -7 -1.8568 -0.1688
-11 3 -6 -1.1402 0.4705
-11 3 -5 -0.8425 2.9007
-11 3 -4 1.1422 0.4314
-11 3 -3 -1.1884 2.7225
-11 3 -2 0.6937 -1.1692
-11 3 -1 -0.8642 -1.0601
-11 3 0 -0.3579 -1.2127
-11 3 1 0.1276 -1.9420
-11 3 2 0.5096 0.6892
-11 3 3 -0.6882 -0.2021
-11 3 4 2.3945 0.8008
-11 3 5 -0.3250 -0.3025
-11 3 6 2.5439 -0.1043
-11 3 7 1.6133 -0.6687
-11 3 8 -0.4718 -0.0604
-11 3 9 1.6894 -0.8155
-11 3 10 -2.7933 -1.3530
-11 3 11 2.0596 -1.2909
-11 3 12 -0.6330 -2.9670
-11 3 13 2.7780 0.1896
-11 3 14 2.0099 -1.5853
-11 3 15 0.3211 1.4901
-11 3 16 0.6368 0.4148
-11 3 17 -1.8825 0.2221
-11 3 18 -1.7230 0.0603
-11 3 19 -0.8924 -0.3694
-11 3 20 -1.2542 -0.5154
-11 3 21 -0.1326 0.2431
-11 3 22 0.0438 -0.0124
-11 4 -10 0.8312 -1.2226
-11 4 -9 -0.1622 -2.1027
-11 4 -8 -0.3143 0.1656
-11 4 -7 -0.2962 -1.1587
-11 4 -6 -1.9431 0.5105
-11 4 -5 -1.5570 1.4189
-11 4 -4 -1.1523 -1.1610
-11 4 -3 -2.0916 1.1383
-11 4 -2 1.5967 -2.0796
-11 4 -1 -0.3681 -1.8778
-11 4 0 1.6158 -0.4958
-11 4 1 0.1801 -2.6506
-11 4 2 -0.7071 0.7457
-11 4 3 -1.7126 -1.7721
-11 4 4 -0.4337 0.9614
-11 4 5 -1.6391 -1.4476
-11 4 6 0.9268 1.4922
-11 4 7 -0.0762 -0.6352
-11 4 8 0.1052 0.7009
-11 4 9 0.7660 -0.4323
-11 4 10 -0.0904 -0.2588
-11 4 11 2.9264 -0.2613
-11 4 12 1.1540 1.1952
-11 4 13 3.7916 1.9038
-11 4 14 1.4617 1.5059
-11 4 15 0.6043 2.5516
-11 4 16 1.1310 -0.5768
-11 4 17 -1.3858 0.3791
-11 4 18 0.2940 -1.0865
-11 4 19 -0.1926 -0.3899
-11 4 20 -0.6203 -0.3067
-11 4 21 0.3188 0.2931
-11 5 -10 0.8797 -0.5207
-11 5 -9 0.0723 0.2500
-11 5 -8 0.8912 1.0880
-11 5 -7 -0.7049 -1.4018
-11 5 -6 -0.6649 0.4042
-11 5 -5 -0.5834 -1.2594
-11 5 -4 -0.6069 -2.2707
-11 5 -3 -0.4961 0.9272
-11 5 -2 1.8790 -2.0557
-11 5 -1 0.1587 1.1803
-11 5 0 2.1806 0.8262
-11 5 1 1.2397 -0.6936
-11 5 2 0.1868 1.1492
-11 5 3 0.0547 -2.0049
-11 5 4 0.3130 0.0611
-11 5 5 -2.1039 -2.1020
-11 5 6 1.0827 0.0840
-11 5 7 -1.5279 -1.3391
-11 5 8 0.5224 -0.8384
-11 5 9 0.8810 -0.0502
-11 5 10 0.5720 -0.1475
-11 5 11 1.5757 1.4683
-11 5 12 0.2270 3.4045
-11 5 13 0.2404 2.4713
-11 5 14 -0.4404 3.2045
-11 5 15 -0.4801 2.4020
-11 5 16 0.4924 -0.1778
-11 5 17 -0.0490 1.6992
-11 5 18 0.5268 -0.7054
-11 5 19 0.2705 0.6832
-11 6 -10 -0.0835 -0.3997
-11 6 -9 -0.1705 0.8079
-11 6 -8 1.0038 -0.0666
-11 6 -7 -0.7358 -0.9506
-11 6 -6 1.3877 0.3236
-11 6 -5 0.2206 -1.8648
-11 6 -4 -0.1060 -0.8445
-11 6 -3 0.4033 -0.3655
-11 6 -2 -0.7686 -1.2768
-11 6 -1 0.0417 1.1242
-11 6 0 -0.2498 1.7299
-11 6 1 1.2992 1.5675
-11 6 2 -0.4055 3.3687
-11 6 3 1.5357 1.4173
-11 6 4 0.1478 0.8847
-11 6 5 -0.3879 0.3351
-11 6 6 1.2311 -1.4396
-11 6 7 -0.3440 -0.3133
-11 6 8 1.1986 -1.6569
-11 6 9 1.2935 0.6104
-11 6 10 0.5840 0.0573
-11 6 11 0.2769 1.0026
-11 6 12 -0.3931 2.2373
-11 6 13 -1.4042 0.2916
-11 6 14 -0.7432 1.8141
-11 6 15 -0.5073 0.7890
-11 6 16 -0.2900 0.2144
-11 6 17 0.3481 1.4083
-11 7 -8 1.0485 -0.3937
-11 7 -7 0.0553 0.5629
-11 7 -6 1.7582 0.4520
-11 7 -5 -0.4855 -0.7516
-11 7 -4 0.9493 -0.0963
-11 7 -3 -0.0408 -2.2881
-11 7 -2 0.5852 -1.0819
-11 7 -1 -0.0122 -1.5539
-11 7 0 -0.3185 1.5133
-11 7 1 -0.2898 0.7623
-11 7 2 -2.6501 3.7954
-11 7 3 0.0941 1.8092
-11 7 4 -2.1434 1.6208
-11 7 5 0.2050 1.0525
-11 7 6 0.2127 -0.9216
-11 7 7 0.4920 0.5223
-11 7 8 0.1857 -1.4532
-11 7 9 0.9857 1.2290
-11 7 10 -0.2324 -0.5903
-11 7 11 -0.1682 0.9389
-11 7 12 0.3371 1.1925
-11 7 13 -0.9668 -0.3999
-11 7 14 0.3360 1.7811
-11 7 15 0.1836 -0.0280
-11 8 -4 0.9172 -0.3149
-11 8 -3 0.1882 -0.8436
-11 8 -2 2.3209 -0.6160
-11 8 -1 0.1955 -0.5456
-11 8 0 1.2375 0.4754
-11 8 1 -1.0802 -0.6491
-11 8 2 -1.6517 1.4491
-11 8 3 -0.5878 -0.6677
-11 8 4 -1.5208 0.5304
-11 8 5 -0.0037 0.4965
-11 8 6 0.2542 -0.7037
-11 8 7 0.0662 0.3831
-11 8 8 -0.5367 -1.0077
-11 8 9 1.0496 -0.0132
-11 8 10 -1.5763 -0.6388
-11 8 11 0.2498 0.3999
-10 0 -8 0.5094 -0.8733
-10 0 -6 0.2975 0.7994
-10 0 -4 -2.6195 0.0022
-10 0 -2 -1.7113 -2.7108
-10 0 0 1.0329 -2.6127
-10 0 2 -0.2619 -1.4591
-10 0 4 -2.2819 -1.6363
-10 0 6 -1.7561 -2.2978
-10 0 8 0.2595 -2.9252
-10 0 10 2.0875 -0.9715
-10 0 12 1.4953 3.5064
-10 0 14 -0.5152 4.8256
-10 0 16 -0.1492 1.7163
-10 0 18 1.7565 -0.2649
-10 0 20 1.7868 0.8314
-10 0 22 1.0300 2.1279
-10 0 24 0.7305 2.0201
-10 1 -9 1.6507 -1.5442
-10 1 -8 1.8122 -0.0131
-10 1 -7 0.5867 -0.5587
-10 1 -6 0.5588 1.4802
-10 1 -5 -0.8740 -0.7265
-10 1 -4 -1.9090 0.5313
-10 1 -3 0.4655 -1.2904
-10 1 -2 -1.0725 -1.6668
-10 1 -1 1.4160 0.6264
-10 1 0 0.4018 -1.7499
-10 1 1 -0.4595 0.9681
-10 1 2 -0.2039 -0.2543
-10 1 3 -1.1853 -1.0546
-10 1 4 -0.9685 1.1254
-10 1 5 0.1588 -1.1313
-10 1 6 -0.7820 0.6259
-10 1 7 1.9371 0.2123
-10 1 8 0.8959 -1.3391
-10 1 9 2.6296 1.2032
-10 1 10 2.3271 -1.2215
-10 1 11 -0.2249 1.7867
-10 1 12 0.5694 0.7206
-10 1 13 -3.7431 0.9113
-10 1 14 -1.7054 1.1768
-10 1 15 -2.2721 -0.4744
-10 1 16 -0.4818 0.3139
-10 1 17 1.5793 -0.0242
-10 1 18 1.7066 0.4004
-10 1 19 2.0755 1.1647
-10 1 20 1.1937 1.4361
-10 1 21 0.2943 1.3060
-10 1 22 0.1190 2.1489
-10 1 23 -0.6378 0.7462
-10 1 24 0.3051 1.9810
-10 2 -9 2.2287 0.0266
-10 2 -8 3.0031 1.6080
-10 2 -7 -0.1817 0.1311
-10 2 -6 1.3133 -0.1014
-10 2 -5 -2.4905 -1.4353
-10 2 -4 0.3843 -1.4303
-10 2 -3 -0.0531 -1.3528
-10 2 -2 0.1814 -0.5817
-10 2 -1 1.8878 0.8369
-10 2 0 -0.7660 -0.4543
-10 2 1 -0.7799 0.3004
-10 2 2 -0.0584 -0.1268
-10 2 3 -4.0660 -1.1745
-10 2 4 0.5846 2.5706
-10 2 5 -4.2229 -0.4134
-10 2 6 -0.6762 3.3847
-10 2 7 -0.3309 1.1260
-10 2 8 -0.4364 0.9576
-10 2 9 3.3079 2.9588
-10 2 10 0.5718 -1.5092
-10 2 11 1.4689 3.0789
-10 2 12 -0.3120 -3.1953
-10 2 13 -1.6453 -0.2761
-10 2 14 -0.6532 -2.6230
-10 2 15 0.0715 -2.3214
-10 2 16 0.7025 0.3668
-10 2 17 2.9921 0.0343
-10 2 18 1.1746 1.9118
-10 2 19 1.9177 1.9434
-10 2 20 0.0239 1.1415
-10 2 21 -0.7550 0.9208
-10 2 22 -0.4641 0.5773
-10 2 23 -1.7216 0.0357
-10 2 24 0.4031 0.6880
-10 3 -9 0.1316 1.6038
-10 3 -8 1.6199 2.5689
-10 3 -7 0.3224 0.7459
-10 3 -6 2.3998 -1.7068
-10 3 -5 0.2728 -0.4284
-10 3 -4 2.8015 -2.3454
-10 3 -3 0.8092 0.3918
-10 3 -2 0.4456 1.3471
-10 3 -1 1.3882 0.4713
-10 3 0 -1.0658 1.4789
-10 3 1 1.0332 -1.1667
-10 3 2 0.8366 -0.4128
-10 3 3 -2.0221 -1.3091
-10 3 4 0.6779 0.2042
-10 3 5 -4.9926 -1.0913
-10 3 6 -1.4163 0.8955
-10 3 7 -2.3572 -1.0608
-10 3 8 -1.6473 0.6376
-10 3 9 2.4175 0.9473
-10 3 10 -1.9698 -0.9505
-10 3 11 2.9520 1.9837
-10 3 12 -1.6077 -3.5156
-10 3 13 0.9296 0.0770
-10 3 14 1.1761 -1.9501
-10 3 15 0.3338 -0.7816
-10 3 16 2.0331 2.6640
-10 3 17 0.9893 0.8540
-10 3 18 0.0349 2.8639
-10 3 19 0.6810 1.4561
-10 3 20 -0.7131 -0.4204
-10 3 21 -0.4967 0.2183
-10 3 22 0.0843 -1.6365
-10 3 23 -1.0039 -0.0317
-10 4 -9 -1.6240 0.1292
-10 4 -8 0.5543 2.0702
-10 4 -7 0.5997 0.7857
-10 4 -6 2.3424 0.3467
-10 4 -5 1.4252 2.2788
-10 4 -4 2.4585 -0.1734
-10 4 -3 -1.3634 2.1305
-10 4 -2 -0.3959 1.8082
-10 4 -1 -1.8918 -0.2074
-10 4 0 -1.0776 2.5273
-10 4 1 1.1974 -0.8822
-10 4 2 1.2161 2.1302
-10 4 3 1.2765 -0.8487
-10 4 4 1.4961 1.2273
-10 4 5 -0.9177 -2.5732
-10 4 6 0.9253 -0.0052
-10 4 7 -0.5447 -2.3561
-10 4 8 0.6108 0.2375
-10 4 9 0.9655 -0.6815
-10 4 10 -1.5017 -0.2724
-10 4 11 1.9358 -1.4025
-10 4 12 -2.1297 -2.3715
-10 4 13 1.2039 -1.4151
-10 4 14 0.2030 -1.5025
-10 4 15 -1.7305 0.5118
-10 4 16 0.8008 1.4138
-10 4 17 -2.5061 0.9362
-10 4 18 -0.6408 1.1112
-10 4 19 -0.3322 0.2560
-10 4 20 -0.6325 -1.1905
-10 4 21 0.6002 0.0374
-10 4 22 0.1470 -1.5909
-10 5 -9 -0.7408 -0.2391
-10 5 -8 0.9750 1.3959
-10 5 -7 -0.1157 0.7581
-10 5 -6 0.3915 1.3931
-10 5 -5 0.3752 2.8266
-10 5 -4 0.0086 -1.0180
-10 5 -3 -2.0489 2.2295
-10 5 -2 -1.0685 -1.9236
-10 5 -1 -3.0102 -0.7828
-10 5 0 -2.2777 -0.4152
-10 5 1 -0.8093 -0.9008
-10 5 2 -1.1324 1.4830
-10 5 3 0.1896 0.0177
-10 5 4 1.6465 2.2251
-10 5 5 -0.1030 -0.6239
-10 5 6 2.6511 1.8218
-10 5 7 -0.6127 0.1889
-10 5 8 1.0731 0.6475
-10 5 9 -1.0768 0.0688
-10 5 10 0.1346 -0.7100
-10 5 11 0.5003 -2.6926
-10 5 12 0.8012 -0.9353
-10 5 13 1.1019 -2.6465
-10 5 14 0.5681 -0.7927
-10 5 15 -1.4503 -0.2914
-10 5 16 -0.2567 -1.3913
-10 5 17 -1.8580 0.1268
-10 5 18 -0.3327 -1.4985
-10 5 19 0.3490 -0.1595
-10 5 20 -0.2229 -0.9729
-10 5 21 0.7727 0.0209
-10 6 -9 -0.6867 1.3503
-10 6 -8 0.2475 1.0720
-10 6 -7 -0.9598 -0.0888
-10 6 -6 -0.2743 1.3552
-10 6 -5 1.1748 0.4673
-10 6 -4 -0.6616 0.0115
-10 6 -3 0.9575 1.3571
-10 6 -2 -1.2954 -1.7155
-10 6 -1 -0.3928 -1.5635
-10 6 0 -2.5784 -2.9586
-10 6 1 0.6195 -3.4533
-10 6 2 -2.4780 -2.5767
-10 6 3 1.0937 -1.2285
-10 6 4 -0.4820 -0.3507
-10 6 5 -0.3391 0.9938
-10 6 6 0.4295 0.5467
-10 6 7 -1.6569 1.5212
-10 6 8 0.1512 -1.1663
-10 6 9 -1.6037 0.6618
-10 6 10 1.1117 -1.2875
-10 6 11 -0.4812 -0.6665
-10 6 12 1.4575 0.8604
-10 6 13 -0.5089 -0.9502
-10 6 14 -0.1720 0.5644
-10 6 15 -0.8204 -0.6827
-10 6 16 -0.8048 -1.2466
-10 6 17 0.6301 -0.2071
-10 6 18 -0.1813 -0.8963
-10 6 19 1.3142 0.1587
-10 6 20 0.0036 -0.0899
-10 7 -9 -1.2495 0.7554
-10 7 -8 -0.4753 -0.7113
-10 7 -7 -1.1893 -0.7301
-10 7 -6 1.6597 0.9108
-10 7 -5 0.3860 -0.1210
-10 7 -4 0.7221 2.5517
-10 7 -3 -0.6074 0.9487
-10 7 -2 -0.7990 1.0651
-10 7 -1 -0.3866 -1.9265
-10 7 0 -0.3430 -1.3833
-10 7 1 3.4425 -4.1403
-10 7 2 -0.3402 -1.5687
-10 7 3 3.8942 -2.5476
-10 7 4 -0.9425 -0.3501
-10 7 5 0.9220 -0.6914
-10 7 6 -0.7740 -0.4390
-10 7 7 0.1076 1.0883
-10 7 8 -0.1207 -1.8272
-10 7 9 0.0949 2.2319
-10 7 10 0.3389 -1.1532
-10 7 11 -1.1443 0.4768
-10 7 12 -0.5190 0.7155
-10 7 13 -1.7445 -1.9879
-10 7 14 -1.6216 0.2119
-10 7 15 -0.6363 -2.1136
-10 7 16 -1.3105 -0.3761
-10 7 17 0.6278 -0.5960
-10 8 -9 -0.0837 -0.3747
-10 8 -8 -0.1002 -1.5569
-10 8 -7 0.3136 0.3341
-10 8 -6 2.1007 -0.0004
-10 8 -5 -0.2426 1.4813
-10 8 -4 0.8744 1.0572
-10 8 -3 -2.4671 1.1082
-10 8 -2 -0.1294 -0.1092
-10 8 -1 -1.8701 -0.7384
-10 8 0 1.0855 0.8747
-10 8 1 1.6891 -1.6892
-10 8 2 0.7501 2.3888
-10 8 3 2.1823 -1.7127
-10 8 4 0.3526 1.1435
-10 8 5 0.3217 -1.2262
-10 8 6 0.2744 0.2831
-10 8 7 0.6257 0.8337
-10 8 8 -1.3632 0.0499
-10 8 9 1.0843 2.0882
-10 8 10 -1.4183 -0.3878
-10 8 11 -0.2872 -0.2211
-10 8 12 0.0171 0.1325
-10 8 13 -0.7528 -2.9405
-10 8 14 -0.0519 0.1350
-10 8 15 0.1077 -2.6703
-10 9 -4 0.0844 0.1077
-10 9 -3 -0.6558 0.6780
-10 9 -2 -0.2875 -0.8704
-10 9 -1 -1.7197 0.2591
-10 9 0 0.1952 0.7393
-10 9 1 -1.7599 -0.3848
-10 9 2 0.1352 2.1729
-10 9 3 -0.5882 -1.0334
-10 9 4 0.6153 0.6732
-10 9 5 -0.1017 -0.2190
-10 9 6 0.4974 0.1938
-10 9 7 -0.1287 0.2950
-10 9 8 -1.2852 0.9018
-10 9 9 0.6229 -0.1239
-10 9 10 -1.0747 0.6237
-9 0 -7 0.3043 -2.5518
-9 0 -5 1.6636 0.1632
-9 0 -3 -0.0720 1.9121
-9 0 -1 -0.6344 -0.0751
-9 0 1 1.7522 0.5387
-9 0 3 2.6148 3.4171
-9 0 5 0.9884 3.5549
-9 0 7 -1.6821 0.9784
-9 0 9 -2.2460 -1.9876
-9 0 11 0.9183 -2.8399
-9 0 13 2.6704 -1.6930
-9 0 15 -0.2018 -0.8505
-9 0 17 -2.8211 -0.1524
-9 0 19 -2.0200 0.9376
-9 0 21 -1.1057 -0.2182
-9 0 23 -0.9589 -3.0834
-9 0 25 -0.4101 -2.5061
-9 1 -8 0.0487 0.5494
-9 1 -7 -0.3681 -2.7785
-9 1 -6 0.1261 1.2213
-9 1 -5 1.2738 -0.7800
-9 1 -4 -1.6959 0.5431
-9 1 -3 0.2080 0.9697
-9 1 -2 -0.8564 -0.7824
-9 1 -1 -0.4200 0.4541
-9 1 0 1.4191 0.4248
-9 1 1 0.8077 0.3264
-9 1 2 0.6942 1.7598
-9 1 3 1.5768 0.3541
-9 1 4 -1.2589 0.9188
-9 1 5 0.7155 -0.2719
-9 1 6 -2.1102 -0.6709
-9 1 7 -1.7704 -1.3246
-9 1 8 -1.1938 -1.9992
-9 1 9 -2.1850 -1.9003
-9 1 10 1.4846 -1.2822
-9 1 11 1.2623 -0.0834
-9 1 12 2.7313 1.1839
-9 1 13 3.0943 1.6314
-9 1 14 0.5928 1.5042
-9 1 15 0.3627 0.1470
-9 1 16 -2.0864 -0.6118
-9 1 17 -2.2012 -1.3862
-9 1 18 -2.6581 -1.7187
-9 1 19 -1.3536 -0.4909
-9 1 20 -1.3925 -1.4134
-9 1 21 -0.2349 -0.6768
-9 1 22 0.5036 -0.8212
-9 1 23 -0.4544 -2.8949
-9 1 24 1.0991 0.2241
-9 1 25 -0.5006 -2.5097
-9 1 26 0.2262 0.6414
-9 2 -8 0.2446 -0.3175
-9 2 -7 -1.7971 -1.7961
-9 2 -6 0.7031 1.6920
-9 2 -5 -0.5807 -0.3448
-9 2 -4 -1.5592 1.0176
-9 2 -3 0.4878 -0.2472
-9 2 -2 -1.7304 -0.7660
-9 2 -1 0.8505 0.9547
-9 2 0 0.7007 0.5790
-9 2 1 0.0751 1.8603
-9 2 2 2.7200 1.7772
-9 2 3 0.0862 -0.5198
-9 2 4 3.1319 0.9832
-9 2 5 0.7254 -3.4610
-9 2 6 1.3377 -1.0371
-9 2 7 0.2244 -3.7494
-9 2 8 0.3737 -3.5112
-9 2 9 -0.0118 -0.2960
-9 2 10 1.1766 -1.8762
-9 2 11 0.4200 4.4338
-9 2 12 -0.1423 3.1093
-9 2 13 0.2179 3.9929
-9 2 14 -2.8790 3.7285
-9 2 15 -0.3595 -1.2056
-9 2 16 -3.3546 -0.4924
-9 2 17 -0.5802 -3.5715
-9 2 18 -1.9157 -2.6170
-9 2 19 0.0488 -1.5005
-9 2 20 -0.2230 -1.2120
-9 2 21 0.4645 -0.0162
-9 2 22 1.7119 0.0540
-9 2 23 -0.3797 -0.9580
-9 2 24 2.3032 0.6524
-9 2 25 -0.9832 -1.1840
-9 3 -8 0.2841 -1.2658
-9 3 -7 -2.3541 -1.4526
-9 3 -6 -1.0119 0.0860
-9 3 -5 -2.1041 -0.4396
-9 3 -4 -1.4001 -0.0262
-9 3 -3 0.8922 -1.9863
-9 3 -2 -1.0296 0.3710
-9 3 -1 1.6032 -0.7984
-9 3 0 -1.8386 1.9572
-9 3 1 -0.5148 1.9909
-9 3 2 -0.9617 1.8501
-9 3 3 -0.4410 2.1962
-9 3 4 2.4205 1.4416
-9 3 5 0.6923 -0.2482
-9 3 6 3.4482 1.1063
-9 3 7 1.3112 -1.7889
-9 3 8 1.4717 -0.5285
-9 3 9 1.8096 1.6082
-9 3 10 -1.3263 -0.7426
-9 3 11 -0.2460 5.2159
-9 3 12 -3.1887 1.1595
-9 3 13 -2.8260 1.5015
-9 3 14 -2.5290 1.7314
-9 3 15 -1.4626 -4.5648
-9 3 16 -0.9237 -0.3472
-9 3 17 1.1244 -4.4321
-9 3 18 -0.0552 -1.7767
-9 3 19 1.1091 -0.2671
-9 3 20 0.5659 -0.4786
-9 3 21 -0.0632 1.7976
-9 3 22 1.3093 0.6729
-9 3 23 -0.6069 1.1433
-9 3 24 1.3079 0.5303
-9 3 25 -0.6460 0.2708
-9 4 -8 0.8770 -1.0747
-9 4 -7 -1.3347 -1.6248
-9 4 -6 -0.5651 -1.6067
-9 4 -5 -0.9217 -1.1022
-9 4 -4 1.2344 -0.9813
-9 4 -3 1.6190 -1.2690
-9 4 -2 2.7089 1.0161
-9 4 -1 0.9603 -1.2712
-9 4 0 -0.7785 1.4434
-9 4 1 -1.7229 -1.4459
-9 4 2 -4.2495 1.1220
-9 4 3 -1.6364 -0.7517
-9 4 4 -3.1912 2.0812
-9 4 5 -1.2441 -0.0682
-9 4 6 0.1581 2.0438
-9 4 7 -1.1841 -0.3120
-9 4 8 1.0506 1.3223
-9 4 9 0.1005 1.1723
-9 4 10 -2.0552 1.1792
-9 4 11 0.0631 2.4376
-9 4 12 -3.0764 0.1709
-9 4 13 -1.2836 -0.3178
-9 4 14 0.6681 -0.3692
-9 4 15 -0.7155 -3.6762
-9 4 16 2.6360 0.1526
-9 4 17 1.1581 -2.7347
-9 4 18 1.0495 -0.0270
-9 4 19 1.1318 0.8482
-9 4 20 0.0512 -0.0557
-9 4 21 -0.2714 2.2446
-9 4 22 0.3199 0.6413
-9 4 23 -0.4999 1.0437
-9 4 24 0.2777 0.9637
-9 5 -8 -0.2961 -0.6755
-9 5 -7 -0.0832 0.5433
-9 5 -6 -0.8781 -1.1069
-9 5 -5 0.6479 1.5068
-9 5 -4 0.9857 -0.7404
-9 5 -3 2.2739 2.7723
-9 5 -2 3.2146 0.5795
-9 5 -1 2.2264 2.3551
-9 5 0 1.7635 -0.2590
-9 5 1 0.1023 -0.7527
-9 5 2 -1.5604 -0.9566
-9 5 3 -1.6867 -3.5276
-9 5 4 -3.0134 0.1790
-9 5 5 -1.9691 -3.3213
-9 5 6 -0.6847 0.3381
-9 5 7 -1.4715 -0.7553
-9 5 8 1.5267 0.4448
-9 5 9 -1.6541 0.9377
-9 5 10 -0.0729 1.0509
-9 5 11 -1.5071 -0.3702
-9 5 12 -0.6330 0.3002
-9 5 13 -0.2627 -1.7571
-9 5 14 1.9072 -0.3712
-9 5 15 0.1210 -1.2362
-9 5 16 2.5115 0.0215
-9 5 17 0.0395 -0.1261
-9 5 18 0.6352 0.3270
-9 5 19 0.3452 1.1301
-9 5 20 -0.4143 0.3599
-9 5 21 -0.0448 1.5154
-9 5 22 -0.0591 0.4280
-9 5 23 -0.5638 0.6042
-9 6 -8 -2.3128 0.0352
-9 6 -7 -0.2644 0.2293
-9 6 -6 -3.9820 0.1296
-9 6 -5 0.3572 0.3399
-9 6 -4 -2.2197 -0.3006
-9 6 -3 2.7093 2.0920
-9 6 -2 0.6614 1.4399
-9 6 -1 3.7504 4.3101
-9 6 0 0.3238 1.6746
-9 6 1 2.6326 3.0730
-9 6 2 -1.1711 -0.1680
-9 6 3 1.1631 -1.0052
-9 6 4 -1.0578 -0.3079
-9 6 5 0.2709 -2.3736
-9 6 6 0.2466 0.7389
-9 6 7 -1.0904 0.1972
-9 6 8 0.8472 0.2246
-9 6 9 -2.3284 1.1534
-9 6 10 1.3340 -1.4425
-9 6 11 -0.9444 -0.8206
-9 6 12 3.0509 -1.2803
-9 6 13 1.3460 -1.4244
-9 6 14 3.0634 0.0699
-9 6 15 1.3988 -0.5164
-9 6 16 0.6971 -0.2629
-9 6 17 0.3940 0.1966
-9 6 18 -0.5529 -0.4534
-9 6 19 -0.2359 0.8351
-9 6 20 -0.4368 0.4635
-9 6 21 -0.3296 0.6796
-9 7 -8 -1.6114 0.5366
-9 7 -7 -1.9319 -1.8986
-9 7 -6 -2.8356 -0.4735
-9 7 -5 -0.9136 -2.8697
-9 7 -4 -0.2519 -0.3293
-9 7 -3 1.5937 -0.0554
-9 7 -2 1.0047 2.6904
-9 7 -1 1.5085 2.8705
-9 7 0 -2.1522 3.6348
-9 7 1 1.2612 1.9413
-9 7 2 -3.6148 2.4820
-9 7 3 1.7411 -0.6704
-9 7 4 -1.8205 2.5740
-9 7 5 0.2830 -1.2967
-9 7 6 -0.5441 1.3886
-9 7 7 -2.1000 -0.3247
-9 7 8 0.1196 -1.7036
-9 7 9 -1.2799 -0.0670
-9 7 10 1.7091 -2.1913
-9 7 11 1.9012 0.5839
-9 7 12 3.0803 0.5967
-9 7 13 2.6032 1.5090
-9 7 14 2.2438 2.1783
-9 7 15 1.6549 0.3040
-9 7 16 0.1828 0.8554
-9 7 17 1.2346 -0.4600
-9 7 18 -0.7609 -0.3469
-9 7 19 -0.1966 0.5191
-9 8 -8 -0.5985 -0.7712
-9 8 -7 -2.1807 -1.3919
-9 8 -6 -0.2064 -2.3978
-9 8 -5 -0.8837 -1.5577
-9 8 -4 1.6531 -1.1547
-9 8 -3 0.1334 1.2685
-9 8 -2 1.5378 1.3943
-9 8 -1 -0.7925 0.7831
-9 8 0 -1.0162 2.2732
-9 8 1 -0.4639 -2.2938
-9 8 2 -2.0435 2.9654
-9 8 3 -0.3170 -2.8149
-9 8 4 -0.9048 3.1085
-9 8 5 -1.0148 -1.6377
-9 8 6 0.3891 0.0672
-9 8 7 -0.3603 -0.5613
-9 8 8 1.3806 -2.4500
-9 8 9 0.7665 0.0676
-9 8 10 1.3155 -0.1679
-9 8 11 0.9051 0.6791
-9 8 12 -0.0118 2.8174
-9 8 13 0.1894 1.2503
-9 8 14 -0.5433 2.5763
-9 8 15 0.1293 0.4064
-9 8 16 -0.2422 1.2782
-9 8 17 0.7078 -0.3410
-9 9 -8 -0.4565 -1.2945
-9 9 -7 -0.3682 -0.5956
-9 9 -6 0.0450 -2.2175
-9 9 -5 0.2790 -0.3644
-9 9 -4 0.3794 -1.0480
-9 9 -3 0.4282 1.1487
-9 9 -2 1.1708 0.1955
-9 9 -1 -0.2738 -0.0795
-9 9 0 2.2466 1.3699
-9 9 1 -0.7482 -2.6161
-9 9 2 1.5409 2.4296
-9 9 3 -1.1751 -2.5002
-9 9 4 0.4384 1.7885
-9 9 5 -0.2381 -0.5562
-9 9 6 0.4740 0.3678
-9 9 7 1.2831 1.1069
-9 9 8 0.5551 -0.2404
-9 9 9 0.3402 0.9321
-9 9 10 0.3399 0.3788
-9 9 11 -1.2270 -0.4535
-9 9 12 -0.3949 1.1749
-9 9 13 -1.0410 -0.7366
-9 9 14 -0.8592 0.8164
-9 10 -3 0.4698 0.1462
-9 10 -2 1.0879 0.6574
-9 10 -1 -0.0094 0.7881
-9 10 0 2.4817 1.1899
-9 10 1 -1.1658 -0.0364
-9 10 2 1.9393 1.3080
-9 10 3 -1.0712 -1.0701
-9 10 4 0.3942 1.1892
-9 10 5 0.1569 -0.4396
-9 10 6 -0.5714 1.2558
-9 10 7 0.3974 0.4569
-9 10 8 -0.7893 0.2591
-8 0 -6 -0.6006 -1.8427
-8 0 -4 1.4551 0.4237
-8 0 -2 -1.2720 3.5676
-8 0 0 -3.7080 1.2868
-8 0 2 -1.8881 -3.1821
-8 0 4 0.2378 -4.8288
-8 0 6 0.6668 -1.7985
-8 0 8 -0.5636 2.7287
-8 0 10 -1.5979 2.8712
-8 0 12 -0.3127 1.0035
-8 0 14 1.2131 1.4211
-8 0 16 0.8818 0.6607
-8 0 18 0.2712 -3.2975
-8 0 20 1.0988 -4.3655
-8 0 22 1.1946 -0.4832
-8 0 24 0.2238 1.3193
-8 0 26 0.4863 0.2635
-8 1 -7 2.1620 -1.5426
-8 1 -6 -0.9706 -0.0392
-8 1 -5 1.9919 1.0685
-8 1 -4 0.4219 0.6860
-8 1 -3 -1.2901 0.6703
-8 1 -2 -0.2068 2.0521
-8 1 -1 -2.3593 -2.3654
-8 1 0 -1.6816 1.1276
-8 1 1 -0.3059 -1.9225
-8 1 2 -1.7845 -0.9266
-8 1 3 1.5042 0.3372
-8 1 4 -0.6065 -1.9961
-8 1 5 2.1028 0.7357
-8 1 6 0.9745 0.3061
-8 1 7 0.6595 0.3528
-8 1 8 0.3283 3.4664
-8 1 9 -1.3612 -0.3308
-8 1 10 -1.5632 1.7941
-8 1 11 -1.2351 -0.7927
-8 1 12 -1.2712 -1.1012
-8 1 13 -0.1381 -0.3409
-8 1 14 0.3505 0.2534
-8 1 15 0.8019 0.0196
-8 1 16 0.8225 1.6781
-8 1 17 2.2430 -0.0115
-8 1 18 0.2215 -1.0869
-8 1 19 2.8641 0.4617
-8 1 20 0.4491 -2.9530
-8 1 21 1.3347 0.7057
-8 1 22 0.8501 -0.0797
-8 1 23 0.1586 -0.1853
-8 1 24 0.3373 1.8410
-8 1 25 0.5101 -0.3950
-8 1 26 0.2554 0.6260
-8 1 27 0.1369 0.0464
-8 2 -7 2.3198 -2.2180
-8 2 -6 -0.1786 1.8306
-8 2 -5 2.1837 0.1347
-8 2 -4 -1.2395 0.9373
-8 2 -3 -0.7709 0.9870
-8 2 -2 -0.1956 -0.4214
-8 2 -1 -2.2014 -1.6322
-8 2 0 0.3533 -1.3889
-8 2 1 -1.8205 -2.1372
-8 2 2 -0.8645 -1.2307
-8 2 3 -0.9256 -0.8131
-8 2 4 -1.0315 0.7615
-8 2 5 0.2694 0.5386
-8 2 6 -0.1907 3.5692
-8 2 7 -1.5045 1.6668
-8 2 8 -0.4203 2.8021
-8 2 9 -3.1850 0.1076
-8 2 10 -0.4466 -1.2569
-8 2 11 -0.1135 -2.3934
-8 2 12 0.0063 -2.3355
-8 2 13 2.6495 -2.2361
-8 2 14 0.1422 0.6315
-8 2 15 1.7020 -0.2874
-8 2 16 0.4572 2.8059
-8 2 17 0.9991 0.6044
-8 2 18 0.2878 1.4452
-8 2 19 1.8434 0.1749
-8 2 20 -0.0152 -0.6152
-8 2 21 1.0307 -0.0515
-8 2 22 0.4706 0.0802
-8 2 23 -0.5405 -0.4243
-8 2 24 0.6844 1.1623
-8 2 25 -0.0935 -0.6070
-8 2 26 0.3402 0.3188
-8 3 -7 2.2991 -0.7086
-8 3 -6 0.8576 3.0278
-8 3 -5 1.7711 -0.4753
-8 3 -4 -2.1723 1.9972
-8 3 -3 -0.3660 -0.5830
-8 3 -2 -1.1637 -0.3575
-8 3 -1 0.2702 -2.0361
-8 3 0 1.2360 -2.5128
-8 3 1 2.0329 -2.0586
-8 3 2 0.6285 -3.5047
-8 3 3 1.0661 -1.2760
-8 3 4 -0.1406 -0.5107
-8 3 5 -1.6736 -0.8995
-8 3 6 -0.7758 3.0607
-8 3 7 -3.5635 -0.6338
-8 3 8 -1.3258 0.1886
-8 3 9 -1.9673 -0.4347
-8 3 10 0.4407 -3.5926
-8 3 11 1.2642 -0.5875
-8 3 12 1.8771 -1.0889
-8 3 13 2.2144 -1.2985
-8 3 14 0.6847 2.8287
-8 3 15 1.2279 -0.4123
-8 3 16 -0.5750 2.9467
-8 3 17 -0.1075 1.2505
-8 3 18 -0.1553 0.9731
-8 3 19 -0.6220 0.3873
-8 3 20 0.5857 -0.0144
-8 3 21 -0.5229 -1.0174
-8 3 22 0.2799 0.2929
-8 3 23 -0.2738 -0.9695
-8 3 24 -0.1514 0.3828
-8 3 25 0.6087 -0.4007
-8 3 26 0.0212 0.0269
-8 4 -7 0.7954 0.0274
-8 4 -6 0.0776 2.4340
-8 4 -5 -0.3546 -0.9354
-8 4 -4 -2.0174 1.0929
-8 4 -3 -1.9812 -1.9216
-8 4 -2 -0.0759 -0.4795
-8 4 -1 0.0509 -1.3026
-8 4 0 2.9028 0.2979
-8 4 1 4.5880 -0.6010
-8 4 2 2.1167 0.3653
-8 4 3 5.3946 -0.9540
-8 4 4 1.2331 0.3268
-8 4 5 0.3788 -1.2975
-8 4 6 1.5675 1.0065
-8 4 7 -2.9409 -1.7311
-8 4 8 1.0066 -0.5106
-8 4 9 -0.1636 -0.8720
-8 4 10 0.0562 -2.1356
-8 4 11 1.6105 0.8537
-8 4 12 0.2976 -0.3835
-8 4 13 0.0115 0.2767
-8 4 14 0.7141 2.9969
-8 4 15 -0.2337 -0.4953
-8 4 16 -0.6829 3.4287
-8 4 17 0.0763 0.5831
-8 4 18 -1.1511 0.2884
-8 4 19 -1.0523 0.7218
-8 4 20 0.5794 -1.1617
-8 4 21 -1.9194 -0.9696
-8 4 22 0.6898 0.4225
-8 4 23 -0.9829 -2.3328
-8 4 24 -0.5447 1.2525
-8 4 25 0.4925 -1.4541
-8 5 -7 1.9249 -0.4649
-8 5 -6 -0.0922 -1.0693
-8 5 -5 0.5868 -1.1098
-8 5 -4 -1.5213 -1.8197
-8 5 -3 -0.9647 -0.9177
-8 5 -2 -0.7570 -2.5203
-8 5 -1 -1.3394 1.4821
-8 5 0 1.2280 0.2545
-8 5 1 1.1180 2.1628
-8 5 2 1.8740 3.4703
-8 5 3 3.9556 0.4673
-8 5 4 1.5458 3.4078
-8 5 5 1.9686 -0.2608
-8 5 6 1.8127 0.8408
-8 5 7 -1.4083 -0.1217
-8 5 8 2.2574 -0.5161
-8 5 9 -1.2501 0.2569
-8 5 10 0.6051 0.1598
-8 5 11 -0.8582 0.7142
-8 5 12 -0.8172 0.7854
-8 5 13 -1.7847 0.9255
-8 5 14 0.3611 2.2891
-8 5 15 -1.7130 0.9021
-8 5 16 0.3788 3.2668
-8 5 17 -0.5075 0.2267
-8 5 18 -0.8680 0.7161
-8 5 19 -0.0334 -0.0587
-8 5 20 -0.2064 -1.5219
-8 5 21 -1.3156 -0.2491
-8 5 22 0.9821 -0.5405
-8 5 23 -1.8112 -1.5113
-8 5 24 0.7822 0.5850
-8 6 -7 5.3058 0.2094
-8 6 -6 0.2032 -0.2311
-8 6 -5 3.0991 -0.3519
-8 6 -4 -1.9238 -0.5956
-8 6 -3 0.6715 -1.0439
-8 6 -2 -3.0746 -2.6403
-8 6 -1 -0.8193 0.1876
-8 6 0 -2.1844 -2.4881
-8 6 1 -0.4992 1.5275
-8 6 2 -0.7224 1.1982
-8 6 3 1.0997 0.4994
-8 6 4 0.0842 3.6055
-8 6 5 1.5337 -1.2281
-8 6 6 1.2824 1.8078
-8 6 7 0.5100 -0.2458
-8 6 8 2.1722 -0.3445
-8 6 9 -1.9070 2.0775
-8 6 10 0.5071 -1.0015
-8 6 11 -4.3525 1.4707
-8 6 12 -1.3790 -0.9911
-8 6 13 -3.9768 0.5697
-8 6 14 -1.1975 0.5881
-8 6 15 -2.3173 1.8420
-8 6 16 -0.3417 1.6627
-8 6 17 -1.0288 1.2290
-8 6 18 0.2339 0.5028
-8 6 19 0.1711 -0.4411
-8 6 20 -0.0315 -0.4894
-8 6 21 -0.1027 -0.0622
-8 6 22 -0.3293 -0.4996
-8 6 23 -0.6417 0.3545
-8 7 -7 3.2570 0.9984
-8 7 -6 -0.0277 2.2566
-8 7 -5 0.7427 0.1392
-8 7 -4 -1.2154 0.3650
-8 7 -3 -0.7971 -2.3940
-8 7 -2 -1.4861 -2.1829
-8 7 -1 0.3567 -2.7770
-8 7 0 -1.5059 -2.5232
-8 7 1 1.4833 -1.5589
-8 7 2 -1.4033 0.1110
-8 7 3 0.9467 -1.7885
-8 7 4 0.3157 2.7821
-8 7 5 0.0932 -1.8900
-8 7 6 2.5812 3.2181
-8 7 7 -0.2092 0.6393
-8 7 8 1.6356 1.2032
-8 7 9 -1.1466 2.5763
-8 7 10 -0.7946 -2.9874
-8 7 11 -2.4054 0.7362
-8 7 12 -0.6566 -4.6335
-8 7 13 -2.4312 -0.9666
-8 7 14 -0.7826 -1.5302
-8 7 15 -1.4924 0.2218
-8 7 16 -1.5235 0.1649
-8 7 17 -0.2324 1.2094
-8 7 18 0.1415 -0.6387
-8 7 19 0.3755 0.6519
-8 7 20 0.6343 -0.2942
-8 7 21 -0.0936 -0.0285
-8 8 -7 -0.3028 1.3736
-8 8 -6 -0.3107 0.7064
-8 8 -5 -0.8882 0.8256
-8 8 -4 -0.0772 -1.5131
-8 8 -3 -0.8086 -1.1291
-8 8 -2 0.9584 -1.6286
-8 8 -1 0.4968 -2.4521
-8 8 0 0.5450 0.6265
-8 8 1 1.5113 -2.8839
-8 8 2 -0.0948 2.0272
-8 8 3 0.4034 -2.2902
-8 8 4 0.5486 1.4228
-8 8 5 -1.9950 -0.1942
-8 8 6 1.2164 0.5423
-8 8 7 -2.6991 1.4740
-8 8 8 0.3962 0.1907
-8 8 9 -0.4277 0.8843
-8 8 10 -0.1249 -1.5010
-8 8 11 1.7980 0.0490
-8 8 12 1.2038 -2.9097
-8 8 13 0.8329 0.0160
-8 8 14 0.9830 -1.4515
-8 8 15 -0.2985 -0.4545
-8 8 16 -0.8241 -0.2149
-8 8 17 1.0140 0.0498
-8 8 18 -0.5447 -0.4929
-8 8 19 1.2611 1.1995
-8 9 -7 -0.6880 1.0102
-8 9 -6 -0.7523 -0.3347
-8 9 -5 -0.0844 0.5269
-8 9 -4 -0.7886 -1.0043
-8 9 -3 -0.1603 -0.3248
-8 9 -2 0.4171 -0.4562
-8 9 -1 -1.5031 -1.9270
-8 9 0 1.4096 1.7855
-8 9 1 -1.5478 -3.0078
-8 9 2 0.6536 2.2991
-8 9 3 -0.4765 -2.1747
-8 9 4 -1.0941 -0.9658
-8 9 5 -0.0116 -0.7639
-8 9 6 -0.7938 -3.6343
-8 9 7 -0.1519 0.0420
-8 9 8 1.0746 -1.4922
-8 9 9 0.1418 0.1208
-8 9 10 1.2908 1.1997
-8 9 11 1.1624 0.4724
-8 9 12 0.5328 0.4538
-8 9 13 0.9561 0.9473
-8 9 14 0.3614 -0.4634
-8 9 15 0.1513 -0.0240
-8 9 16 0.0481 0.2769
-8 10 -7 -0.4626 0.0385
-8 10 -6 -0.0833 -0.0694
-8 10 -5 -0.4077 -0.6171
-8 10 -4 -0.3805 0.0915
-8 10 -3 -0.6135 -1.4798
-8 10 -2 0.5032 -0.6926
-8 10 -1 -1.9381 -1.8539
-8 10 0 2.1574 -0.5223
-8 10 1 -2.2992 -1.7116
-8 10 2 1.2724 0.2386
-8 10 3 -0.0107 -2.1391
-8 10 4 -0.7674 -0.9673
-8 10 5 3.0499 -2.1195
-8 10 6 -0.0692 -1.8794
-8 10 7 2.6400 0.0453
-8 10 8 1.4671 -0.2346
-8 10 9 -0.4119 1.1550
-8 10 10 1.0177 1.0469
-8 10 11 -0.7987 -0.0318
-8 10 12 -0.0168 0.4440
-7 0 -5 0.2101 -0.5251
-7 0 -3 4.3896 -3.9237
-7 0 -1 5.3131 -2.0594
-7 0 1 0.1767 0.7778
-7 0 3 -3.7387 2.5399
-7 0 5 -1.3683 1.5085
-7 0 7 3.8095 -1.0379
-7 0 9 3.0903 -1.6255
-7 0 11 -1.7982 -1.6656
-7 0 13 -2.4262 -1.5659
-7 0 15 0.3115 -0.2230
-7 0 17 1.6545 2.1255
-7 0 19 0.5595 3.9097
-7 0 21 -0.1405 3.3807
-7 0 23 0.3811 2.7516
-7 0 25 -0.3157 2.0860
-7 0 27 -0.6219 0.1856
-7 1 -6 -1.9485 -1.0307
-7 1 -5 0.7256 -0.7359
-7 1 -4 2.7985 0.6976
-7 1 -3 1.9446 -2.5851
-7 1 -2 2.7660 4.2721
-7 1 -1 2.6021 -2.2139
-7 1 0 -0.1345 2.3064
-7 1 1 0.9532 -0.5404
-7 1 2 -1.1084 -1.8392
-7 1 3 -1.3529 1.7055
-7 1 4 -0.5882 -2.0126
-7 1 5 -1.2051 1.0879
-7 1 6 0.4465 1.2778
-7 1 7 1.8724 -1.8076
-7 1 8 0.4370 2.9442
-7 1 9 2.2888 -2.1654
-7 1 10 -0.1257 0.6334
-7 1 11 -0.7444 -0.8500
-7 1 12 0.2259 -0.9849
-7 1 13 -1.8927 -0.7502
-7 1 14 0.0390 0.3157
-7 1 15 -0.2652 -1.2052
-7 1 16 -0.8000 1.4761
-7 1 17 1.2631 0.6669
-7 1 18 -0.9983 1.2439
-7 1 19 0.2937 3.5457
-7 1 20 -0.8146 0.7132
-7 1 21 -1.0843 2.7650
-7 1 22 -1.7049 0.5217
-7 1 23 -0.2303 0.5603
-7 1 24 -2.8861 -0.4504
-7 1 25 0.6243 0.1345
-7 1 26 -1.7173 -1.3856
-7 1 27 0.5386 -0.0605
-7 2 -6 -2.0759 0.1196
-7 2 -5 1.4329 -0.5685
-7 2 -4 3.1757 0.1533
-7 2 -3 -0.5569 0.7802
-7 2 -2 3.9728 3.3230
-7 2 -1 -1.2160 0.0225
-7 2 0 1.3593 3.0550
-7 2 1 0.5952 -0.1242
-7 2 2 -0.4738 0.0427
-7 2 3 1.0494 0.1548
-7 2 4 -0.7848 -1.4245
-7 2 5 0.4074 -1.1341
-7 2 6 1.4957 0.5370
-7 2 7 0.5686 -2.0393
-7 2 8 2.5433 2.9335
-7 2 9 0.3620 -1.3310
-7 2 10 0.4029 1.4759
-7 2 11 -0.3470 -0.3028
-7 2 12 -0.7101 -0.6557
-7 2 13 -1.0584 -0.2502
-7 2 14 0.3846 -0.2337
-7 2 15 -1.1900 -1.4477
-7 2 16 1.0251 1.3836
-7 2 17 -0.3423 -0.9502
-7 2 18 -0.4915 2.0802
-7 2 19 -0.5741 1.4078
-7 2 20 -1.4043 0.5164
-7 2 21 -1.5476 1.1274
-7 2 22 -0.6389 -0.7711
-7 2 23 -0.6474 -0.8997
-7 2 24 -1.0676 -0.5021
-7 2 25 0.9862 -0.8950
-7 2 26 -1.3204 -0.2351
-7 2 27 1.2122 0.0340
-7 3 -6 -1.8126 1.2048
-7 3 -5 1.7537 -1.3475
-7 3 -4 0.9003 0.8612
-7 3 -3 -0.4696 2.5839
-7 3 -2 1.4875 1.6970
-7 3 -1 -3.0332 2.3098
-7 3 0 -0.4347 1.9177
-7 3 1 -1.3021 1.2258
-7 3 2 -1.0760 1.0159
-7 3 3 0.8721 -0.5341
-7 3 4 1.0018 0.7533
-7 3 5 1.2333 -2.3805
-7 3 6 3.0763 2.1376
-7 3 7 0.0186 -0.8402
-7 3 8 2.2113 2.1525
-7 3 9 -0.9403 0.9428
-7 3 10 0.6880 0.0117
-7 3 11 -0.1511 0.5857
-7 3 12 0.0580 -0.7521
-7 3 13 0.1744 0.1306
-7 3 14 -0.0453 -0.8852
-7 3 15 -0.5367 -0.0790
-7 3 16 1.0255 -0.6379
-7 3 17 -1.3075 -0.3082
-7 3 18 1.1922 0.7936
-7 3 19 -1.4799 -0.6045
-7 3 20 0.6636 0.4726
-7 3 21 -0.0235 -0.5080
-7 3 22 0.7732 -0.6261
-7 3 23 1.2060 0.1116
-7 3 24 -0.4099 -0.2844
-7 3 25 0.7448 0.2005
-7 3 26 -1.3091 0.2035
-7 3 27 0.2595 -0.0014
-7 4 -6 -0.0072 2.2357
-7 4 -5 0.6755 -2.0411
-7 4 -4 -0.8224 2.2980
-7 4 -3 -1.2356 1.8094
-7 4 -2 -1.1761 -0.0349
-7 4 -1 -3.3776 1.3571
-7 4 0 -1.5990 -0.7519
-7 4 1 -1.9285 -0.0738
-7 4 2 -1.5003 0.8330
-7 4 3 -0.4632 -0.2923
-7 4 4 1.4225 2.1716
-7 4 5 -1.4890 -0.7062
-7 4 6 2.8909 2.2556
-7 4 7 -2.5064 -0.6746
-7 4 8 0.6516 0.2708
-7 4 9 -0.5477 0.5906
-7 4 10 0.0802 -1.1990
-7 4 11 1.2424 1.9007
-7 4 12 0.4327 -0.3325
-7 4 13 0.4782 0.4319
-7 4 14 -1.1115 -0.5169
-7 4 15 0.4599 -1.4067
-7 4 16 -1.3455 -1.5270
-7 4 17 0.0625 -0.3829
-7 4 18 0.8557 -1.0759
-7 4 19 -1.1528 0.1272
-7 4 20 2.9179 0.5016
-7 4 21 0.3030 -0.4727
-7 4 22 2.0148 2.2573
-7 4 23 1.8380 -0.2314
-7 4 24 -0.6232 1.7851
-7 4 25 0.9180 -0.1026
-7 4 26 -0.8014 -0.0282
-7 5 -6 0.2062 1.9519
-7 5 -5 -1.3108 -1.1588
-7 5 -4 -2.2066 1.0809
-7 5 -3 -1.1239 -0.0940
-7 5 -2 -2.2016 -2.3169
-7 5 -1 -0.7134 0.4470
-7 5 0 -0.2514 -2.6505
-7 5 1 -1.2497 -0.2498
-7 5 2 -0.5752 -0.0895
-7 5 3 -2.3180 -0.6344
-7 5 4 -0.3610 0.7798
-7 5 5 -3.0812 -0.3246
-7 5 6 0.9710 -0.6573
-7 5 7 -2.6482 -0.9654
-7 5 8 1.3248 -1.8268
-7 5 9 0.1349 -0.4220
-7 5 10 1.4296 -0.8855
-7 5 11 1.3594 1.9079
-7 5 12 1.3757 -0.4575
-7 5 13 -0.1909 0.1289
-7 5 14 0.6416 -1.3782
-7 5 15 -0.0284 -3.5782
-7 5 16 -0.9339 -1.1244
-7 5 17 0.8032 -2.6010
-7 5 18 -0.9517 -0.9689
-7 5 19 0.1748 0.0938
-7 5 20 1.9586 -0.1785
-7 5 21 -0.4368 0.4868
-7 5 22 2.6415 2.4055
-7 5 23 -0.4939 -0.2550
-7 5 24 0.3355 2.2981
-7 5 25 0.0761 0.0020
-7 6 -6 -0.9923 -0.0887
-7 6 -5 -1.0493 -1.6692
-7 6 -4 -1.6392 -0.3639
-7 6 -3 0.7897 -2.3477
-7 6 -2 -1.3589 -1.1816
-7 6 -1 2.0686 0.3442
-7 6 0 0.1896 -1.5342
-7 6 1 0.1896 0.9095
-7 6 2 0.3456 -1.3993
-7 6 3 -1.7802 -1.5182
-7 6 4 -0.4704 -0.7830
-7 6 5 -2.1597 -2.4015
-7 6 6 -0.4940 -1.4846
-7 6 7 -1.5928 -1.3037
-7 6 8 1.4890 -2.4168
-7 6 9 -0.1372 1.5068
-7 6 10 3.0342 -0.7377
-7 6 11 0.5267 4.2080
-7 6 12 2.7315 -0.3788
-7 6 13 0.2867 2.4033
-7 6 14 2.6909 -2.1340
-7 6 15 -0.0107 -1.7616
-7 6 16 1.3669 -1.5070
-7 6 17 -0.2068 -3.2364
-7 6 18 -0.5447 -0.3411
-7 6 19 0.6269 -1.5989
-7 6 20 0.6298 -0.2891
-7 6 21 0.6741 0.2737
-7 6 22 1.6398 0.2984
-7 6 23 -0.4631 0.1934
-7 6 24 0.1608 0.3416
-7 7 -6 0.4997 -0.6817
-7 7 -5 -0.2823 -0.8151
-7 7 -4 1.1218 0.0300
-7 7 -3 0.1803 -1.6227
-7 7 -2 0.0687 1.3788
-7 7 -1 1.1210 0.4687
-7 7 0 -0.7499 0.8143
-7 7 1 0.9511 1.2174
-7 7 2 0.5765 -0.7066
-7 7 3 -0.2673 -1.1056
-7 7 4 1.7543 -0.9676
-7 7 5 -1.5792 -3.1413
-7 7 6 0.9578 -1.9835
-7 7 7 -1.0924 -1.7669
-7 7 8 0.3364 -2.9228
-7 7 9 -0.5661 3.1599
-7 7 10 0.1010 -1.0514
-7 7 11 -1.6458 6.0870
-7 7 12 0.2743 0.2355
-7 7 13 -0.9438 4.0484
-7 7 14 1.4929 -0.9396
-7 7 15 0.1895 1.1012
-7 7 16 1.4121 -1.6581
-7 7 17 -0.6753 -0.8777
-7 7 18 0.3837 -0.9416
-7 7 19 0.0202 -1.3157
-7 7 20 0.6474 0.2272
-7 7 21 1.3720 -0.2117
-7 7 22 0.7213 0.5047
-7 8 -6 0.8364 -0.6697
-7 8 -5 -0.2729 1.8469
-7 8 -4 1.2187 -0.8156
-7 8 -3 -1.2749 0.2528
-7 8 -2 0.2187 1.3670
-7 8 -1 -0.8262 -0.7581
-7 8 0 -1.2822 2.2059
-7 8 1 0.4331 -0.3734
-7 8 2 0.1517 0.5469
-7 8 3 0.7149 0.8156
-7 8 4 2.6548 -1.1361
-7 8 5 0.2363 0.9496
-7 8 6 2.0279 -1.9406
-7 8 7 0.5610 0.2820
-7 8 8 -1.1737 -2.0144
-7 8 9 -0.2681 1.2604
-7 8 10 -3.0550 -1.9243
-7 8 11 -2.6337 2.5683
-7 8 12 -1.3788 -1.5596
-7 8 13 -2.2880 2.4339
-7 8 14 0.3366 -0.5893
-7 8 15 -0.3254 1.8394
-7 8 16 -0.5523 -0.9131
-7 8 17 -0.1169 0.6790
-7 8 18 -0.7385 -1.4870
-7 8 19 0.0173 -0.1448
-7 8 20 0.2802 -0.0509
-7 9 -6 -0.5688 -0.3561
-7 9 -5 0.8835 1.8822
-7 9 -4 0.0750 -0.7607
-7 9 -3 -0.3033 0.6607
-7 9 -2 1.1706 1.3619
-7 9 -1 -1.7871 -1.4312
-7 9 0 1.0086 2.7981
-7 9 1 -0.6607 -1.3867
-7 9 2 0.2783 1.5347
-7 9 3 1.5263 2.5623
-7 9 4 -0.7875 0.3656
-7 9 5 1.3008 4.6420
-7 9 6 -2.0376 0.3526
-7 9 7 -0.0596 1.1179
-7 9 8 -2.3264 0.1245
-7 9 9 -0.3893 -2.0860
-7 9 10 -1.5112 -1.0357
-7 9 11 -0.4651 -0.6826
-7 9 12 -0.0715 -1.4496
-7 9 13 -0.7371 1.4992
-7 9 14 -0.0353 -0.1123
-7 9 15 -0.5384 0.9699
-7 9 16 -1.4714 0.0705
-7 9 17 0.1901 -0.3713
-7 9 18 -1.2611 -0.8207
-7 10 -6 -0.6240 0.6472
-7 10 -5 0.4866 0.7706
-7 10 -4 -0.3066 1.2366
-7 10 -3 -0.5554 1.0835
-7 10 -2 1.0368 1.8741
-7 10 -1 -2.7096 0.6934
-7 10 0 1.9908 1.6490
-7 10 1 -1.7556 0.5811
-7 10 2 -0.1476 1.4947
-7 10 3 0.4348 2.3867
-7 10 4 -4.2212 1.4482
-7 10 5 -0.5186 2.2024
-7 10 6 -4.4438 0.3655
-7 10 7 -2.1011 -1.1893
-7 10 8 -0.6424 -0.0538
-7 10 9 -1.4394 -2.7084
-7 10 10 0.9930 0.7856
-7 10 11 -0.2483 -0.8848
-7 10 12 0.0489 1.0555
-7 10 13 -0.3324 0.6323
-7 10 14 -0.3183 0.8432
-7 11 -4 -0.4765 0.7734
-7 11 -3 -1.5618 0.2388
-7 11 -2 -0.4714 0.4979
-7 11 -1 -2.0129 0.9104
-7 11 0 0.0502 -0.4263
-7 11 1 -0.9008 1.2672
-7 11 2 -1.1141 0.0244
-7 11 3 -0.2279 0.8585
-7 11 4 -3.1801 0.1053
-7 11 5 -0.9504 -0.4905
-7 11 6 -1.9449 -1.1716
-7 11 7 -1.2961 -1.0949
-7 11 8 0.9442 -1.0814
-7 11 9 -1.2041 -0.7503
-6 0 -4 -6.5551 2.5722
-6 0 -2 -6.1129 1.4186
-6 0 0 1.0792 0.3510
-6 0 2 7.1735 0.3480
-6 0 4 3.9823 1.7286
-6 0 6 -3.9903 1.5718
-6 0 8 -4.1280 0.2521
-6 0 10 0.4808 0.2808
-6 0 12 1.4048 -1.0570
-6 0 14 -0.0529 -1.0676
-6 0 16 -2.6175 1.2687
-6 0 18 -3.3202 0.3636
-6 0 20 -1.4562 -1.9718
-6 0 22 -0.9003 -2.8770
-6 0 24 -0.6939 -2.7277
-6 0 26 0.0597 -1.5861
-6 0 28 0.8167 -0.7668
-6 1 -5 -3.4101 -2.3301
-6 1 -4 -3.4662 1.6419
-6 1 -3 -3.0922 -5.5188
-6 1 -2 -3.2046 1.6312
-6 1 -1 0.3970 -2.9603
-6 1 0 0.0896 1.3416
-6 1 1 1.4841 2.5550
-6 1 2 3.4772 0.1280
-6 1 3 -1.0943 3.8266
-6 1 4 2.3469 -0.0628
-6 1 5 -3.2299 -1.1375
-6 1 6 -2.0991 0.6984
-6 1 7 -1.1882 -4.4156
-6 1 8 -2.4852 1.0249
-6 1 9 0.7883 -1.7328
-6 1 10 0.5064 0.5474
-6 1 11 0.6025 0.2905
-6 1 12 1.8465 -0.8571
-6 1 13 0.6225 -0.3832
-6 1 14 0.7752 -0.1207
-6 1 15 -0.4617 -1.7044
-6 1 16 -1.7119 1.0499
-6 1 17 -1.7309 -3.1342
-6 1 18 -1.5705 -1.0014
-6 1 19 -1.1630 -2.4986
-6 1 20 0.6612 -1.6746
-6 1 21 0.7155 -0.5678
-6 1 22 -0.0591 0.2451
-6 1 23 3.0263 0.9640
-6 1 24 -1.9736 0.7672
-6 1 25 3.1781 1.8687
-6 1 26 -1.8529 -0.0278
-6 1 27 1.4345 1.3958
-6 1 28 -0.3115 -0.3542
-6 2 -5 -4.5444 -2.0671
-6 2 -4 1.3622 -1.6822
-6 2 -3 -4.8701 -5.0561
-6 2 -2 1.8911 0.0860
-6 2 -1 -0.8747 -3.9910
-6 2 0 0.1249 1.8984
-6 2 1 1.5912 0.4042
-6 2 2 -1.0130 0.8456
-6 2 3 -0.0602 2.4508
-6 2 4 -0.7452 -0.9407
-6 2 5 -3.0020 -1.4003
-6 2 6 0.0772 -0.7004
-6 2 7 -2.2193 -4.7051
-6 2 8 0.5859 1.1226
-6 2 9 -0.0672 -1.9304
-6 2 10 0.7760 1.0094
-6 2 11 0.3735 1.1532
-6 2 12 1.7651 -0.4332
-6 2 13 -0.3846 1.0220
-6 2 14 2.0250 0.3498
-6 2 15 -1.8580 -1.7048
-6 2 16 0.8990 0.7720
-6 2 17 -1.2810 -3.8817
-6 2 18 1.1992 -1.1249
-6 2 19 -0.9361 -1.0478
-6 2 20 1.9293 -1.2353
-6 2 21 -2.9370 1.9057
-6 2 22 0.3157 1.1457
-6 2 23 -1.8829 0.8143
-6 2 24 -2.0220 2.1433
-6 2 25 1.1613 -0.4658
-6 2 26 -2.4122 0.8109
-6 2 27 1.3872 -0.4133
-6 2 28 -1.0026 -0.1517
-6 3 -5 -1.1995 -0.8604
-6 3 -4 2.8127 -3.9297
-6 3 -3 -2.3513 -1.3005
-6 3 -2 4.2623 -2.2121
-6 3 -1 -1.2691 -1.8182
-6 3 0 1.4541 1.4015
-6 3 1 -0.1050 -1.2582
-6 3 2 -1.7751 2.0892
-6 3 3 -1.3672 -1.0020
-6 3 4 -1.6590 0.3799
-6 3 5 -2.4973 -2.6282
-6 3 6 1.5210 -0.6453
-6 3 7 -1.2321 -2.6708
-6 3 8 2.2903 0.2611
-6 3 9 -0.6954 -0.2269
-6 3 10 0.0451 -0.3620
-6 3 11 -0.8172 1.4761
-6 3 12 -0.1382 -1.9634
-6 3 13 -0.8243 2.2666
-6 3 14 1.4035 -1.3110
-6 3 15 -1.5618 0.6084
-6 3 16 2.5047 0.3762
-6 3 17 -1.1289 -1.6277
-6 3 18 1.7522 0.2848
-6 3 19 -2.1197 0.3585
-6 3 20 -0.9107 -2.7660
-6 3 21 -4.9592 2.1073
-6 3 22 -1.5007 -4.5575
-6 3 23 -3.4315 0.2995
-6 3 24 -0.0393 -1.9061
-6 3 25 0.4811 -1.2661
-6 3 26 0.2269 0.2971
-6 3 27 1.2696 -1.2323
-6 4 -5 1.9672 -0.9867
-6 4 -4 2.3122 -1.8006
-6 4 -3 1.7871 1.7508
-6 4 -2 2.6477 -2.8965
-6 4 -1 -1.1414 1.1700
-6 4 0 0.9515 -0.7050
-6 4 1 -2.7839 -1.7429
-6 4 2 -0.3928 0.2411
-6 4 3 -3.4996 -3.2357
-6 4 4 0.8719 -0.4003
-6 4 5 -2.4495 -2.1259
-6 4 6 3.1978 0.4512
-6 4 7 -0.2556 0.5228
-6 4 8 1.9552 0.8896
-6 4 9 -0.0181 0.9043
-6 4 10 -0.5828 -1.9458
-6 4 11 0.1646 0.1752
-6 4 12 -0.8403 -3.1092
-6 4 13 1.0146 1.7908
-6 4 14 -0.2712 -1.0272
-6 4 15 0.7710 2.2640
-6 4 16 1.2440 0.7583
-6 4 17 -0.2392 0.6266
-6 4 18 0.9546 0.1373
-6 4 19 -1.6755 -0.6166
-6 4 20 -2.0615 -4.1621
-6 4 21 -1.3237 -1.5328
-6 4 22 -1.9292 -6.3737
-6 4 23 0.6414 -0.9635
-6 4 24 0.5594 -2.6036
-6 4 25 0.7153 0.0839
-6 4 26 1.0924 0.2891
-6 4 27 0.0785 -0.2612
-6 5 -5 1.9080 -0.0282
-6 5 -4 1.7223 2.2224
-6 5 -3 4.1814 2.7889
-6 5 -2 -0.6183 -1.8710
-6 5 -1 0.8174 1.7470
-6 5 0 0.4077 -3.4907
-6 5 1 -2.3766 -1.0574
-6 5 2 2.6358 -2.1183
-6 5 3 -2.4833 -1.7497
-6 5 4 3.2520 -0.8173
-6 5 5 -0.8785 0.5105
-6 5 6 2.5533 1.2103
-6 5 7 -0.2185 2.6507
-6 5 8 0.8582 1.3509
-6 5 9 -0.3863 1.3446
-6 5 10 0.2598 -1.9105
-6 5 11 0.0022 0.3530
-6 5 12 -0.1325 -2.2672
-6 5 13 0.2396 1.6156
-6 5 14 -1.1255 0.7796
-6 5 15 1.0907 1.9024
-6 5 16 -0.0985 2.5725
-6 5 17 1.4526 1.2410
-6 5 18 0.5836 1.5222
-6 5 19 0.4308 -0.7167
-6 5 20 -0.2566 -1.3316
-6 5 21 1.2441 -2.6999
-6 5 22 -0.0287 -2.0817
-6 5 23 1.8399 -1.2714
-6 5 24 0.1483 -1.0334
-6 5 25 -0.0312 0.5253
-6 5 26 0.0722 -1.0906
-6 6 -5 -0.3646 2.0984
-6 6 -4 0.5903 4.7400
-6 6 -3 3.0186 1.7703
-6 6 -2 -1.9428 0.8843
-6 6 -1 2.5857 0.9772
-6 6 0 0.1039 -2.9246
-6 6 1 -1.0265 1.7751
-6 6 2 2.7597 -1.6677
-6 6 3 -2.1050 1.8419
-6 6 4 2.9808 1.3299
-6 6 5 0.0462 2.0928
-6 6 6 1.6600 2.9630
-6 6 7 0.2828 2.8605
-6 6 8 0.4617 0.6187
-6 6 9 -0.6252 1.6964
-6 6 10 0.4442 -3.8511
-6 6 11 -0.8674 0.7105
-6 6 12 -0.2475 -4.3514
-6 6 13 -1.4689 0.7804
-6 6 14 -0.8012 -0.4096
-6 6 15 -0.3925 0.7948
-6 6 16 0.1554 3.5570
-6 6 17 0.8853 1.1572
-6 6 18 0.1393 3.6536
-6 6 19 -0.0914 0.2258
-6 6 20 -0.1453 1.4681
-6 6 21 -0.3406 -1.0965
-6 6 22 0.0312 0.7526
-6 6 23 0.4051 -0.5745
-6 6 24 -0.6310 -0.2591
-6 7 -5 -2.6852 2.3132
-6 7 -4 0.4979 3.2164
-6 7 -3 0.1100 0.2662
-6 7 -2 -0.8995 1.9814
-6 7 -1 2.0448 -0.0694
-6 7 0 -1.0309 -1.6228
-6 7 1 -0.7713 2.1729
-6 7 2 -0.0612 -1.9276
-6 7 3 -3.2901 3.1298
-6 7 4 1.1342 1.5934
-6 7 5 -2.1935 3.6521
-6 7 6 0.6165 3.5351
-6 7 7 -0.3936 3.5363
-6 7 8 0.0964 0.0001
-6 7 9 1.6118 1.4771
-6 7 10 1.2367 -4.4462
-6 7 11 2.0560 -0.0909
-6 7 12 1.3729 -5.0675
-6 7 13 -0.1985 -0.3087
-6 7 14 1.1612 -2.1437
-6 7 15 -1.2304 0.3630
-6 7 16 1.3224 2.0583
-6 7 17 -0.7919 0.9193
-6 7 18 -0.0688 3.0628
-6 7 19 -1.1653 -0.1935
-6 7 20 -1.0484 1.1800
-6 7 21 -1.3269 -1.2015
-6 7 22 -0.6773 0.6403
-6 7 23 -0.4005 -0.8980
-6 8 -5 -2.1119 2.2054
-6 8 -4 1.1999 0.1612
-6 8 -3 -0.9238 0.1245
-6 8 -2 0.6971 1.7793
-6 8 -1 1.4179 -1.4581
-6 8 0 -0.5337 0.0093
-6 8 1 0.4295 -0.0646
-6 8 2 -1.0856 -2.2553
-6 8 3 -2.2685 2.0181
-6 8 4 -1.6053 -1.7760
-6 8 5 -2.4930 3.1237
-6 8 6 -2.4231 -0.3930
-6 8 7 0.3029 2.3356
-6 8 8 -0.8966 -0.0883
-6 8 9 3.2296 1.1371
-6 8 10 1.8107 -0.4262
-6 8 11 2.4083 0.7311
-6 8 12 2.3219 -2.0140
-6 8 13 -0.1073 0.3836
-6 8 14 2.0474 -2.7883
-6 8 15 -0.6100 1.0162
-6 8 16 1.6765 -0.3848
-6 8 17 -0.6920 1.1529
-6 8 18 0.3094 1.2801
-6 8 19 -1.0664 -0.8263
-6 8 20 -0.2007 0.4702
-6 8 21 -0.8318 -1.6544
-6 9 -5 -0.2150 1.7496
-6 9 -4 0.4251 -1.5006
-6 9 -3 -1.1615 -0.1089
-6 9 -2 1.5775 1.1430
-6 9 -1 -0.6621 -1.9230
-6 9 0 1.3830 1.5245
-6 9 1 -0.2851 -0.9597
-6 9 2 -0.1612 -1.5036
-6 9 3 0.3244 -0.0753
-6 9 4 -1.8114 -3.6055
-6 9 5 2.2871 -0.6780
-6 9 6 -1.9745 -1.7699
-6 9 7 3.4254 -0.9737
-6 9 8 -0.3358 1.7857
-6 9 9 1.8855 -0.2956
-6 9 10 0.6376 2.1194
-6 9 11 -0.4278 -0.1911
-6 9 12 0.6589 -1.2770
-6 9 13 -0.2184 -0.5394
-6 9 14 0.9670 -2.5752
-6 9 15 1.1393 0.5286
-6 9 16 0.5890 -0.5745
-6 9 17 0.4126 1.0211
-6 9 18 0.1618 0.2298
-6 9 19 -0.6051 -0.3283
-6 10 -5 1.3008 0.2136
-6 10 -4 0.5509 -2.0867
-6 10 -3 -0.1086 -0.9526
-6 10 -2 2.1337 -0.8861
-6 10 -1 -1.5726 -1.0481
-6 10 0 2.0394 -0.4262
-6 10 1 -1.0747 -0.1108
-6 10 2 1.1207 -1.9334
-6 10 3 1.9884 -0.4309
-6 10 4 1.3779 -1.5732
-6 10 5 4.2896 -1.2806
-6 10 6 1.8850 1.4784
-6 10 7 2.5219 -1.0948
-6 10 8 1.8689 3.3824
-6 10 9 -0.5366 -1.2672
-6 10 10 1.2462 2.0186
-6 10 11 -0.7294 -2.3147
-6 10 12 0.8772 -0.4852
-6 10 13 0.8400 -2.1968
-6 10 14 0.9230 -0.5397
-6 10 15 1.1296 -0.6143
-6 10 16 0.2173 0.5683
-6 11 -5 1.8434 0.3843
-6 11 -4 1.1755 -0.5843
-6 11 -3 1.3828 -0.0011
-6 11 -2 1.7209 -0.7373
-6 11 -1 0.2097 0.2501
-6 11 0 0.8967 -1.3345
-6 11 1 0.5887 0.8341
-6 11 2 0.8954 -1.6475
-6 11 3 2.0426 1.3268
-6 11 4 2.2541 -0.0123
-6 11 5 1.7438 1.3889
-6 11 6 2.5129 1.6753
-6 11 7 -0.2216 1.1048
-6 11 8 1.9376 1.7746
-6 11 9 -1.4853 0.1989
-6 11 10 1.5417 1.5714
-6 11 11 -0.9457 -1.2680
-5 0 -3 5.7171 -1.2637
-5 0 -1 -3.0087 -0.7186
-5 0 1 -9.1377 -1.7255
-5 0 3 -4.3890 -2.9541
-5 0 5 2.5389 -1.3959
-5 0 7 0.5797 -0.2813
-5 0 9 -1.1981 -0.4654
-5 0 11 1.4667 2.6044
-5 0 13 2.2130 2.2543
-5 0 15 3.3125 -1.9934
-5 0 17 3.4466 -1.1834
-5 0 19 1.4761 0.8169
-5 0 21 2.2686 0.3835
-5 0 23 3.0487 0.6808
-5 0 25 1.1254 1.8187
-5 0 27 -0.7981 2.3050
-5 0 29 -0.9247 0.9396
-5 1 -4 3.2860 5.8789
-5 1 -3 3.0217 -1.3462
-5 1 -2 -0.0016 2.3383
-5 1 -1 -1.6349 -1.6528
-5 1 0 -1.1495 -3.8560
-5 1 1 -4.5208 -1.3750
-5 1 2 1.6273 -4.7543
-5 1 3 -1.7321 -0.5275
-5 1 4 3.6359 0.8917
-5 1 5 1.5419 0.0540
-5 1 6 1.5689 3.0636
-5 1 7 -0.0857 -0.7569
-5 1 8 0.4827 0.2814
-5 1 9 -1.2549 -0.4724
-5 1 10 0.2111 0.6039
-5 1 11 -0.1343 2.5822
-5 1 12 -0.9681 2.0131
-5 1 13 0.3110 1.9027
-5 1 14 0.0864 2.5608
-5 1 15 1.5239 -1.2625
-5 1 16 0.7325 3.5242
-5 1 17 1.4671 -0.2851
-5 1 18 0.2200 1.9634
-5 1 19 0.0787 0.3010
-5 1 20 0.4446 0.2497
-5 1 21 1.5588 -2.3481
-5 1 22 -1.3819 0.3304
-5 1 23 3.5176 -3.4197
-5 1 24 -3.4193 -0.5168
-5 1 25 2.6473 -1.2541
-5 1 26 -2.5883 -1.3121
-5 1 27 0.5549 0.8726
-5 1 28 -0.7470 -0.9523
-5 1 29 -0.1742 0.5949
-5 2 -4 4.8397 5.7538
-5 2 -3 -1.8709 -0.6615
-5 2 -2 1.3141 3.0178
-5 2 -1 -0.2133 -2.4893
-5 2 0 -0.8398 -1.8190
-5 2 1 1.2444 -0.9232
-5 2 2 0.6340 -2.1429
-5 2 3 1.1233 2.2021
-5 2 4 2.6251 2.5806
-5 2 5 -0.6110 2.0292
-5 2 6 2.0937 3.5383
-5 2 7 -1.4351 -0.6488
-5 2 8 1.7467 0.0757
-5 2 9 -1.1597 -0.1574
-5 2 10 0.6295 -0.3666
-5 2 11 -1.8800 2.0533
-5 2 12 -0.9578 0.6146
-5 2 13 -2.3764 0.9390
-5 2 14 -0.2099 2.1181
-5 2 15 -1.8839 -1.2667
-5 2 16 -0.6108 3.4142
-5 2 17 -1.3563 -0.7692
-5 2 18 0.7216 0.4248
-5 2 19 -0.3462 0.6195
-5 2 20 5.9037 -1.2321
-5 2 21 0.8555 -0.9960
-5 2 22 5.8855 1.2995
-5 2 23 1.8334 -3.9843
-5 2 24 0.8762 2.0815
-5 2 25 2.1385 -3.1674
-5 2 26 -1.2323 0.7318
-5 2 27 1.1914 -0.2711
-5 2 28 -0.2188 0.0240
-5 3 -4 3.4709 1.0468
-5 3 -3 -3.6142 0.7046
-5 3 -2 2.9143 1.4517
-5 3 -1 -0.1313 -1.8233
-5 3 0 0.8279 1.0697
-5 3 1 1.7788 -1.2427
-5 3 2 0.3202 1.5143
-5 3 3 0.2141 1.1482
-5 3 4 0.8637 2.8872
-5 3 5 -2.6169 1.0957
-5 3 6 1.0956 1.6666
-5 3 7 -2.0076 -0.2825
-5 3 8 1.7535 -0.5288
-5 3 9 -0.3058 1.5028
-5 3 10 1.0021 -0.8891
-5 3 11 -1.2779 3.1094
-5 3 12 -0.1033 -1.2506
-5 3 13 -2.5895 0.9196
-5 3 14 -0.0264 -0.2593
-5 3 15 -2.9762 -2.5149
-5 3 16 -0.4867 0.8657
-5 3 17 -0.8994 -1.5789
-5 3 18 2.2118 -0.7560
-5 3 19 2.0298 5.9933
-5 3 20 7.3301 -0.8389
-5 3 21 0.5616 9.6001
-5 3 22 6.9567 1.2287
-5 3 23 -1.8479 3.3765
-5 3 24 2.4184 1.8486
-5 3 25 -1.0454 -1.3574
-5 3 26 -0.1788 1.3510
-5 3 27 -0.0206 -0.1667
-5 3 28 -0.2235 0.6904
-5 4 -4 1.3731 -2.2183
-5 4 -3 -1.2402 2.6682
-5 4 -2 3.3107 0.1481
-5 4 -1 0.4115 1.5430
-5 4 0 2.9640 2.3005
-5 4 1 0.3691 0.1641
-5 4 2 2.3589 2.4125
-5 4 3 -1.4252 0.5210
-5 4 4 1.6410 1.1829
-5 4 5 -2.9837 -0.3835
-5 4 6 0.7762 -0.5459
-5 4 7 -1.6851 -0.9774
-5 4 8 0.0818 -0.2977
-5 4 9 -0.5715 2.0993
-5 4 10 -1.2456 -0.2118
-5 4 11 -0.9829 3.9943
-5 4 12 -1.0735 -2.1422
-5 4 13 -1.2747 1.3825
-5 4 14 0.3055 -2.0021
-5 4 15 -1.7855 -2.8222
-5 4 16 0.2550 -0.0494
-5 4 17 0.2303 -0.9893
-5 4 18 -0.7421 1.1238
-5 4 19 2.4241 9.0911
-5 4 20 -2.1238 1.1361
-5 4 21 -0.1827 12.9229
-5 4 22 -1.6889 -0.3146
-5 4 23 -2.3419 5.0602
-5 4 24 0.7325 -0.6110
-5 4 25 -1.3424 -0.6060
-5 4 26 0.8795 0.6386
-5 4 27 -0.6504 -0.1158
-5 5 -4 -0.4903 -2.2943
-5 5 -3 0.8445 3.7731
-5 5 -2 -0.1534 0.5110
-5 5 -1 -0.2420 4.7590
-5 5 0 1.8212 1.9481
-5 5 1 -1.8836 2.5185
-5 5 2 2.6978 1.2973
-5 5 3 -2.3389 1.3198
-5 5 4 0.8023 -0.1975
-5 5 5 -2.1377 -0.5607
-5 5 6 -0.5051 -1.3255
-5 5 7 -1.8299 -1.7967
-5 5 8 -0.9393 -0.7675
-5 5 9 -1.9927 0.2987
-5 5 10 -1.8565 -1.2412
-5 5 11 -0.2631 2.3919
-5 5 12 -1.1885 -2.7491
-5 5 13 1.2567 1.4900
-5 5 14 0.4030 -2.3898
-5 5 15 -0.5984 -2.0424
-5 5 16 0.3687 -0.4675
-5 5 17 -1.0865 -2.4069
-5 5 18 -3.2369 1.7477
-5 5 19 -0.0228 2.3032
-5 5 20 -7.4740 1.2782
-5 5 21 -0.2724 3.7691
-5 5 22 -4.7810 -1.1992
-5 5 23 0.0354 1.5251
-5 5 24 0.9960 -0.8135
-5 5 25 -0.0368 1.0941
-5 5 26 1.3576 0.5225
-5 6 -4 -1.3725 -1.6570
-5 6 -3 0.8706 1.6023
-5 6 -2 -3.4252 -0.2940
-5 6 -1 -1.0892 3.3247
-5 6 0 0.2865 -1.1821
-5 6 1 -2.3793 2.5154
-5 6 2 2.3664 -1.4504
-5 6 3 -2.4511 -0.3318
-5 6 4 -0.7232 -1.3473
-5 6 5 -1.8849 -3.9636
-5 6 6 -2.0829 -2.0102
-5 6 7 -1.5258 -3.5580
-5 6 8 -1.0232 -2.2268
-5 6 9 -1.2086 0.5878
-5 6 10 -0.7058 -1.7101
-5 6 11 1.3676 3.1637
-5 6 12 -0.6042 -0.4658
-5 6 13 2.7224 1.9743
-5 6 14 -0.0502 -0.4760
-5 6 15 0.3062 -1.5181
-5 6 16 0.7765 -1.2983
-5 6 17 -1.4013 -2.9701
-5 6 18 -0.4331 -0.2886
-5 6 19 -0.9429 -2.2616
-5 6 20 -2.4119 0.1215
-5 6 21 0.5825 -1.8236
-5 6 22 -1.0860 -0.2785
-5 6 23 1.5672 0.2869
-5 6 24 0.3568 0.5584
-5 6 25 0.5115 2.0875
-5 7 -4 -0.5405 -0.6635
-5 7 -3 0.5740 -0.7778
-5 7 -2 -2.8253 -0.8603
-5 7 -1 0.4961 1.4528
-5 7 0 0.3951 -2.4121
-5 7 1 -0.0507 2.8299
-5 7 2 3.0072 -2.7817
-5 7 3 -0.8214 -1.4907
-5 7 4 2.4536 -2.9558
-5 7 5 -0.1307 -6.3889
-5 7 6 1.1112 -2.6422
-5 7 7 0.4151 -4.1745
-5 7 8 -1.5354 -1.7928
-5 7 9 -0.1922 1.1213
-5 7 10 -2.9877 -0.4353
-5 7 11 0.0675 3.0670
-5 7 12 -1.3308 1.6880
-5 7 13 0.0583 1.3612
-5 7 14 0.6535 1.3668
-5 7 15 -0.6433 -1.3054
-5 7 16 1.2246 -0.6217
-5 7 17 -0.3735 -1.7587
-5 7 18 0.5140 -0.5532
-5 7 19 0.4109 -1.0150
-5 7 20 0.3526 0.3742
-5 7 21 1.1165 -0.7397
-5 7 22 0.6114 1.0525
-5 7 23 0.8711 0.2207
-5 7 24 -0.4931 1.2094
-5 8 -4 0.4121 -0.3200
-5 8 -3 -0.4710 -1.3023
-5 8 -2 -1.1695 0.4342
-5 8 -1 0.5572 0.1764
-5 8 0 -0.4959 -0.1704
-5 8 1 0.5494 2.3479
-5 8 2 1.9545 -1.4448
-5 8 3 1.3104 0.9058
-5 8 4 4.3943 -1.9126
-5 8 5 2.4554 -1.0315
-5 8 6 2.8014 -0.6596
-5 8 7 1.2555 -1.5581
-5 8 8 -2.1876 -0.3639
-5 8 9 -0.3521 -1.5889
-5 8 10 -3.0506 -0.6136
-5 8 11 -0.9190 0.0657
-5 8 12 0.1629 0.5446
-5 8 13 -1.8419 1.5308
-5 8 14 1.8001 0.3007
-5 8 15 -1.8868 0.2233
-5 8 16 1.3402 -0.4762
-5 8 17 -0.5120 -1.4167
-5 8 18 0.3940 0.9519
-5 8 19 0.4482 -1.3215
-5 8 20 0.2426 2.0008
-5 8 21 0.3891 -0.4208
-5 8 22 0.3723 1.2338
-5 9 -4 0.8208 -0.5848
-5 9 -3 -0.9530 -0.1371
-5 9 -2 0.9800 0.7554
-5 9 -1 -1.2019 -0.6049
-5 9 0 0.5707 0.5375
-5 9 1 -1.1226 0.4633
-5 9 2 0.3611 0.1292
-5 9 3 0.6806 2.0749
-5 9 4 -0.1107 0.9031
-5 9 5 1.2812 2.5289
-5 9 6 -1.1979 1.1971
-5 9 7 -0.1619 -0.8004
-5 9 8 -1.4370 0.2777
-5 9 9 0.0840 -3.0448
-5 9 10 0.0101 0.2423
-5 9 11 0.3252 0.2629
-5 9 12 0.7911 0.9260
-5 9 13 -0.8855 2.6408
-5 9 14 0.2703 0.0104
-5 9 15 -0.6568 0.8447
-5 9 16 0.5881 -0.5026
-5 9 17 -0.2696 -0.6712
-5 9 18 1.2818 1.1717
-5 9 19 -0.9968 -0.6052
-5 9 20 1.0164 1.8727
-5 10 -4 -0.1728 0.2134
-5 10 -3 -0.6709 1.9083
-5 10 -2 0.9801 0.6144
-5 10 -1 -1.2529 1.4485
-5 10 0 1.3195 -0.4585
-5 10 1 -2.0414 0.7413
-5 10 2 -0.1148 -0.2770
-5 10 3 -1.7898 -0.0167
-5 10 4 -2.4201 0.8718
-5 10 5 -1.2330 -0.2480
-5 10 6 -1.8564 0.3784
-5 10 7 -1.3448 -1.4131
-5 10 8 0.6743 0.4359
-5 10 9 -0.6660 -2.0015
-5 10 10 0.3987 1.9948
-5 10 11 -0.3559 0.0923
-5 10 12 -1.2613 2.1302
-5 10 13 -0.8745 0.8980
-5 10 14 -0.8555 1.0598
-5 10 15 -0.1317 -0.3818
-5 10 16 0.1111 0.6286
-5 10 17 0.1053 -0.1483
-5 11 -4 -1.4527 -0.1041
-5 11 -3 -0.7385 1.4041
-5 11 -2 -1.2348 0.3573
-5 11 -1 -0.4713 1.5878
-5 11 0 -0.8442 -0.9589
-5 11 1 -1.2093 0.8090
-5 11 2 -0.0439 -1.7682
-5 11 3 -2.1604 -0.7929
-5 11 4 -0.0070 -0.6984
-5 11 5 -1.6447 -0.4936
-5 11 6 0.0112 -0.4361
-5 11 7 -1.3396 0.5404
-5 11 8 1.0885 -0.3879
-5 11 9 -1.5295 -0.7948
-5 11 10 0.6941 1.0258
-5 11 11 -1.1025 -1.8806
-5 11 12 -0.6706 1.3769
-5 11 13 -0.7963 -0.9600
-5 12 -3 0.3221 -0.1463
-5 12 -2 -1.0485 -0.2166
-5 12 -1 0.2835 -0.4354
-5 12 0 -1.1032 -0.6565
-5 12 1 0.2205 -0.2897
-5 12 2 0.0907 -1.6642
-5 12 3 -0.6565 0.2988
-5 12 4 0.5649 -1.0963
-5 12 5 -1.0897 0.7758
-5 12 6 -0.6726 -0.4569
-4 0 -2 4.6862 2.2597
-4 0 0 11.5736 4.4761
-4 0 2 6.7785 1.8383
-4 0 4 2.4446 -3.0831
-4 0 6 6.5745 -0.5219
-4 0 8 4.9757 3.8461
-4 0 10 -2.8313 -0.1745
-4 0 12 -5.0386 -2.1412
-4 0 14 -3.7499 0.5260
-4 0 16 -1.1690 -1.0747
-4 0 18 -0.0640 -2.7895
-4 0 20 -3.6018 -1.8365
-4 0 22 -5.0452 -1.0973
-4 0 24 -2.0221 -1.3056
-4 0 26 0.5613 -2.2871
-4 0 28 0.0133 -1.7435
-4 1 -3 -0.3115 -0.9486
-4 1 -2 2.5705 3.0529
-4 1 -1 -1.4673 6.1585
-4 1 0 6.0894 3.5914
-4 1 1 -2.7553 6.6168
-4 1 2 3.0086 0.4921
-4 1 3 -0.3649 1.3701
-4 1 4 1.0998 -2.2440
-4 1 5 1.4002 1.3203
-4 1 6 4.1797 0.4402
-4 1 7 -2.2188 3.5673
-4 1 8 3.7336 2.3771
-4 1 9 -3.1186 -0.4342
-4 1 10 -0.4454 -1.3747
-4 1 11 0.2522 -3.7632
-4 1 12 -2.0870 -2.3787
-4 1 13 0.7016 -3.2283
-4 1 14 -1.8796 0.0514
-4 1 15 1.3199 -1.9886
-4 1 16 -0.6065 -0.7031
-4 1 17 2.4209 0.2578
-4 1 18 -0.3666 -1.4844
-4 1 19 1.4697 -0.2222
-4 1 20 -2.9748 0.9569
-4 1 21 2.3754 -2.3919
-4 1 22 -4.3858 3.4278
-4 1 23 3.5986 -1.3478
-4 1 24 -2.4595 2.4627
-4 1 25 2.4530 0.4447
-4 1 26 0.0476 -0.2084
-4 1 27 0.8886 0.4480
-4 1 28 -0.0700 -0.7471
-4 1 29 -0.0099 -0.5132
-4 2 -3 -2.2584 -1.4455
-4 2 -2 -0.9258 3.2537
-4 2 -1 -3.0196 4.4933
-4 2 0 -1.3734 0.3073
-4 2 1 -2.7758 3.8048
-4 2 2 -0.5505 -2.4542
-4 2 3 0.3438 -1.1598
-4 2 4 0.6610 -1.2263
-4 2 5 0.6499 0.0137
-4 2 6 0.8205 0.8164
-4 2 7 -3.9393 3.3941
-4 2 8 1.3654 -0.7504
-4 2 9 -3.6672 0.5447
-4 2 10 2.4110 -2.6350
-4 2 11 0.9617 -2.4555
-4 2 12 1.9764 -1.5563
-4 2 13 2.1323 -2.7580
-4 2 14 1.4224 0.9040
-4 2 15 3.0825 -1.7987
-4 2 16 0.6065 1.8364
-4 2 17 2.2571 0.6361
-4 2 18 -1.2208 0.1827
-4 2 19 -2.6389 -0.5569
-4 2 20 -1.6831 0.9531
-4 2 21 -4.1793 -3.8642
-4 2 22 -1.4131 5.0887
-4 2 23 -1.7143 -3.1989
-4 2 24 -1.0795 5.0826
-4 2 25 -0.2246 -0.4810
-4 2 26 0.0043 1.3937
-4 2 27 -0.5825 0.4527
-4 2 28 -0.0541 -0.2589
-4 2 29 -0.6609 -0.5146
-4 3 -3 -4.7916 -1.7777
-4 3 -2 -1.8648 1.7341
-4 3 -1 -2.5020 -0.3401
-4 3 0 -1.9175 -1.5819
-4 3 1 0.3544 -0.2887
-4 3 2 1.3034 -2.2476
-4 3 3 1.7185 -1.7872
-4 3 4 2.5699 0.4774
-4 3 5 -0.0409 -0.6824
-4 3 6 0.0109 0.3777
-4 3 7 -3.0785 1.3038
-4 3 8 -0.1203 -3.3565
-4 3 9 -2.3613 0.8857
-4 3 10 2.5654 -3.8044
-4 3 11 0.3464 -0.2438
-4 3 12 3.1289 -0.6237
-4 3 13 1.7122 -0.9454
-4 3 14 2.4254 3.2366
-4 3 15 2.0928 -0.0335
-4 3 16 0.0656 3.2615
-4 3 17 -0.5663 0.8907
-4 3 18 -1.8678 -4.4273
-4 3 19 -4.6818 -1.1430
-4 3 20 0.5124 -8.5936
-4 3 21 -5.8762 -2.7407
-4 3 22 2.1580 -2.3326
-4 3 23 -4.3558 -1.7602
-4 3 24 0.8547 2.3274
-4 3 25 -2.0533 -0.2272
-4 3 26 0.0474 0.6006
-4 3 27 -0.8933 0.3956
-4 3 28 -0.4115 -0.8116
-4 4 -3 -5.5688 -2.4968
-4 4 -2 -0.9737 -1.2242
-4 4 -1 -1.7499 -2.4253
-4 4 0 -0.0422 -1.0065
-4 4 1 0.6168 -0.2415
-4 4 2 2.3987 -0.1140
-4 4 3 0.0847 0.3547
-4 4 4 2.8158 1.6124
-4 4 5 -0.9760 -0.2322
-4 4 6 0.5348 0.7764
-4 4 7 -0.5317 -0.6002
-4 4 8 0.5841 -3.0182
-4 4 9 0.9334 0.6134
-4 4 10 2.5126 -4.3746
-4 4 11 0.8096 1.6337
-4 4 12 2.9531 -1.3213
-4 4 13 -0.1103 0.6636
-4 4 14 1.8438 3.8543
-4 4 15 -0.3416 0.0014
-4 4 16 -1.1351 2.4327
-4 4 17 1.2196 -0.3987
-4 4 18 -1.4669 -8.1787
-4 4 19 4.2213 -0.3717
-4 4 20 1.8011 -12.1891
-4 4 21 2.8662 0.8468
-4 4 22 1.8591 -4.6540
-4 4 23 -1.7425 0.5435
-4 4 24 0.0465 0.7720
-4 4 25 -2.1543 -0.4182
-4 4 26 -0.0602 0.2348
-4 4 27 -0.2325 -0.2562
-4 5 -3 -2.3508 -2.9187
-4 5 -2 1.0430 -3.6201
-4 5 -1 -0.3548 -2.2491
-4 5 0 1.1092 -1.3549
-4 5 1 -0.5655 0.4816
-4 5 2 1.7240 -0.9651
-4 5 3 -0.4631 1.1470
-4 5 4 2.2410 0.4112
-4 5 5 0.2408 -0.2431
-4 5 6 2.1111 1.7245
-4 5 7 1.3764 -0.7244
-4 5 8 2.1777 0.3007
-4 5 9 2.5033 1.7784
-4 5 10 0.7650 -2.2324
-4 5 11 1.8218 3.5694
-4 5 12 -0.1599 -1.9573
-4 5 13 -0.8209 2.3268
-4 5 14 0.6597 2.1807
-4 5 15 -2.6318 0.0513
-4 5 16 0.2013 2.3613
-4 5 17 1.9922 -1.1422
-4 5 18 0.3486 -2.6709
-4 5 19 8.6367 0.8916
-4 5 20 0.7959 -3.2042
-4 5 21 5.7823 2.4049
-4 5 22 -0.6604 -0.4361
-4 5 23 -1.1557 0.1408
-4 5 24 -0.5243 -0.1369
-4 5 25 -1.7680 -0.7973
-4 5 26 0.5749 -0.2431
-4 5 27 0.0695 0.0976
-4 6 -3 1.7934 -0.5460
-4 6 -2 2.5983 -2.4808
-4 6 -1 0.4329 0.3096
-4 6 0 1.7064 -1.0341
-4 6 1 -0.4879 1.4766
-4 6 2 1.2445 -0.2859
-4 6 3 1.6860 1.8012
-4 6 4 1.7595 3.0643
-4 6 5 2.4256 1.1258
-4 6 6 2.5248 4.6613
-4 6 7 1.3695 1.1759
-4 6 8 1.7619 2.0632
-4 6 9 1.3992 1.9923
-4 6 10 -2.0510 -1.1976
-4 6 11 2.0145 1.3259
-4 6 12 -3.8134 -1.3750
-4 6 13 -0.2252 0.7245
-4 6 14 -1.4536 0.4959
-4 6 15 -3.4201 0.6287
-4 6 16 1.0008 -0.3144
-4 6 17 -0.6231 0.7863
-4 6 18 1.7984 -1.2018
-4 6 19 3.3700 2.3502
-4 6 20 0.2740 0.7215
-4 6 21 1.1199 1.6863
-4 6 22 -1.1631 0.6274
-4 6 23 -1.1196 -0.7088
-4 6 24 -0.3116 -0.7643
-4 6 25 -0.0830 -0.1113
-4 7 -3 2.6465 1.3898
-4 7 -2 0.7195 -0.7410
-4 7 -1 -0.9263 2.2916
-4 7 0 0.5428 -1.2023
-4 7 1 -2.0261 1.9338
-4 7 2 -0.0314 1.7858
-4 7 3 -1.0979 1.8045
-4 7 4 -0.8065 6.6342
-4 7 5 -1.0306 1.4245
-4 7 6 0.0212 5.9693
-4 7 7 0.2222 1.7862
-4 7 8 0.6397 1.5324
-4 7 9 2.2023 1.1539
-4 7 10 -1.2666 -0.5004
-4 7 11 2.1440 -1.5518
-4 7 12 -2.2857 0.3590
-4 7 13 -0.8494 -2.0621
-4 7 14 -0.8271 0.1529
-4 7 15 -1.9137 -0.3239
-4 7 16 0.5926 -2.1648
-4 7 17 2.0817 1.7763
-4 7 18 0.2677 -2.6007
-4 7 19 3.2826 3.1792
-4 7 20 -0.9076 -1.0352
-4 7 21 -0.0357 1.2975
-4 7 22 -0.6447 -0.3415
-4 7 23 -0.5152 -0.7718
-4 7 24 -0.1081 0.0843
-4 8 -3 0.6193 0.3567
-4 8 -2 -0.6683 -0.4100
-4 8 -1 -1.4699 0.9734
-4 8 0 0.1655 -2.5439
-4 8 1 -2.6828 0.8979
-4 8 2 -0.1066 -0.3768
-4 8 3 -4.4834 -0.1883
-4 8 4 -1.3575 2.4668
-4 8 5 -4.0678 -1.0149
-4 8 6 -0.7263 2.6148
-4 8 7 0.1363 1.2416
-4 8 8 0.1023 1.7482
-4 8 9 2.1775 2.1885
-4 8 10 -0.0140 1.3836
-4 8 11 0.2704 -0.5975
-4 8 12 0.1776 0.8416
-4 8 13 -1.9372 -1.2889
-4 8 14 0.8731 -0.1710
-4 8 15 -0.8029 0.1741
-4 8 16 0.7178 0.5896
-4 8 17 3.0487 0.4239
-4 8 18 -1.3245 2.1065
-4 8 19 3.4092 0.0792
-4 8 20 -2.2638 0.8602
-4 8 21 0.3554 -0.3657
-4 8 22 -0.4481 -0.5290
-4 9 -3 -1.7318 -0.2724
-4 9 -2 0.0699 -1.5652
-4 9 -1 -1.1666 0.0974
-4 9 0 1.2469 -2.5460
-4 9 1 -0.1485 0.9789
-4 9 2 1.1687 -1.8470
-4 9 3 -0.9571 0.1462
-4 9 4 0.7773 -1.3258
-4 9 5 -1.5049 -0.5330
-4 9 6 0.2439 0.3789
-4 9 7 -0.0087 1.4107
-4 9 8 -1.3465 1.3577
-4 9 9 0.4536 2.5021
-4 9 10 -0.7827 0.2775
-4 9 11 -0.8836 0.4272
-4 9 12 0.4289 0.0054
-4 9 13 -1.2373 -0.5796
-4 9 14 -0.4301 0.4967
-4 9 15 -0.7054 0.2554
-4 9 16 -0.4619 1.7077
-4 9 17 -0.7423 -0.8658
-4 9 18 0.1271 2.8983
-4 9 19 -0.8424 -2.7024
-4 9 20 -0.1656 1.2028
-4 10 -3 -0.7897 -0.9098
-4 10 -2 0.2954 -3.4802
-4 10 -1 0.3918 0.3474
-4 10 0 1.1427 -1.0722
-4 10 1 1.5680 1.7787
-4 10 2 0.2799 1.7873
-4 10 3 1.1990 1.5048
-4 10 4 -0.4103 0.5081
-4 10 5 -0.9619 0.6951
-4 10 6 -0.3353 -0.9594
-4 10 7 -1.2661 0.1148
-4 10 8 -1.4004 -0.3156
-4 10 9 0.9807 0.7061
-4 10 10 -1.0131 -0.1883
-4 10 11 0.7024 0.9239
-4 10 12 0.5044 0.4724
-4 10 13 -1.1622 -1.1071
-4 10 14 -0.3790 1.4953
-4 10 15 -0.8895 -2.1476
-4 10 16 -0.7117 0.8947
-4 10 17 -0.6819 -1.1141
-4 11 -3 1.7680 -0.9406
-4 11 -2 0.7160 -2.2494
-4 11 -1 2.2368 0.6149
-4 11 0 0.3451 0.9179
-4 11 1 -0.1012 1.2590
-4 11 2 -0.9004 3.4022
-4 11 3 -1.7548 -0.6056
-4 11 4 -1.2624 -0.1434
-4 11 5 -1.2188 -1.4948
-4 11 6 0.7123 -4.0236
-4 11 7 -0.3060 -0.9265
-4 11 8 1.0478 -1.2839
-4 11 9 0.8459 -0.0140
-4 11 10 -0.8198 1.8306
-4 11 11 0.5372 0.8350
-4 11 12 -0.2884 0.9062
-4 11 13 -1.1207 -0.2839
-4 11 14 1.1596 0.4226
-4 12 -3 1.5498 0.5050
-4 12 -2 0.3244 0.2983
-4 12 -1 1.5046 1.0854
-4 12 0 -0.3591 1.2943
-4 12 1 -1.3086 0.5023
-4 12 2 -0.0678 0.5106
-4 12 3 -1.9036 -1.7224
-4 12 4 1.2027 -1.8880
-4 12 5 1.3689 -1.6818
-4 12 6 2.2230 -3.1374
-4 12 7 2.0203 0.4798
-4 12 8 1.5391 -0.9861
-3 0 -1 -11.6608 -8.2187
-3 0 1 -16.8042 -1.4275
-3 0 3 -20.1347 7.3909
-3 0 5 -19.1595 1.9684
-3 0 7 -6.8621 -6.6949
-3 0 9 4.9192 -3.0076
-3 0 11 5.7650 1.1777
-3 0 13 3.0016 0.6250
-3 0 15 -0.1645 2.3346
-3 0 17 -0.8758 3.7823
-3 0 19 2.7011 3.6868
-3 0 21 4.5406 2.5677
-3 0 23 3.0988 1.4822
-3 0 25 0.2491 2.2422
-3 0 27 -0.6909 1.7876
-3 0 29 0.9788 0.5753
-3 1 -2 5.0117 -5.3653
-3 1 -1 -6.9808 -6.1216
-3 1 0 4.4561 -8.5124
-3 1 1 -11.0228 -1.7346
-3 1 2 -3.2937 -9.7660
-3 1 3 -13.0988 3.2797
-3 1 4 -5.2104 -11.6256
-3 1 5 -11.8446 0.1985
-3 1 6 2.8841 -7.7778
-3 1 7 -4.7927 -3.9356
-3 1 8 5.0851 1.8527
-3 1 9 1.6307 -1.2773
-3 1 10 0.1542 4.9690
-3 1 11 2.9290 1.3119
-3 1 12 -0.5932 2.2551
-3 1 13 2.1952 1.2045
-3 1 14 -0.6525 -0.0176
-3 1 15 0.6937 1.9962
-3 1 16 -2.3452 -1.6030
-3 1 17 0.5091 2.3926
-3 1 18 -3.0188 0.2212
-3 1 19 2.4348 0.9190
-3 1 20 -3.7543 2.8705
-3 1 21 3.5759 -1.3375
-3 1 22 -3.0554 2.5686
-3 1 23 2.2711 -1.3773
-3 1 24 -1.9245 1.3849
-3 1 25 -0.6937 0.0697
-3 1 26 -1.8072 0.2054
-3 1 27 -1.0328 -0.1774
-3 1 28 -0.9756 0.3386
-3 1 29 0.8456 -0.2029
-3 2 -2 6.8785 -3.8441
-3 2 -1 0.3177 0.3238
-3 2 0 5.8756 -7.3234
-3 2 1 -2.6839 0.8026
-3 2 2 -2.1094 -8.7885
-3 2 3 -2.2986 -1.3406
-3 2 4 -3.5685 -10.2625
-3 2 5 -0.0488 -0.6739
-3 2 6 4.3738 -6.6436
-3 2 7 -1.1355 2.0600
-3 2 8 5.7252 1.3358
-3 2 9 -2.8957 1.6925
-3 2 10 0.0660 3.9503
-3 2 11 -1.1472 0.7314
-3 2 12 -1.6546 2.2796
-3 2 13 0.3070 0.7192
-3 2 14 -2.0349 0.4666
-3 2 15 0.8242 -0.5342
-3 2 16 -2.6044 -0.7228
-3 2 17 1.7605 -1.0302
-3 2 18 -1.2192 1.5466
-3 2 19 1.4539 -2.1475
-3 2 20 0.3309 4.1143
-3 2 21 1.2310 -4.6499
-3 2 22 1.0238 3.4865
-3 2 23 0.3906 -3.9109
-3 2 24 0.3163 0.9201
-3 2 25 -1.6198 -1.8576
-3 2 26 0.0886 -1.1472
-3 2 27 -1.0421 -1.3614
-3 2 28 0.5309 0.0158
-3 2 29 0.3916 -0.4523
-3 3 -2 3.5420 1.4573
-3 3 -1 1.2590 3.9267
-3 3 0 0.4885 -2.6030
-3 3 1 -0.9401 2.6216
-3 3 2 -1.9531 -4.0286
-3 3 3 0.7036 -2.1266
-3 3 4 -0.9974 -2.8138
-3 3 5 3.2283 0.2110
-3 3 6 1.9694 -0.8237
-3 3 7 -0.1128 5.3432
-3 3 8 2.4242 0.3825
-3 3 9 -4.0385 3.7206
-3 3 10 0.6936 1.1348
-3 3 11 -2.8132 0.5019
-3 3 12 -0.9693 1.5559
-3 3 13 -0.9036 -1.1859
-3 3 14 -1.1715 0.0049
-3 3 15 0.7012 -2.4638
-3 3 16 0.5684 -0.5351
-3 3 17 1.1942 0.3614
-3 3 18 2.2107 1.5864
-3 3 19 -0.5514 2.6926
-3 3 20 3.8152 2.5481
-3 3 21 -0.5987 0.1300
-3 3 22 4.3162 1.7775
-3 3 23 0.0309 -1.8686
-3 3 24 2.0849 -0.2955
-3 3 25 -0.2830 -1.2163
-3 3 26 0.8440 -1.8369
-3 3 27 0.4064 -0.0325
-3 3 28 0.6650 -0.3694
-3 4 -2 0.5391 2.9627
-3 4 -1 -0.8393 1.3742
-3 4 0 -2.5199 -1.6667
-3 4 1 -1.4081 0.3094
-3 4 2 -0.8668 -2.3996
-3 4 3 -0.6735 -1.8970
-3 4 4 0.5928 0.7618
-3 4 5 0.1935 -0.3105
-3 4 6 -0.8240 1.9278
-3 4 7 -1.7622 3.2426
-3 4 8 -1.3442 -0.6947
-3 4 9 -3.6418 3.7492
-3 4 10 0.0610 -1.4412
-3 4 11 -3.0734 1.7444
-3 4 12 0.4027 0.2150
-3 4 13 -0.9270 -1.7431
-3 4 14 1.1372 0.1572
-3 4 15 1.8395 -1.9521
-3 4 16 0.9335 -0.1745
-3 4 17 1.1954 3.7012
-3 4 18 -2.0863 -0.4967
-3 4 19 -0.8855 6.5760
-3 4 20 -1.5052 -0.9211
-3 4 21 0.3200 3.3777
-3 4 22 2.0000 0.2811
-3 4 23 1.1002 -0.2873
-3 4 24 1.7981 0.3063
-3 4 25 0.5522 -1.2366
-3 4 26 0.1075 -0.5572
-3 4 27 1.0254 -0.0459
-3 4 28 -0.3637 0.4728
-3 5 -2 -0.4916 1.8363
-3 5 -1 -1.0455 -0.0326
-3 5 0 -1.2449 -1.9061
-3 5 1 -0.9391 0.7242
-3 5 2 0.3852 -2.2511
-3 5 3 -2.0576 0.3583
-3 5 4 0.4586 0.5585
-3 5 5 -2.9141 -1.0528
-3 5 6 -1.6478 1.0313
-3 5 7 -2.8864 -0.9446
-3 5 8 -2.2942 -2.2349
-3 5 9 -1.1000 1.2006
-3 5 10 -1.3019 -3.3993
-3 5 11 0.0596 1.8153
-3 5 12 0.3851 -1.4113
-3 5 13 0.5417 -0.8580
-3 5 14 3.2349 0.6193
-3 5 15 1.2165 -0.5852
-3 5 16 1.4411 0.8931
-3 5 17 -0.0641 2.4191
-3 5 18 -4.4359 -1.4661
-3 5 19 -0.2012 1.9964
-3 5 20 -4.2258 -1.9078
-3 5 21 1.4471 0.3970
-3 5 22 0.2848 0.4571
-3 5 23 0.5499 -0.5636
-3 5 24 1.4943 0.1515
-3 5 25 -0.3695 -1.4664
-3 5 26 0.2848 -0.6568
-3 5 27 0.2582 -0.6113
-3 6 -2 -0.9139 0.0404
-3 6 -1 -0.9670 -0.6870
-3 6 0 -1.1822 -1.8877
-3 6 1 -0.3493 0.9830
-3 6 2 -1.6913 -3.0980
-3 6 3 -1.8013 0.0618
-3 6 4 -1.5286 -1.9118
-3 6 5 -3.4091 -2.9663
-3 6 6 -0.8852 -1.3854
-3 6 7 -2.2115 -3.2500
-3 6 8 -0.5340 -2.1259
-3 6 9 1.9094 -0.3674
-3 6 10 -1.2539 -1.1622
-3 6 11 3.7237 0.4090
-3 6 12 0.1732 0.4406
-3 6 13 2.4022 -0.0937
-3 6 14 3.3177 1.0269
-3 6 15 -0.3163 3.5128
-3 6 16 1.3960 -0.9371
-3 6 17 -2.9220 5.3775
-3 6 18 -2.1966 -3.8861
-3 6 19 -1.9048 1.6182
-3 6 20 -1.2148 -2.3699
-3 6 21 0.2220 -0.7493
-3 6 22 0.5518 -0.0451
-3 6 23 0.2408 -0.7669
-3 6 24 0.8951 -1.4059
-3 6 25 0.5030 -0.9795
-3 6 26 0.4987 -1.4105
-3 7 -2 1.0656 -1.6675
-3 7 -1 -0.5950 -1.3391
-3 7 0 1.1402 -1.5593
-3 7 1 0.6882 -1.4169
-3 7 2 -0.4999 -2.3947
-3 7 3 1.1796 -3.0633
-3 7 4 -0.0354 -2.6318
-3 7 5 -0.4749 -3.9821
-3 7 6 1.1159 -2.8396
-3 7 7 -0.9605 -2.1643
-3 7 8 0.1726 -1.3925
-3 7 9 1.3815 -0.1225
-3 7 10 -1.4141 1.5142
-3 7 11 2.3919 -0.6502
-3 7 12 0.6441 2.6557
-3 7 13 0.6683 0.0717
-3 7 14 0.7121 1.3358
-3 7 15 -1.2835 4.3664
-3 7 16 -5.3491 -3.6578
-3 7 17 -1.4027 6.1351
-3 7 18 -6.6314 -7.5213
-3 7 19 -0.4011 3.2747
-3 7 20 -1.4145 -3.9577
-3 7 21 -0.0595 0.1621
-3 7 22 0.7518 -0.0284
-3 7 23 0.7055 -0.9830
-3 7 24 0.2603 -0.5310
-3 8 -2 3.0798 -1.4775
-3 8 -1 -0.7609 1.4017
-3 8 0 3.9337 -0.9491
-3 8 1 -0.5078 0.1215
-3 8 2 2.7666 0.0233
-3 8 3 1.2479 -2.0162
-3 8 4 2.0306 -0.1687
-3 8 5 1.4178 -1.6365
-3 8 6 1.2514 -2.7378
-3 8 7 0.2085 0.2219
-3 8 8 -0.3091 -2.5872
-3 8 9 -0.2155 -0.4056
-3 8 10 -1.3270 0.4762
-3 8 11 0.1223 -1.7281
-3 8 12 0.3156 0.8324
-3 8 13 -1.1143 -0.5794
-3 8 14 -0.7965 -1.0486
-3 8 15 -1.3036 -0.9931
-3 8 16 -6.7679 -3.2682
-3 8 17 2.4250 -2.6069
-3 8 18 -7.4577 -3.9847
-3 8 19 3.5362 -0.8936
-3 8 20 -1.7383 -1.3167
-3 8 21 0.1892 0.5362
-3 8 22 1.0498 0.9257
-3 8 23 -0.6982 -0.4377
-3 9 -2 1.7969 -1.3343
-3 9 -1 -1.0199 4.0403
-3 9 0 1.1184 -2.5101
-3 9 1 -1.7731 1.9864
-3 9 2 0.6876 -1.7972
-3 9 3 -0.6411 -0.8638
-3 9 4 1.0027 -0.4848
-3 9 5 1.6171 -0.6252
-3 9 6 0.0208 -2.1330
-3 9 7 2.1844 1.7165
-3 9 8 -0.9305 -3.8714
-3 9 9 -0.0604 0.3128
-3 9 10 -0.1314 -1.8320
-3 9 11 -0.2257 -3.0442
-3 9 12 0.5840 -0.3750
-3 9 13 1.0949 -2.6192
-3 9 14 0.2552 -1.6787
-3 9 15 0.8326 -3.0694
-3 9 16 -0.2758 -0.7858
-3 9 17 1.4478 -5.0239
-3 9 18 -0.5149 2.0982
-3 9 19 1.3444 -2.3402
-3 9 20 -0.1771 2.2706
-3 9 21 -0.8797 0.9566
-3 10 -2 -1.1277 -0.9294
-3 10 -1 0.3818 1.9946
-3 10 0 -2.3097 -3.1873
-3 10 1 1.5961 -2.1849
-3 10 2 -0.8188 -3.3303
-3 10 3 2.3865 -3.1223
-3 10 4 1.9337 -0.5918
-3 10 5 2.2736 -0.1552
-3 10 6 0.3973 0.7221
-3 10 7 2.5780 2.0337
-3 10 8 -2.3537 -2.5693
-3 10 9 1.4375 0.6103
-3 10 10 0.4572 -3.6321
-3 10 11 0.2279 -2.6065
-3 10 12 3.0540 0.3795
-3 10 13 1.2736 -3.0018
-3 10 14 1.3690 1.9206
-3 10 15 1.1848 -1.2549
-3 10 16 0.9338 0.8066
-3 10 17 -0.9173 -0.6942
-3 10 18 1.5570 1.3789
-3 11 -2 -1.8988 -0.2705
-3 11 -1 0.7052 -1.2458
-3 11 0 -0.2986 -0.6257
-3 11 1 3.5367 -4.8382
-3 11 2 2.4221 1.1978
-3 11 3 3.5805 -2.1213
-3 11 4 2.7592 2.9851
-3 11 5 -0.3574 2.7885
-3 11 6 0.0059 2.6335
-3 11 7 -0.8887 1.7122
-3 11 8 -1.9945 -0.5247
-3 11 9 2.2943 -0.7403
-3 11 10 0.6866 -2.5384
-3 11 11 1.5053 -0.3536
-3 11 12 3.1544 0.1026
-3 11 13 -1.1545 -0.5832
-3 11 14 1.0061 2.2331
-3 11 15 -0.7612 -1.1483
-3 12 -2 -0.6912 -1.0045
-3 12 -1 -0.1072 -1.0198
-3 12 0 1.5977 0.5899
-3 12 1 0.7109 -1.5097
-3 12 2 2.7173 3.3530
-3 12 3 -0.5378 0.7308
-3 12 4 -0.0803 2.8862
-3 12 5 -3.2363 2.8684
-3 12 6 -1.7496 0.0923
-3 12 7 -2.7776 1.1570
-3 12 8 -0.4049 -0.4673
-3 12 9 0.9087 -0.4634
-2 0 0 30.3828 -0.8802
-2 0 2 49.4330 -7.3194
-2 0 4 39.9205 0.5058
-2 0 6 7.7171 7.9798
-2 0 8 -11.2631 2.9833
-2 0 10 -7.4652 -1.5296
-2 0 12 -1.2277 -1.6687
-2 0 14 0.7226 -2.4402
-2 0 16 0.1018 -1.6936
-2 0 18 -1.7480 -0.8536
-2 0 20 -2.3881 -0.4920
-2 0 22 -2.9421 -0.4963
-2 0 24 -1.3075 -1.3605
-2 0 26 1.1456 -0.4150
-2 0 28 0.2791 0.2191
-2 1 -1 -2.9828 7.3518
-2 1 0 22.6760 1.6302
-2 1 1 6.0645 21.8547
-2 1 2 34.1802 -1.5749
-2 1 3 5.0267 27.6057
-2 1 4 26.3671 1.5084
-2 1 5 -4.4796 13.0907
-2 1 6 5.6975 4.4729
-2 1 7 -4.8499 -5.7103
-2 1 8 -6.1518 1.9791
-2 1 9 1.0182 -7.7834
-2 1 10 -4.7580 -0.8306
-2 1 11 0.6985 -1.1866
-2 1 12 -1.5564 -2.0608
-2 1 13 -0.9258 1.7678
-2 1 14 -0.8902 -2.4638
-2 1 15 -0.3246 1.7669
-2 1 16 -1.4693 -1.3481
-2 1 17 0.5637 -0.6702
-2 1 18 -1.6417 0.0935
-2 1 19 1.3166 -2.4628
-2 1 20 -1.5827 0.9077
-2 1 21 0.4688 -2.5381
-2 1 22 -1.6145 0.1328
-2 1 23 0.7348 -2.4441
-2 1 24 0.2039 -0.1178
-2 1 25 2.3007 -0.7050
-2 1 26 1.1959 1.5746
-2 1 27 1.9761 0.1154
-2 1 28 -0.0542 1.2159
-2 1 29 1.0534 -0.8682
-2 2 -1 -4.6215 8.5119
-2 2 0 7.9543 2.0493
-2 2 1 2.9050 24.0118
-2 2 2 6.1242 4.2362
-2 2 3 2.0128 28.3979
-2 2 4 1.8709 -0.1425
-2 2 5 -5.6846 12.2510
-2 2 6 1.9381 -3.8217
-2 2 7 -5.1833 -6.2399
-2 2 8 2.5765 -0.8003
-2 2 9 0.5744 -7.9600
-2 2 10 -0.0777 0.6550
-2 2 11 0.8518 -1.5634
-2 2 12 -1.7249 -1.6584
-2 2 13 -0.9172 1.1631
-2 2 14 -2.2016 -1.2663
-2 2 15 -0.8683 0.0658
-2 2 16 -2.1909 0.8706
-2 2 17 -0.0701 -2.5188
-2 2 18 -0.7027 2.8352
-2 2 19 -0.5278 -3.1815
-2 2 20 -0.5593 3.3713
-2 2 21 -1.5574 -2.6584
-2 2 22 -0.3691 1.2612
-2 2 23 0.0066 -1.5737
-2 2 24 1.3151 0.9868
-2 2 25 1.1585 0.3051
-2 2 26 1.1359 2.4305
-2 2 27 0.7717 -0.2757
-2 2 28 0.4002 1.4811
-2 2 29 1.0788 -1.3165
-2 3 -1 -0.3073 4.7236
-2 3 0 0.0648 -0.5351
-2 3 1 0.0860 12.0862
-2 3 2 -7.0137 2.6164
-2 3 3 -0.4052 10.5922
-2 3 4 -7.6561 -3.0493
-2 3 5 -0.3025 2.2572
-2 3 6 1.6619 -7.4280
-2 3 7 -0.0075 -3.2716
-2 3 8 6.8386 -2.4814
-2 3 9 -0.5412 -3.3337
-2 3 10 2.5523 0.8646
-2 3 11 -0.9385 -1.5201
-2 3 12 -1.4722 -0.6679
-2 3 13 -1.9176 0.0498
-2 3 14 -2.2260 -0.4014
-2 3 15 -2.9859 -0.6354
-2 3 16 -0.7921 0.8651
-2 3 17 -2.8517 -1.8093
-2 3 18 0.7589 1.4942
-2 3 19 -4.3175 -1.4882
-2 3 20 -0.5343 1.1034
-2 3 21 -4.7146 -1.6753
-2 3 22 -1.2240 0.2292
-2 3 23 -1.0052 -0.7649
-2 3 24 -0.0602 0.6044
-2 3 25 1.0732 0.7732
-2 3 26 0.4806 0.8040
-2 3 27 0.8977 0.0667
-2 3 28 0.6539 0.4906
-2 4 -1 2.8255 2.8550
-2 4 0 -0.4233 -0.2448
-2 4 1 -0.2038 3.5378
-2 4 2 -3.9406 0.3210
-2 4 3 -0.3284 -0.6930
-2 4 4 -2.1144 -1.6359
-2 4 5 3.7036 -2.0986
-2 4 6 4.0701 -2.6315
-2 4 7 3.5271 0.9162
-2 4 8 5.9722 -1.1204
-2 4 9 -0.7761 1.2981
-2 4 10 2.4539 -0.8793
-2 4 11 -2.3044 -0.9139
-2 4 12 -1.3857 -1.3683
-2 4 13 -2.8044 -1.4286
-2 4 14 -2.9946 -1.2264
-2 4 15 -2.7694 -0.8782
-2 4 16 -1.3240 -1.3846
-2 4 17 -1.0076 0.8163
-2 4 18 -0.2126 -2.1423
-2 4 19 -1.9919 1.2773
-2 4 20 -1.5782 -3.2018
-2 4 21 -3.3168 -1.1939
-2 4 22 -1.4553 -1.5894
-2 4 23 -0.6595 -1.5045
-2 4 24 -0.3579 1.3957
-2 4 25 1.7526 0.1942
-2 4 26 -0.1110 1.3284
-2 4 27 1.6241 0.0605
-2 4 28 -0.1369 0.2787
-2 5 -1 1.8057 2.5394
-2 5 0 -0.0922 -0.9050
-2 5 1 -0.5253 2.0227
-2 5 2 0.8913 -1.7462
-2 5 3 -0.4400 -0.7647
-2 5 4 3.0787 0.0713
-2 5 5 2.6710 0.0930
-2 5 6 3.9446 2.2949
-2 5 7 2.3673 3.5672
-2 5 8 1.8058 1.0995
-2 5 9 -0.2770 2.8610
-2 5 10 -0.5215 -1.4965
-2 5 11 -1.0100 -0.7522
-2 5 12 -1.8490 -2.0347
-2 5 13 -2.0675 -2.8725
-2 5 14 -1.8823 -2.1371
-2 5 15 -1.7383 -2.1211
-2 5 16 -0.6221 -1.5384
-2 5 17 1.1744 1.1006
-2 5 18 -1.2085 -1.1602
-2 5 19 1.6403 1.6674
-2 5 20 -1.6247 -2.6772
-2 5 21 -0.1815 -0.6517
-2 5 22 0.3757 -1.1162
-2 5 23 -0.8006 -0.3590
-2 5 24 0.6918 2.5640
-2 5 25 0.0527 0.7407
-2 5 26 -0.2851 2.1327
-2 5 27 0.9061 -0.2488
-2 6 -1 1.8293 1.8068
-2 6 0 -0.2062 -1.4437
-2 6 1 1.0475 3.0840
-2 6 2 1.9699 -2.3966
-2 6 3 0.5302 2.4525
-2 6 4 3.6995 0.8872
-2 6 5 0.7716 2.6087
-2 6 6 1.9882 3.7134
-2 6 7 -0.1362 2.7926
-2 6 8 -1.5364 1.4851
-2 6 9 -0.3912 0.2319
-2 6 10 -2.4492 -0.5777
-2 6 11 0.0048 -2.6796
-2 6 12 -1.3958 -0.9712
-2 6 13 -0.4542 -2.9936
-2 6 14 0.9690 -3.7443
-2 6 15 0.1888 0.2144
-2 6 16 2.9014 -4.4342
-2 6 17 1.4734 3.3697
-2 6 18 1.2924 -1.9189
-2 6 19 1.8623 2.1780
-2 6 20 0.0679 -1.2660
-2 6 21 0.9699 0.9648
-2 6 22 0.7925 -0.4718
-2 6 23 -1.3118 2.1789
-2 6 24 -0.0605 1.3927
-2 6 25 -1.6297 1.5223
-2 6 26 -0.6482 1.2394
-2 7 -1 0.1989 1.2160
-2 7 0 -0.8129 0.9060
-2 7 1 0.7782 3.1701
-2 7 2 -0.1568 -0.3712
-2 7 3 0.2559 4.2776
-2 7 4 1.1438 1.2551
-2 7 5 -1.3912 3.9493
-2 7 6 0.3405 2.1299
-2 7 7 -1.4084 1.0652
-2 7 8 -1.3944 -0.0408
-2 7 9 0.4586 -1.9872
-2 7 10 -0.7335 -0.5750
-2 7 11 0.1271 -2.8530
-2 7 12 1.3291 -0.1980
-2 7 13 1.4816 -1.1025
-2 7 14 2.4680 -2.9247
-2 7 15 6.2319 4.7867
-2 7 16 1.8498 -4.8144
-2 7 17 6.3464 8.0394
-2 7 18 0.7471 -2.8267
-2 7 19 2.9280 3.6730
-2 7 20 0.5348 -0.3669
-2 7 21 1.2578 0.5324
-2 7 22 -0.2830 0.1784
-2 7 23 -0.2648 1.4814
-2 7 24 -1.2874 -0.0929
-2 8 -1 -3.3350 0.7164
-2 8 0 -0.2274 0.8724
-2 8 1 -1.6423 1.1776
-2 8 2 -1.4966 0.4755
-2 8 3 -0.3242 2.7757
-2 8 4 -1.9822 -0.0406
-2 8 5 -1.4172 3.5875
-2 8 6 -0.9022 -1.2941
-2 8 7 -0.6447 0.8998
-2 8 8 0.1978 -0.8272
-2 8 9 2.1006 -1.3437
-2 8 10 0.4053 0.4795
-2 8 11 1.4653 0.0270
-2 8 12 2.1285 0.5490
-2 8 13 2.2497 2.4629
-2 8 14 1.8212 1.7274
-2 8 15 7.3163 5.2872
-2 8 16 -2.5640 2.3170
-2 8 17 7.4696 5.5704
-2 8 18 -2.6769 0.6031
-2 8 19 2.4349 1.3890
-2 8 20 1.3868 0.3008
-2 8 21 0.0590 -1.3238
-2 8 22 1.4146 0.9110
-2 8 23 0.2749 -0.3697
-2 9 -1 -2.6910 1.8361
-2 9 0 0.8953 -0.6760
-2 9 1 -0.8325 1.2973
-2 9 2 -0.8231 1.7780
-2 9 3 0.6835 1.3166
-2 9 4 -3.3317 0.9508
-2 9 5 0.9540 1.8767
-2 9 6 -2.1839 -2.5435
-2 9 7 1.2317 1.9429
-2 9 8 0.8614 -0.8011
-2 9 9 1.3598 0.5378
-2 9 10 0.1099 2.9388
-2 9 11 1.0517 0.9768
-2 9 12 -0.4760 2.4371
-2 9 13 0.7618 3.2898
-2 9 14 0.1098 3.1658
-2 9 15 1.3815 2.3346
-2 9 16 -1.7679 4.5827
-2 9 17 1.9081 -0.7501
-2 9 18 -1.0265 1.8164
-2 9 19 0.7429 -1.2630
-2 9 20 2.6276 -0.4139
-2 9 21 -0.4318 -0.1781
-2 10 -1 0.1204 2.3039
-2 10 0 -0.9019 1.9073
-2 10 1 0.0678 2.1859
-2 10 2 -2.4265 5.2394
-2 10 3 -0.9501 0.2992
-2 10 4 -3.3058 3.3282
-2 10 5 0.7826 -1.0767
-2 10 6 -2.2402 -0.8563
-2 10 7 2.4577 1.5652
-2 10 8 -0.3717 -0.4921
-2 10 9 -0.4772 2.1780
-2 10 10 -0.4192 2.6749
-2 10 11 -2.0318 -0.2262
-2 10 12 -1.2535 2.4454
-2 10 13 -0.5334 0.3263
-2 10 14 -0.1448 0.7205
-2 10 15 -0.4275 0.7373
-2 10 16 1.3419 0.7991
-2 10 17 -0.5903 -1.0268
-2 10 18 1.6058 0.6688
-2 11 -1 -0.6487 0.5820
-2 11 0 -2.0796 4.1306
-2 11 1 -2.7343 -0.3293
-2 11 2 -3.3057 4.9882
-2 11 3 -3.6487 -2.0442
-2 11 4 -0.8488 1.7108
-2 11 5 -0.8054 -2.4357
-2 11 6 0.6671 0.1424
-2 11 7 1.4799 0.1379
-2 11 8 -1.0886 0.2266
-2 11 9 -1.1375 1.2935
-2 11 10 -1.0511 0.1829
-2 11 11 -2.7298 -0.7718
-2 11 12 0.4185 0.5340
-2 11 13 -0.1422 -0.9892
-2 11 14 0.6623 0.4030
-2 11 15 1.1639 0.6930
-2 12 -1 -1.6733 0.0896
-2 12 0 -0.3530 1.5170
-2 12 1 -3.3283 -1.6787
-2 12 2 -0.7259 1.1996
-2 12 3 -2.2672 -2.0814
-2 12 4 1.3697 -0.5743
-2 12 5 -0.1625 -0.2734
-2 12 6 2.3008 -0.3091
-2 12 7 0.1951 0.4987
-2 12 8 0.0479 0.0027
-2 12 9 -0.6516 -0.0818
-2 12 10 -0.6027 -0.7558
-1 0 1 -74.2148 4.1439
-1 0 3 -56.8813 -6.8627
-1 0 5 -9.2562 -7.9056
-1 0 7 16.2196 0.9144
-1 0 9 9.6571 3.2164
-1 0 11 0.0563 1.3868
-1 0 13 -1.2147 1.9606
-1 0 15 1.5092 0.7727
-1 0 17 2.8455 -1.0488
-1 0 19 1.1181 -1.7808
-1 0 21 0.8204 -1.8310
-1 0 23 1.2271 -1.9525
-1 0 25 0.6714 -2.9860
-1 0 27 0.2950 -1.5293
-1 0 29 -0.3559 0.8337
-1 1 0 -7.5562 -32.4948
-1 1 1 -52.3176 -0.1089
-1 1 2 -0.1152 -39.3875
-1 1 3 -39.8357 -4.9756
-1 1 4 7.3113 -16.0994
-1 1 5 -8.3354 -4.5864
-1 1 6 2.2996 8.6796
-1 1 7 9.7313 -0.1658
-1 1 8 -3.5888 9.7199
-1 1 9 7.2279 1.5758
-1 1 10 -0.8034 0.6319
-1 1 11 1.0399 1.6938
-1 1 12 1.6521 -2.5811
-1 1 13 0.3502 1.7986
-1 1 14 1.4540 -1.2204
-1 1 15 2.3016 0.7396
-1 1 16 1.6363 1.7461
-1 1 17 2.0494 -0.4247
-1 1 18 1.7889 2.4764
-1 1 19 0.3960 -0.7685
-1 1 20 2.2394 1.3974
-1 1 21 0.2710 -0.2765
-1 1 22 1.1897 1.2836
-1 1 23 0.6707 -1.3568
-1 1 24 -0.5878 0.7310
-1 1 25 1.1811 -3.4329
-1 1 26 -1.2692 0.4615
-1 1 27 0.8403 -2.0043
-1 1 28 -1.7493 0.5228
-1 1 29 -0.3806 0.2945
-1 2 0 -4.8594 -36.6554
-1 2 1 -9.5906 -4.1199
-1 2 2 2.8340 -42.7144
-1 2 3 -6.5547 1.7222
-1 2 4 8.4714 -17.3961
-1 2 5 -5.2894 3.8078
-1 2 6 2.6398 9.0431
-1 2 7 -1.8799 -0.4841
-1 2 8 -3.0346 11.0760
-1 2 9 2.4514 -1.1725
-1 2 10 -0.5315 1.4734
-1 2 11 2.8850 1.8684
-1 2 12 2.6938 -2.2646
-1 2 13 2.3248 1.6296
-1 2 14 2.9322 0.3689
-1 2 15 1.7846 -0.2680
-1 2 16 2.0430 3.4033
-1 2 17 -0.0495 -1.5690
-1 2 18 2.2215 2.7954
-1 2 19 -0.0770 -1.3334
-1 2 20 2.4949 1.2951
-1 2 21 0.8027 0.3393
-1 2 22 0.6550 1.0061
-1 2 23 0.8037 -0.3159
-1 2 24 -0.3809 1.6164
-1 2 25 0.7256 -2.0557
-1 2 26 -1.0667 2.6860
-1 2 27 -0.5361 -1.7173
-1 2 28 -2.2719 1.2624
-1 2 29 -1.1159 -0.7083
-1 3 0 0.2031 -17.0100
-1 3 1 12.2045 -1.8068
-1 3 2 2.2475 -17.1948
-1 3 3 9.4013 6.5703
-1 3 4 0.6661 -6.2349
-1 3 5 -3.8671 7.1574
-1 3 6 -1.5637 3.9832
-1 3 7 -7.9684 -0.5032
-1 3 8 -0.6526 5.9229
-1 3 9 -0.9420 -2.0939
-1 3 10 1.3203 2.5619
-1 3 11 3.6836 1.9554
-1 3 12 3.2157 0.1441
-1 3 13 2.9237 2.2744
-1 3 14 4.0112 1.2161
-1 3 15 -0.0011 -0.4814
-1 3 16 3.4711 1.9017
-1 3 17 -1.5777 -2.0695
-1 3 18 4.6384 1.1319
-1 3 19 0.2961 -0.8364
-1 3 20 4.5773 1.4969
-1 3 21 2.0685 0.6972
-1 3 22 0.8734 1.7559
-1 3 23 1.2515 0.6002
-1 3 24 -1.6774 2.2164
-1 3 25 -1.4392 0.0099
-1 3 26 -2.3469 2.2295
-1 3 27 -2.7771 -1.1763
-1 3 28 -1.8283 -0.2097
-1 4 0 1.3634 -2.5844
-1 4 1 7.1769 0.7542
-1 4 2 -0.3027 0.2832
-1 4 3 4.0713 3.5548
-1 4 4 -4.6573 -0.1600
-1 4 5 -4.5290 1.6045
-1 4 6 -3.4817 -1.7027
-1 4 7 -6.8115 -1.8482
-1 4 8 1.3117 0.5767
-1 4 9 -1.6771 -0.4688
-1 4 10 2.4155 3.1907
-1 4 11 2.9126 3.0183
-1 4 12 2.2529 2.8526
-1 4 13 3.2435 3.3215
-1 4 14 2.6141 1.2982
-1 4 15 0.9151 0.7970
-1 4 16 2.4968 -0.9728
-1 4 17 -0.1906 0.2626
-1 4 18 3.6756 -1.1076
-1 4 19 0.6237 2.7268
-1 4 20 3.6995 1.6033
-1 4 21 1.3885 2.5960
-1 4 22 0.2776 2.5253
-1 4 23 0.6790 0.0508
-1 4 24 -2.8797 1.1999
-1 4 25 -1.7102 -1.0875
-1 4 26 -2.6495 -0.2261
-1 4 27 -1.8154 -1.3125
-1 4 28 -0.5257 -0.8385
-1 5 0 0.6243 -0.9549
-1 5 1 0.0787 1.7250
-1 5 2 -0.3404 0.9179
-1 5 3 -1.4612 0.0677
-1 5 4 -3.0657 -1.3589
-1 5 5 -2.7800 -2.5974
-1 5 6 -1.8175 -3.9965
-1 5 7 -2.3866 -1.8802
-1 5 8 1.2369 -1.0219
-1 5 9 -0.6923 1.0545
-1 5 10 0.7296 3.5404
-1 5 11 1.3170 2.7619
-1 5 12 -0.3772 4.5105
-1 5 13 2.0499 2.6564
-1 5 14 -0.1865 2.1992
-1 5 15 1.8678 0.7466
-1 5 16 -0.2737 -1.3141
-1 5 17 1.8344 0.7122
-1 5 18 -0.1674 -1.9168
-1 5 19 0.3240 3.2314
-1 5 20 0.3318 0.5809
-1 5 21 -0.8879 2.1233
-1 5 22 0.1723 1.6627
-1 5 23 0.0337 -1.5805
-1 5 24 -0.8217 0.3635
-1 5 25 0.1600 -2.1946
-1 5 26 -0.8139 -0.5232
-1 5 27 -0.2751 -0.5078
-1 6 0 -0.4739 -1.7130
-1 6 1 -1.5596 1.8826
-1 6 2 -0.0258 -1.3987
-1 6 3 -2.4021 -0.7617
-1 6 4 -1.1498 -2.1829
-1 6 5 -0.7795 -3.3974
-1 6 6 -1.1301 -2.4892
-1 6 7 0.4518 -1.3170
-1 6 8 -0.1913 0.2542
-1 6 9 -0.5878 0.8117
-1 6 10 -0.3669 3.4375
-1 6 11 -1.1055 0.4489
-1 6 12 -1.3303 3.5965
-1 6 13 -0.8615 0.8880
-1 6 14 -1.8522 0.7998
-1 6 15 0.1750 0.7639
-1 6 16 -1.9962 -1.7034
-1 6 17 1.5175 0.5738
-1 6 18 -2.4821 -1.9912
-1 6 19 -0.2308 1.9245
-1 6 20 -1.3903 -1.4354
-1 6 21 -2.1859 1.5107
-1 6 22 1.3229 -0.5078
-1 6 23 -0.6237 -0.5941
-1 6 24 1.7139 0.3064
-1 6 25 0.7109 -1.0399
-1 6 26 0.2953 0.2693
-1 7 0 -0.4351 -2.3461
-1 7 1 -1.2815 0.9641
-1 7 2 0.5284 -3.2844
-1 7 3 -1.8167 -0.9664
-1 7 4 0.8651 -3.0003
-1 7 5 -0.0326 -3.0662
-1 7 6 -0.3476 -0.5490
-1 7 7 0.9267 -1.1148
-1 7 8 -1.5961 1.2092
-1 7 9 -0.9239 0.8125
-1 7 10 -0.2140 1.2756
-1 7 11 -2.7138 0.3014
-1 7 12 -0.6366 0.1146
-1 7 13 -2.3064 0.5099
-1 7 14 -3.5188 -2.8695
-1 7 15 -0.1526 0.9254
-1 7 16 -4.0562 -3.4846
-1 7 17 1.1639 0.0863
-1 7 18 -3.4200 -1.3394
-1 7 19 -0.1160 -0.0978
-1 7 20 -2.1927 -1.1970
-1 7 21 -1.3019 1.0075
-1 7 22 0.3395 -1.4398
-1 7 23 -0.4924 1.2432
-1 7 24 1.2755 -0.3007
-1 8 0 0.6275 -1.4168
-1 8 1 0.6716 0.3043
-1 8 2 0.8120 -3.2669
-1 8 3 1.0118 0.1243
-1 8 4 1.8467 -3.0976
-1 8 5 0.7754 -0.4754
-1 8 6 0.4746 0.3157
-1 8 7 0.0803 -0.8689
-1 8 8 -2.2126 1.6403
-1 8 9 -0.0505 0.2549
-1 8 10 -1.3319 -0.3852
-1 8 11 -1.6613 1.4577
-1 8 12 -1.4695 -2.4895
-1 8 13 -1.6653 0.1135
-1 8 14 -4.5768 -3.8773
-1 8 15 1.3310 -0.9491
-1 8 16 -4.3043 -2.5099
-1 8 17 1.1070 -0.8956
-1 8 18 -1.4730 0.5626
-1 8 19 -1.7032 -1.1907
-1 8 20 -0.5053 0.8280
-1 8 21 -1.7953 -0.3392
-1 8 22 -0.5337 -0.4223
-1 8 23 -0.1186 0.6431
-1 9 0 0.4298 0.5574
-1 9 1 1.0478 -1.1565
-1 9 2 -0.3122 -0.9388
-1 9 3 2.8185 -0.6283
-1 9 4 -0.0101 -1.3776
-1 9 5 1.4435 0.9141
-1 9 6 -0.2078 -0.2605
-1 9 7 -0.8990 -0.4054
-1 9 8 -1.0384 1.3058
-1 9 9 0.0552 -0.8443
-1 9 10 -1.7307 0.3034
-1 9 11 -0.5175 0.8746
-1 9 12 -2.0876 -2.5455
-1 9 13 -1.5815 -0.6458
-1 9 14 -2.7249 -2.2754
-1 9 15 0.2080 -1.9676
-1 9 16 -2.3044 0.2538
-1 9 17 -0.3985 -0.1357
-1 9 18 -0.0805 0.8110
-1 9 19 -2.8937 0.5758
-1 9 20 0.8537 -0.1495
-1 9 21 -2.1861 -0.0230
-1 10 0 0.1780 0.0891
-1 10 1 0.5369 -4.1050
-1 10 2 0.5812 -0.0899
-1 10 3 2.3062 -3.3156
-1 10 4 -0.1196 0.3531
-1 10 5 1.3059 -0.7456
-1 10 6 -0.8265 -0.5243
-1 10 7 -0.4573 -0.4153
-1 10 8 0.0289 0.4144
-1 10 9 -0.2168 -0.8099
-1 10 10 -0.8554 0.9972
-1 10 11 -0.2827 0.2095
-1 10 12 -1.6903 -1.7486
-1 10 13 -1.6797 0.1737
-1 10 14 -1.0349 -1.9012
-1 10 15 -1.9387 -0.6154
-1 10 16 -0.9892 0.3903
-1 10 17 -1.1505 0.1338
-1 10 18 -0.4650 0.2314
-1 11 0 2.2213 -1.0131
-1 11 1 1.5281 -4.3894
-1 11 2 2.9278 -0.2040
-1 11 3 1.5177 -2.5745
-1 11 4 1.5013 0.3291
-1 11 5 -0.0900 -1.3017
-1 11 6 0.1801 -0.2786
-1 11 7 -0.4244 -0.9893
-1 11 8 0.6332 0.6606
-1 11 9 -0.3272 -0.7474
-1 11 10 -0.2052 1.5542
-1 11 11 -0.2158 -0.2935
-1 11 12 -1.5776 -0.5604
-1 11 13 -0.6732 0.2988
-1 11 14 -1.1959 -1.8929
-1 11 15 -1.1951 0.0595
-1 12 0 3.1618 -0.7305
-1 12 1 1.7646 -1.3873
-1 12 2 2.2277 0.3169
-1 12 3 1.3206 -0.1827
-1 12 4 0.7580 -0.5354
-1 12 5 -0.2711 -0.1340
-1 12 6 0.7727 -1.0257
-1 12 7 -0.8809 -0.4482
-1 12 8 1.1515 0.2859
-1 12 9 -0.9654 -0.5317
-1 12 10 0.4863 1.1964
0 0 2 56.3726 10.2750
0 0 4 7.5879 4.3361
0 0 6 -14.2662 -5.9470
0 0 8 -7.8022 -3.6686
0 0 10 -0.5318 1.4312
0 0 12 -0.0047 -0.7251
0 0 14 -1.7859 -3.2269
0 0 16 -2.5429 -2.0643
0 0 18 -1.2742 0.8940
0 0 20 -0.5865 2.3484
0 0 22 -0.5634 2.7749
0 0 24 -1.2019 4.3708
0 0 26 -1.4416 3.5681
0 0 28 0.2466 0.7150
0 1 0 58.7863 -0.0000
0 1 1 -5.4917 39.7674
0 1 2 41.5958 5.6594
0 1 3 -7.3010 12.3150
0 1 4 8.9000 3.0131
0 1 5 2.3756 -8.8317
0 1 6 -8.7466 -2.1706
0 1 7 5.6209 -6.8144
0 1 8 -7.1204 -2.0693
0 1 9 -0.6419 0.5592
0 1 10 -1.4740 -0.0981
0 1 11 -2.1750 1.3496
0 1 12 -0.0588 -0.2267
0 1 13 0.8230 -0.0527
0 1 14 -1.2790 -1.1760
0 1 15 0.7294 -1.4250
0 1 16 -1.5375 -1.5095
0 1 17 -1.9314 -1.5296
0 1 18 -0.7640 -0.8972
0 1 19 -3.2150 -0.8736
0 1 20 -0.4126 -0.1290
0 1 21 -1.2657 -0.4369
0 1 22 -0.9500 1.7907
0 1 23 -0.0432 0.2630
0 1 24 -2.6815 3.8954
0 1 25 -0.6838 -0.0012
0 1 26 -2.4552 2.7971
0 1 27 -0.0576 0.0604
0 1 28 0.0022 0.6608
0 1 29 0.3341 0.9012
0 2 0 10.8124 -0.0000
0 2 1 -5.7984 44.1933
0 2 2 10.9950 -3.4943
0 2 3 -7.9627 15.4329
0 2 4 8.4079 -1.0567
0 2 5 1.2490 -8.1611
0 2 6 0.5276 2.6662
0 2 7 4.7266 -8.5889
0 2 8 -5.3003 0.1873
0 2 9 -0.4120 -0.8883
0 2 10 -3.5977 -2.9061
0 2 11 -2.5877 1.5104
0 2 12 -0.7151 -0.6197
0 2 13 -0.8340 -0.0618
0 2 14 0.0670 1.5607
0 2 15 -0.5330 -1.6629
0 2 16 0.4097 0.4011
0 2 17 -2.1795 -1.7183
0 2 18 -0.1791 -1.4539
0 2 19 -1.9435 -1.2600
0 2 20 -0.8889 -1.0449
0 2 21 0.2845 -0.6567
0 2 22 -2.0859 1.3122
0 2 23 -0.1013 -1.7669
0 2 24 -3.0767 1.6548
0 2 25 -0.7448 -3.6689
0 2 26 -1.0780 0.5875
0 2 27 0.4424 -1.2571
0 2 28 0.6432 0.5186
0 3 0 -13.8775 0.0000
0 3 1 -1.5843 18.6933
0 3 2 -5.9259 -7.1169
0 3 3 -1.7859 7.9521
0 3 4 5.8383 -2.8865
0 3 5 0.5399 -2.9750
0 3 6 5.0726 3.8954
0 3 7 1.0362 -6.5644
0 3 8 -2.5167 1.0831
0 3 9 0.2857 -3.8422
0 3 10 -4.2485 -3.7631
0 3 11 -0.7035 -0.5596
0 3 12 -1.5967 -1.6049
0 3 13 -1.8424 0.0415
0 3 14 0.6002 2.0775
0 3 15 -2.7038 -0.3161
0 3 16 1.1931 1.3949
0 3 17 -3.1848 -1.0763
0 3 18 0.4759 -0.8153
0 3 19 -1.9719 -1.6013
0 3 20 -0.9691 0.1371
0 3 21 -0.3737 -1.3279
0 3 22 -1.9283 0.9788
0 3 23 0.1707 -3.3801
0 3 24 0.5422 -0.6725
0 3 25 1.2673 -4.3408
0 3 26 2.9435 -0.3400
0 3 27 1.0833 -0.2212
0 3 28 0.9326 0.4742
0 4 0 -7.8579 -0.0000
0 4 1 1.2432 0.7899
0 4 2 -3.4224 -3.1502
0 4 3 2.1342 2.7701
0 4 4 3.7719 -0.2667
0 4 5 -0.2304 1.3397
0 4 6 4.6741 2.8575
0 4 7 -1.6804 -3.8028
0 4 8 0.3901 0.3491
0 4 9 0.6406 -5.5208
0 4 10 -2.3798 -2.8156
0 4 11 1.3929 -2.6781
0 4 12 -2.0047 -1.5991
0 4 13 -1.3934 0.0270
0 4 14 -0.7716 0.8868
0 4 15 -3.3309 0.8632
0 4 16 0.4228 0.1786
0 4 17 -2.3786 -0.0051
0 4 18 1.1559 -1.4430
0 4 19 -0.9738 -0.6932
0 4 20 -0.7322 -0.4941
0 4 21 -0.5516 -0.9012
0 4 22 -1.8908 -0.0528
0 4 23 0.9631 -1.6640
0 4 24 1.7375 -0.4540
0 4 25 1.9159 -0.7351
0 4 26 3.0872 0.4202
0 4 27 0.1840 1.0917
0 5 0 -0.2940 0.0000
0 5 1 0.7311 -0.2099
0 5 2 -0.1580 0.6085
0 5 3 1.3844 2.2412
0 5 4 0.7787 1.3486
0 5 5 -0.0969 2.3242
0 5 6 2.4786 0.3663
0 5 7 -0.8888 -2.0665
0 5 8 2.5126 -0.8926
0 5 9 1.5482 -5.1343
0 5 10 0.1086 -0.7301
0 5 11 2.7768 -3.5191
0 5 12 -2.0676 -0.3095
0 5 13 0.4375 -0.5626
0 5 14 -2.7042 -0.4501
0 5 15 -1.1938 1.0590
0 5 16 -1.1282 -0.9043
0 5 17 0.1267 1.2467
0 5 18 1.0521 -0.3908
0 5 19 0.8646 0.2730
0 5 20 -0.5439 0.6399
0 5 21 0.0409 -1.5129
0 5 22 -2.7136 0.4789
0 5 23 0.3593 -1.6592
0 5 24 -0.7710 0.2045
0 5 25 0.3231 0.1027
0 5 26 0.8470 -0.0518
0 6 0 1.1499 0.0000
0 6 1 -0.1740 0.7301
0 6 2 0.4682 1.4902
0 6 3 0.5142 1.0869
0 6 4 -0.4088 2.1935
0 6 5 1.9776 0.9794
0 6 6 1.2392 0.1443
0 6 7 2.1790 -0.7352
0 6 8 3.6261 -0.5626
0 6 9 1.4772 -2.8298
0 6 10 2.5186 1.5113
0 6 11 1.2100 -2.7907
0 6 12 -0.7188 1.9787
0 6 13 1.2128 -1.2036
0 6 14 -3.3080 0.3852
0 6 15 1.7267 0.1579
0 6 16 -2.9270 -0.3662
0 6 17 2.2204 1.4921
0 6 18 0.2555 0.7724
0 6 19 0.6651 1.1113
0 6 20 1.1630 1.3384
0 6 21 -1.2185 -1.9113
0 6 22 -0.4608 0.0962
0 6 23 -1.0036 -2.9915
0 6 24 -0.5689 -0.6220
0 6 25 -0.4306 -1.0403
0 7 0 1.8811 -0.0000
0 7 1 -0.6560 1.7687
0 7 2 1.1856 1.3221
0 7 3 -0.8920 1.3166
0 7 4 0.0502 3.0063
0 7 5 1.7335 0.2008
0 7 6 0.5617 2.2602
0 7 7 3.3792 0.2693
0 7 8 2.3055 0.3992
0 7 9 0.4502 0.3476
0 7 10 2.6395 0.2437
0 7 11 -1.7102 -0.0975
0 7 12 0.8625 0.7014
0 7 13 -0.1715 -0.3730
0 7 14 -1.9008 0.8503
0 7 15 2.1580 -1.2300
0 7 16 -2.9625 1.4974
0 7 17 2.4863 -0.3972
0 7 18 -0.7912 1.8485
0 7 19 0.0617 1.1947
0 7 20 1.6397 0.3488
0 7 21 -1.3643 -0.1917
0 7 22 1.6691 -1.3932
0 7 23 -0.4049 -1.4168
0 7 24 0.5859 -1.1597
0 8 0 0.0578 -0.0000
0 8 1 -0.7868 1.9657
0 8 2 -0.5492 -0.0002
0 8 3 -1.9366 1.5980
0 8 4 -0.1545 1.2821
0 8 5 -0.5146 0.2432
0 8 6 0.7168 3.0793
0 8 7 1.4685 -0.1087
0 8 8 0.2662 1.1674
0 8 9 0.3135 0.2896
0 8 10 0.8065 -2.2871
0 8 11 -0.3982 0.8335
0 8 12 1.1070 -2.3435
0 8 13 1.0030 0.8353
0 8 14 -0.2489 -0.4677
0 8 15 1.2146 -1.3314
0 8 16 -0.7922 1.2194
0 8 17 -0.3220 -2.2983
0 8 18 0.0798 1.1471
0 8 19 -1.4694 -0.3887
0 8 20 1.3110 -0.8105
0 8 21 -0.5309 0.4190
0 8 22 1.2818 -1.3192
0 9 0 -0.6846 -0.0000
0 9 1 -0.3515 -0.5226
0 9 2 -1.3544 -0.4810
0 9 3 -0.7237 0.2690
0 9 4 -0.5029 -0.2979
0 9 5 -1.1679 1.3876
0 9 6 0.9357 1.6636
0 9 7 -1.1959 0.1785
0 9 8 0.6105 0.4659
0 9 9 0.3663 -1.1781
0 9 10 1.5335 -2.4210
0 9 11 2.1579 0.2779
0 9 12 1.8853 -1.5425
0 9 13 2.7338 0.9694
0 9 14 0.5003 -0.3890
0 9 15 1.4012 -0.8962
0 9 16 0.6311 -1.3052
0 9 17 -0.9349 -1.7734
0 9 18 1.3431 -2.1740
0 9 19 -1.1608 -0.3728
0 9 20 1.2187 -1.9753
0 10 0 0.6137 -0.0000
0 10 1 -0.4246 -0.5537
0 10 2 0.0834 0.1413
0 10 3 -0.2063 -0.0965
0 10 4 -0.5558 0.4837
0 10 5 -0.6377 1.7575
0 10 6 -0.3779 0.7120
0 10 7 -1.1066 0.6953
0 10 8 0.6903 -0.4023
0 10 9 1.2430 -0.5361
0 10 10 1.9549 -1.3298
0 10 11 2.3959 1.1549
0 10 12 1.9053 -0.2917
0 10 13 1.6671 0.8640
0 10 14 1.0026 0.1721
0 10 15 1.6168 -1.0421
0 10 16 0.6198 -1.4079
0 10 17 1.0984 -1.0446
0 10 18 0.2975 -2.2660
0 11 0 -0.5983 -0.0000
0 11 1 -0.2442 1.4355
0 11 2 -0.0936 -0.4819
0 11 3 -0.4262 1.3010
0 11 4 -0.2345 0.7565
0 11 5 -0.9634 1.1343
0 11 6 -0.5101 1.3087
0 11 7 -0.6438 -0.4309
0 11 8 0.3836 1.0493
0 11 9 1.4930 -0.9315
0 11 10 0.5087 0.4506
0 11 11 1.9567 0.4890
0 11 12 0.5321 -0.2472
0 11 13 0.8310 0.4578
0 11 14 1.0574 0.0474
0 11 15 0.7279 -0.6782
0 12 0 -2.1122 0.0000
0 12 1 0.7360 1.0777
0 12 2 -1.6235 -0.6348
0 12 3 0.6106 1.7021
0 12 4 -0.9031 -0.0072
0 12 5 -1.0989 1.0732
0 12 6 0.3092 0.6975
0 12 7 -1.4561 -0.4696
0 12 8 1.3826 1.4525
0 12 9 -0.1152 -1.1765
0 12 10 0.7448 1.2732
1 0 1 -44.0345 -6.7222
1 0 3 -4.5681 2.5154
1 0 5 8.9666 8.1033
1 0 7 4.6230 2.0256
1 0 9 2.5134 -3.3393
1 0 11 2.3968 -0.0774
1 0 13 0.5785 4.8043
1 0 15 -0.4095 4.6283
1 0 17 1.5058 0.0534
1 0 19 3.4946 -1.4377
1 0 21 0.8681 0.7156
1 0 23 -1.7701 -0.6667
1 0 25 -0.0834 -3.7110
1 0 27 1.0693 -3.3023
1 1 1 -33.6727 -2.0587
1 1 2 2.5168 -7.2344
1 1 3 -6.5215 1.0675
1 1 4 -6.4770 6.0952
1 1 5 6.1828 3.5401
1 1 6 -4.9755 2.2824
1 1 7 5.4628 1.7800
1 1 8 2.3573 -0.9136
1 1 9 2.2059 -0.8260
1 1 10 1.8245 1.1282
1 1 11 0.3379 -1.3545
1 1 12 -3.5128 1.1890
1 1 13 -0.4963 0.2885
1 1 14 -3.9302 -0.4614
1 1 15 -0.4159 2.0589
1 1 16 0.7704 -0.4990
1 1 17 1.1668 1.5864
1 1 18 3.1125 1.5297
1 1 19 2.2903 0.5638
1 1 20 -0.4845 1.6018
1 1 21 1.1398 -0.0633
1 1 22 -2.2166 -1.5438
1 1 23 0.8443 -1.2650
1 1 24 1.1776 -2.4409
1 1 25 1.6683 -2.1604
1 1 26 2.9114 -0.9818
1 1 27 1.1203 -2.0796
1 1 28 1.4799 -0.7096
1 2 1 -11.6840 3.8888
1 2 2 1.9785 -10.1665
1 2 3 -7.3009 -1.5086
1 2 4 -5.1976 5.8245
1 2 5 1.9119 -3.0200
1 2 6 -4.3412 4.4012
1 2 7 6.3545 1.7692
1 2 8 1.0759 0.3325
1 2 9 2.7004 3.5883
1 2 10 1.4146 -0.2197
1 2 11 -1.2156 -1.1725
1 2 12 -1.2322 -0.5794
1 2 13 -1.5687 -4.0826
1 2 14 -1.0263 -1.2878
1 2 15 -0.4442 -0.8988
1 2 16 1.6668 -0.3674
1 2 17 0.4707 2.7509
1 2 18 1.4367 1.9736
1 2 19 0.4993 0.7575
1 2 20 -1.8414 1.7528
1 2 21 1.8451 -3.0418
1 2 22 -1.4895 0.3227
1 2 23 3.6490 -1.4637
1 2 24 1.6250 0.8765
1 2 25 2.2196 1.4073
1 2 26 2.8180 0.1746
1 2 27 0.2195 0.5957
1 2 28 2.0682 -1.2265
1 3 1 1.6234 3.7879
1 3 2 1.2878 -6.4357
1 3 3 -5.5272 -2.1759
1 3 4 0.1048 3.5011
1 3 5 -1.0823 -4.3897
1 3 6 -1.4050 6.2952
1 3 7 4.4143 1.0517
1 3 8 -2.2030 3.5087
1 3 9 3.1555 3.9736
1 3 10 -1.9981 -0.0577
1 3 11 0.1470 -0.1310
1 3 12 -0.1707 -1.7573
1 3 13 -0.5471 -3.5445
1 3 14 2.0422 -1.5442
1 3 15 -0.0889 -0.9831
1 3 16 1.9246 0.4012
1 3 17 -0.6960 1.9048
1 3 18 0.0530 1.4057
1 3 19 -0.7909 -1.3333
1 3 20 0.4030 0.7505
1 3 21 1.3104 -3.7888
1 3 22 1.4059 2.3827
1 3 23 1.0582 0.0082
1 3 24 0.0693 3.4540
1 3 25 -1.1094 2.6492
1 3 26 0.1383 0.1658
1 3 27 -0.5333 1.7202
1 3 28 1.1938 -1.7739
1 4 1 1.7253 1.1592
1 4 2 1.2575 -3.5003
1 4 3 -3.5516 -0.6958
1 4 4 2.9775 0.9589
1 4 5 -2.9338 -1.8928
1 4 6 0.7695 6.0450
1 4 7 0.3524 0.1184
1 4 8 -3.0800 5.4303
1 4 9 1.6173 1.0794
1 4 10 -3.7320 1.2146
1 4 11 1.1313 -1.1870
1 4 12 0.0931 -1.3125
1 4 13 0.8668 -2.3286
1 4 14 3.4285 -0.5391
1 4 15 -0.0379 -0.2889
1 4 16 1.3685 0.9507
1 4 17 -1.4595 0.3089
1 4 18 -0.8846 -0.3654
1 4 19 0.1763 -1.5694
1 4 20 1.3538 -1.3085
1 4 21 2.1489 -0.9423
1 4 22 1.6110 0.6526
1 4 23 -0.4619 0.8816
1 4 24 -0.8439 0.9277
1 4 25 -2.1830 0.8289
1 4 26 -0.4829 -0.7269
1 4 27 -0.1237 0.9679
1 5 1 0.5729 -1.0282
1 5 2 0.8963 -2.6607
1 5 3 -0.5567 0.1406
1 5 4 1.6906 -0.3436
1 5 5 -2.9254 0.8207
1 5 6 0.2522 4.0152
1 5 7 -3.0677 0.4256
1 5 8 -2.5173 4.9632
1 5 9 -0.3500 -1.0289
1 5 10 -2.9854 1.8533
1 5 11 1.9483 -1.7518
1 5 12 0.3989 -0.6323
1 5 13 2.1458 0.1413
1 5 14 2.9591 -0.1360
1 5 15 0.0218 1.2997
1 5 16 0.7426 0.4500
1 5 17 -0.8905 -1.5279
1 5 18 -1.5137 -0.4866
1 5 19 2.4562 -2.8873
1 5 20 -0.3126 -0.0164
1 5 21 4.4794 -0.4597
1 5 22 0.5537 1.1316
1 5 23 1.8773 0.5064
1 5 24 0.3720 0.4344
1 5 25 -0.4106 0.2981
1 5 26 0.4574 -0.2209
1 6 1 0.3986 -1.6344
1 6 2 1.0882 -1.1940
1 6 3 0.6493 -0.4466
1 6 4 -0.4967 -0.0369
1 6 5 -2.3915 0.7550
1 6 6 -1.9303 1.2843
1 6 7 -4.5285 0.3671
1 6 8 -1.7502 2.6609
1 6 9 -2.1478 -1.6021
1 6 10 -0.8867 2.3468
1 6 11 1.5591 -2.0933
1 6 12 0.0154 1.0681
1 6 13 3.1077 0.4698
1 6 14 -0.0969 0.5410
1 6 15 1.5093 1.5022
1 6 16 -0.7933 0.0267
1 6 17 -0.2037 -2.3632
1 6 18 -0.6233 0.4010
1 6 19 1.2504 -4.3097
1 6 20 0.0034 2.3680
1 6 21 2.4625 -1.0345
1 6 22 0.7153 3.2043
1 6 23 0.9602 1.2154
1 6 24 0.9770 1.8986
1 6 25 -0.4652 0.8427
1 7 1 0.1814 -0.2292
1 7 2 1.1183 -0.8597
1 7 3 0.1256 -0.2344
1 7 4 -0.7179 -0.1763
1 7 5 -1.7071 -0.9666
1 7 6 -2.3925 -0.8029
1 7 7 -3.1438 -0.5436
1 7 8 -0.9745 0.0900
1 7 9 -2.4767 -0.1649
1 7 10 1.0861 1.3483
1 7 11 -0.4901 -0.7212
1 7 12 1.3454 1.7002
1 7 13 1.5678 -0.7891
1 7 14 -0.5535 2.0424
1 7 15 2.0092 -0.9805
1 7 16 -1.0886 0.8137
1 7 17 0.5122 -2.8914
1 7 18 1.1400 -0.0727
1 7 19 -0.3910 -3.3479
1 7 20 1.3404 1.3367
1 7 21 -0.2604 -0.2349
1 7 22 -0.1617 1.7825
1 7 23 -0.7336 1.7764
1 7 24 -0.0498 0.6748
1 8 1 0.8688 0.9167
1 8 2 -0.3331 -0.5846
1 8 3 -0.3443 0.6842
1 8 4 0.0720 -1.1541
1 8 5 -1.6616 -1.8731
1 8 6 -0.0162 -1.4343
1 8 7 -1.6033 -1.6758
1 8 8 -0.1809 0.1868
1 8 9 -1.6378 0.6677
1 8 10 0.0336 0.7454
1 8 11 -1.2352 1.2341
1 8 12 1.0013 0.2273
1 8 13 -0.1498 0.2460
1 8 14 1.1687 1.5358
1 8 15 0.8006 -1.0126
1 8 16 1.4352 1.7285
1 8 17 0.7894 -0.9594
1 8 18 2.8066 0.2466
1 8 19 -0.3812 0.1155
1 8 20 1.5464 0.3455
1 8 21 -0.6144 0.5224
1 8 22 -1.1011 0.6115
1 9 1 0.2558 0.7973
1 9 2 -1.3991 -0.1242
1 9 3 -0.2649 0.4513
1 9 4 0.5748 -3.1440
1 9 5 -0.9355 -0.9597
1 9 6 2.8055 -2.8298
1 9 7 -1.7594 -0.9374
1 9 8 1.1996 0.3146
1 9 9 -2.6181 -0.2217
1 9 10 -0.9353 0.7355
1 9 11 -1.0152 -0.0973
1 9 12 -0.5100 -0.2346
1 9 13 0.7645 0.8336
1 9 14 0.7418 0.8664
1 9 15 0.4806 1.8570
1 9 16 1.3587 1.8017
1 9 17 -0.0238 2.8952
1 9 18 0.9878 0.4859
1 9 19 -0.6080 2.8318
1 9 20 -0.0893 -0.3389
1 10 1 -0.8189 1.7752
1 10 2 -0.8374 -0.4347
1 10 3 0.5446 -0.2048
1 10 4 0.4239 -3.1477
1 10 5 1.6074 0.0282
1 10 6 2.2010 -3.1190
1 10 7 -0.5655 0.3664
1 10 8 0.8933 -1.2408
1 10 9 -2.1898 -0.7381
1 10 10 -0.0533 -0.2602
1 10 11 -0.2115 -1.0923
1 10 12 -0.0391 1.2419
1 10 13 1.2782 0.4455
1 10 14 -0.8043 2.2337
1 10 15 0.3059 2.1172
1 10 16 -1.3827 1.4808
1 10 17 -0.2758 2.5928
1 10 18 -1.5453 -0.0845
1 11 1 -0.4365 2.8956
1 11 2 -1.0566 -1.2139
1 11 3 0.3744 -0.1815
1 11 4 0.1796 -1.1702
1 11 5 1.7292 -0.6086
1 11 6 0.5894 -0.6596
1 11 7 0.3811 -0.7737
1 11 8 -0.0035 -0.4475
1 11 9 -0.2012 -1.2056
1 11 10 0.1114 0.5723
1 11 11 0.2199 -0.2760
1 11 12 -0.0140 2.4092
1 11 13 -0.2603 0.1572
1 11 14 -0.8623 2.3132
1 12 1 0.4666 1.1809
1 12 2 -1.6965 -1.5639
1 12 3 0.1599 -0.1909
1 12 4 0.1355 -0.4236
1 12 5 -0.1831 -0.6569
1 12 6 0.6114 0.4005
1 12 7 -1.0271 -1.2484
1 12 8 0.4148 0.4984
1 12 9 -0.7522 -1.1538
1 12 10 -0.1399 1.1716
2 0 2 7.0234 -8.0628
2 0 4 -3.3996 -6.7615
2 0 6 -5.0031 -0.4346
2 0 8 -5.4014 1.1086
2 0 10 -3.2861 -0.8875
2 0 12 0.5325 -2.2975
2 0 14 1.8957 -2.2403
2 0 16 -1.4246 0.4907
2 0 18 -5.0725 1.2541
2 0 20 -1.6659 -1.9815
2 0 22 3.6127 -2.4288
2 0 24 2.2003 0.6873
2 0 26 -1.4292 2.0310
2 0 28 -1.0114 0.8217
2 1 2 5.9437 -5.3163
2 1 3 7.2713 -0.2463
2 1 4 -3.4402 -4.2208
2 1 5 2.3460 -0.4596
2 1 6 -5.0343 -1.6455
2 1 7 -1.9595 -1.5128
2 1 8 -3.1217 -0.1411
2 1 9 0.3815 -3.0033
2 1 10 -0.5656 1.7615
2 1 11 3.5331 -1.1682
2 1 12 1.0137 2.1818
2 1 13 2.9505 1.3102
2 1 14 1.3089 0.1555
2 1 15 -0.3469 1.0821
2 1 16 -0.7400 -0.2582
2 1 17 -2.0005 -1.8024
2 1 18 -3.2030 0.5567
2 1 19 0.9921 -2.3076
2 1 20 -1.6783 -0.1631
2 1 21 2.7375 1.4392
2 1 22 1.2448 -0.9653
2 1 23 -0.2931 3.1614
2 1 24 1.0022 -0.0286
2 1 25 -2.4645 1.2732
2 1 26 -0.8529 1.4083
2 1 27 -1.3825 0.2380
2 1 28 -0.9547 0.9697
2 2 2 3.0442 1.4578
2 2 3 7.5598 -1.2820
2 2 4 -3.6437 0.0055
2 2 5 3.1598 -2.6540
2 2 6 -4.7687 -3.6421
2 2 7 -0.1880 -1.8268
2 2 8 -0.6929 -2.3401
2 2 9 0.0927 -0.7501
2 2 10 1.8739 2.9924
2 2 11 0.0574 0.6697
2 2 12 1.5222 4.8795
2 2 13 -0.5960 1.6704
2 2 14 0.7000 1.5743
2 2 15 -1.4281 1.2107
2 2 16 0.0457 -1.3630
2 2 17 -1.4033 -1.5746
2 2 18 -0.5276 0.7616
2 2 19 0.5153 -2.6463
2 2 20 -1.6461 3.5399
2 2 21 0.9255 -0.2175
2 2 22 -2.0934 0.8631
2 2 23 -1.1035 1.6689
2 2 24 -0.6303 -2.3355
2 2 25 -2.8496 1.7313
2 2 26 0.1465 -1.0017
2 2 27 -2.4621 0.9473
2 2 28 -0.3959 0.4141
2 3 2 2.0583 4.4654
2 3 3 1.8110 -3.5786
2 3 4 -1.4246 1.4801
2 3 5 3.2079 -5.8031
2 3 6 -2.9489 -2.7779
2 3 7 3.2864 -2.5361
2 3 8 -1.1193 -1.6730
2 3 9 1.7436 1.0524
2 3 10 0.3279 1.5986
2 3 11 -0.6582 2.2165
2 3 12 0.7019 2.3899
2 3 13 -2.0337 1.6573
2 3 14 0.3323 0.5597
2 3 15 -1.1311 0.1941
2 3 16 0.4362 -0.8151
2 3 17 -0.4418 -1.0685
2 3 18 0.8205 1.5775
2 3 19 -2.4288 -1.6010
2 3 20 -0.2919 3.0907
2 3 21 -3.0869 -2.0651
2 3 22 -0.6880 -0.2885
2 3 23 -0.4322 -0.8842
2 3 24 0.1387 -3.0476
2 3 25 0.0658 1.5823
2 3 26 0.0692 -2.3147
2 3 27 -1.2687 1.6156
2 4 2 2.5887 1.1317
2 4 3 -1.8004 -2.9179
2 4 4 2.2171 0.5493
2 4 5 2.2761 -6.2711
2 4 6 0.0961 0.0423
2 4 7 3.7611 -3.7179
2 4 8 -1.2337 1.1081
2 4 9 2.3750 0.2606
2 4 10 -1.3030 2.3720
2 4 11 -0.1179 1.9917
2 4 12 -0.7091 1.7418
2 4 13 -2.4224 0.7673
2 4 14 0.2336 0.4560
2 4 15 -1.5128 -1.1892
2 4 16 0.8946 0.8334
2 4 17 -0.4397 -0.4790
2 4 18 0.1815 1.2394
2 4 19 -2.5823 0.5342
2 4 20 -0.4819 -0.4482
2 4 21 -2.3762 0.0559
2 4 22 0.3752 -1.3003
2 4 23 0.6880 0.5472
2 4 24 0.4197 -0.5442
2 4 25 1.1954 1.1495
2 4 26 -0.4201 -0.7834
2 5 2 1.1010 -0.7104
2 5 3 -1.4723 -0.9052
2 5 4 3.3719 -0.2082
2 5 5 1.0451 -4.3173
2 5 6 2.8382 1.4217
2 5 7 2.1094 -3.8938
2 5 8 -0.2420 2.1271
2 5 9 0.9276 -0.9286
2 5 10 -2.2758 1.7643
2 5 11 -1.2843 0.8746
2 5 12 -1.6623 -0.3893
2 5 13 -3.0965 -0.1002
2 5 14 0.6566 -1.4004
2 5 15 -2.3793 -1.5597
2 5 16 0.7500 0.9141
2 5 17 -0.3771 -0.8779
2 5 18 -1.8127 1.4278
2 5 19 0.1573 0.2267
2 5 20 -2.8794 -0.2067
2 5 21 -0.1857 0.3802
2 5 22 -2.1987 0.2230
2 5 23 -0.4455 0.2905
2 5 24 -1.0578 0.6535
2 5 25 -0.1816 -0.0177
2 5 26 0.1876 -0.0673
2 6 2 0.0063 -0.9141
2 6 3 -0.9768 -0.0457
2 6 4 2.9936 -0.5482
2 6 5 0.0321 -1.3566
2 6 6 3.9745 1.1350
2 6 7 0.3326 -2.6156
2 6 8 1.0907 0.8933
2 6 9 0.1226 -2.5238
2 6 10 -1.5304 -0.2658
2 6 11 -0.3696 -1.2434
2 6 12 -1.4319 -1.8035
2 6 13 -0.7527 -0.5302
2 6 14 0.5509 -2.3167
2 6 15 -0.7372 -1.0743
2 6 16 0.9021 0.5880
2 6 17 0.6507 -1.7260
2 6 18 -1.3061 2.8293
2 6 19 1.5561 -1.1486
2 6 20 -2.4468 1.5556
2 6 21 -0.4781 -1.0635
2 6 22 -1.6271 0.0290
2 6 23 -1.6786 -1.7753
2 6 24 -0.2779 -0.3048
2 7 2 0.0761 -2.1686
2 7 3 0.2510 0.7097
2 7 4 1.7705 -1.0723
2 7 5 -0.5954 0.8802
2 7 6 2.7970 -0.1930
2 7 7 -0.3166 -1.3477
2 7 8 2.3193 -0.9407
2 7 9 0.9265 -2.7292
2 7 10 1.3358 -0.8064
2 7 11 0.2937 -1.6543
2 7 12 0.4808 0.0917
2 7 13 -0.1406 -0.6063
2 7 14 0.4893 0.1895
2 7 15 0.3294 -0.1041
2 7 16 1.0023 1.8689
2 7 17 0.4797 -0.2719
2 7 18 -0.2220 3.9928
2 7 19 0.7390 -0.2681
2 7 20 -1.6330 1.8267
2 7 21 0.0588 -0.1760
2 7 22 -0.3262 -1.3089
2 7 23 -0.5420 -0.7515
2 8 2 0.7888 -0.9653
2 8 3 1.9057 1.4769
2 8 4 1.0196 -0.5259
2 8 5 -0.8733 1.4270
2 8 6 1.9616 -0.6445
2 8 7 0.0135 -0.9412
2 8 8 2.9970 -0.2265
2 8 9 1.9022 -1.4279
2 8 10 2.3169 0.5754
2 8 11 -0.4139 0.2627
2 8 12 1.2442 0.8666
2 8 13 -2.3256 0.5162
2 8 14 0.3937 1.1639
2 8 15 -1.3355 0.6029
2 8 16 -0.1859 1.5794
2 8 17 -1.1476 0.8608
2 8 18 -0.6682 2.0478
2 8 19 -0.6261 0.0404
2 8 20 -1.5865 1.0851
2 8 21 0.8604 -0.3832
2 8 22 -0.9073 -0.5936
2 9 2 0.7784 1.7618
2 9 3 1.2172 2.9113
2 9 4 0.2553 0.5015
2 9 5 -1.4328 2.4501
2 9 6 1.7797 -0.1717
2 9 7 -0.7101 0.3797
2 9 8 2.9605 2.0024
2 9 9 0.4462 -0.2879
2 9 10 0.7497 2.4589
2 9 11 -1.2421 0.6758
2 9 12 -0.7682 -0.0229
2 9 13 -2.7176 0.8221
2 9 14 -0.4578 -0.9260
2 9 15 -1.7991 0.2754
2 9 16 -0.4839 -0.8658
2 9 17 -0.5913 0.4973
2 9 18 -0.3285 -0.7527
2 9 19 -0.0715 0.1806
2 10 2 -0.9007 1.3605
2 10 3 -0.3563 2.4796
2 10 4 -1.4148 0.6446
2 10 5 -1.0945 2.2405
2 10 6 0.2665 0.2920
2 10 7 -1.1878 1.5261
2 10 8 1.1334 2.5284
2 10 9 -1.6205 -0.0594
2 10 10 -1.0035 2.2901
2 10 11 -1.4217 -1.4803
2 10 12 -2.0864 -0.5605
2 10 13 -0.6061 -1.0298
2 10 14 -0.9307 -1.7747
2 10 15 0.0621 -0.0434
2 10 16 -0.1256 -1.4562
2 10 17 0.6949 0.7640
2 11 2 -0.7666 -0.3623
2 11 3 -0.2280 0.4668
2 11 4 -0.6339 0.7266
2 11 5 -0.1073 0.3355
2 11 6 -0.0715 1.1810
2 11 7 -0.7901 0.3957
2 11 8 -0.3673 1.8709
2 11 9 -1.5707 -1.2944
2 11 10 -0.8537 0.9096
2 11 11 -0.5199 -2.9665
2 11 12 -0.6071 0.0293
2 11 13 0.4616 -2.0066
2 11 14 -0.4918 -0.1669
2 12 2 0.5858 0.0296
2 12 3 0.3562 0.3738
2 12 4 1.2078 0.8593
2 12 5 0.2473 0.1689
2 12 6 1.2209 1.2627
2 12 7 -0.3511 -0.2491
2 12 8 0.4653 0.9123
2 12 9 -0.2500 -1.3410
3 0 3 -2.2414 4.4324
3 0 5 6.3089 0.6213
3 0 7 7.4856 2.9490
3 0 9 2.2479 3.1701
3 0 11 -1.6192 -1.1010
3 0 13 -1.1201 -2.3902
3 0 15 1.6617 -1.0044
3 0 17 3.7688 -0.2761
3 0 19 1.8305 0.2861
3 0 21 -1.3759 0.9035
3 0 23 -1.3956 1.7197
3 0 25 0.1342 2.1631
3 0 27 0.3216 1.5406
3 1 3 -0.3607 4.2791
3 1 4 -0.5788 0.3772
3 1 5 4.6542 2.0243
3 1 6 -0.2825 4.6136
3 1 7 4.0301 2.0312
3 1 8 -3.1336 3.7243
3 1 9 0.5476 -0.2214
3 1 10 -2.0893 0.1145
3 1 11 -0.9690 -3.3380
3 1 12 0.7560 -1.1463
3 1 13 -0.8400 -2.6877
3 1 14 0.9916 -0.0492
3 1 15 0.4164 -0.9937
3 1 16 -0.0421 1.4232
3 1 17 2.4050 -0.9025
3 1 18 -0.8806 1.4241
3 1 19 1.8522 -0.9447
3 1 20 -0.7154 -0.1049
3 1 21 -0.7799 -0.1963
3 1 22 -0.1253 -0.7279
3 1 23 -1.8736 0.6205
3 1 24 -0.5418 -0.4626
3 1 25 -0.6860 0.5498
3 1 26 -0.9769 -0.6494
3 1 27 0.4653 0.4038
3 2 3 2.8983 3.0194
3 2 4 -2.6338 1.6971
3 2 5 1.8666 4.2364
3 2 6 -1.7700 4.3667
3 2 7 -0.9805 0.7166
3 2 8 -2.1174 2.1300
3 2 9 -1.5066 -3.3462
3 2 10 1.1354 -0.4679
3 2 11 -0.6673 -3.3336
3 2 12 3.1663 -0.7830
3 2 13 -0.9147 -0.9172
3 2 14 1.5582 -0.4417
3 2 15 -0.8934 0.0327
3 2 16 0.1518 1.0209
3 2 17 0.4400 -1.5142
3 2 18 0.4791 2.3039
3 2 19 1.4669 -2.7325
3 2 20 1.7265 1.2889
3 2 21 0.5432 -1.0479
3 2 22 1.8942 -0.8224
3 2 23 -1.2005 0.7257
3 2 24 0.9874 -2.1950
3 2 25 -1.0698 -0.0526
3 2 26 0.4105 -1.5979
3 2 27 0.3183 -0.6741
3 3 3 2.5240 1.2144
3 3 4 -5.0769 3.8636
3 3 5 0.3570 3.5412
3 3 6 -4.0171 2.0188
3 3 7 -1.5280 -0.3895
3 3 8 -0.9046 -0.9267
3 3 9 -0.8104 -2.7633
3 3 10 1.9138 -1.7691
3 3 11 -0.4169 -0.7987
3 3 12 1.9659 -1.0778
3 3 13 -0.8982 0.7517
3 3 14 -0.1449 -0.1314
3 3 15 -1.1676 0.0199
3 3 16 -0.4257 1.2047
3 3 17 -1.0521 -1.6385
3 3 18 2.7490 2.5531
3 3 19 -0.4154 -1.0719
3 3 20 4.7170 2.5601
3 3 21 -0.3080 1.6184
3 3 22 2.2393 0.2445
3 3 23 -0.2885 2.2814
3 3 24 -0.0746 -2.3295
3 3 25 0.1658 0.7973
3 3 26 0.3535 -1.8515
3 4 3 -0.4650 -0.3399
3 4 4 -5.4479 4.8516
3 4 5 -0.4359 -0.2280
3 4 6 -4.9441 1.6610
3 4 7 0.0673 -2.0058
3 4 8 -0.6218 -1.5085
3 4 9 1.2996 -2.6224
3 4 10 1.5971 -2.1249
3 4 11 1.3391 -0.6516
3 4 12 1.1674 -0.9014
3 4 13 -0.4117 0.1639
3 4 14 -0.1049 0.6630
3 4 15 -1.8738 -1.5807
3 4 16 0.7437 1.0901
3 4 17 -1.8634 -1.6077
3 4 18 3.2845 1.3169
3 4 19 -1.3008 1.7367
3 4 20 2.6358 0.9210
3 4 21 -0.7934 3.2532
3 4 22 -0.3889 -0.6689
3 4 23 0.2719 0.9992
3 4 24 -1.4560 -1.2581
3 4 25 0.8298 -0.5066
3 4 26 -0.5626 -0.5888
3 5 3 -2.5432 -1.5844
3 5 4 -2.8660 4.0898
3 5 5 -2.0482 -3.8767
3 5 6 -3.3936 2.1025
3 5 7 0.5310 -3.2871
3 5 8 0.2669 -0.3003
3 5 9 2.6661 -0.9355
3 5 10 2.4954 -0.3990
3 5 11 2.1267 1.3870
3 5 12 1.7075 0.2968
3 5 13 -0.5495 1.1751
3 5 14 1.3743 0.5845
3 5 15 -1.3975 -0.6949
3 5 16 2.4174 0.5056
3 5 17 -0.6882 0.1390
3 5 18 2.0578 0.5084
3 5 19 -0.2465 1.5306
3 5 20 -0.0992 0.2113
3 5 21 1.1231 0.3339
3 5 22 -0.8978 -0.2122
3 5 23 1.5259 -0.9973
3 5 24 -0.3578 -0.0429
3 5 25 0.0845 -1.0980
3 6 3 -3.2977 -0.8574
3 6 4 0.8242 1.1055
3 6 5 -2.9002 -4.2013
3 6 6 0.2275 1.5115
3 6 7 0.1548 -2.1974
3 6 8 0.4058 1.7235
3 6 9 1.5243 2.3422
3 6 10 0.5089 1.6341
3 6 11 0.4555 3.4307
3 6 12 0.2018 0.5353
3 6 13 -0.9890 1.8074
3 6 14 0.9603 0.3571
3 6 15 -0.7573 0.8390
3 6 16 0.5118 1.0455
3 6 17 0.0063 1.1542
3 6 18 -0.8948 0.0177
3 6 19 0.0656 0.2924
3 6 20 -0.0050 -0.1335
3 6 21 0.6907 -1.0249
3 6 22 0.8270 1.2925
3 6 23 0.6997 -0.7070
3 6 24 0.0871 0.5075
3 7 3 -1.4691 0.8074
3 7 4 2.3150 -1.2377
3 7 5 -1.5930 -0.6778
3 7 6 2.2523 1.5202
3 7 7 -1.1946 0.5926
3 7 8 -1.3829 2.8153
3 7 9 -1.4719 2.7483
3 7 10 -2.0734 1.5439
3 7 11 -1.7312 1.8172
3 7 12 -0.3084 -0.1117
3 7 13 -1.5705 0.4058
3 7 14 0.1516 -0.5711
3 7 15 -1.3916 -0.0976
3 7 16 -1.7435 -0.3221
3 7 17 0.0605 -1.2773
3 7 18 -2.7302 -1.5076
3 7 19 1.5729 -1.2866
3 7 20 -0.4670 -1.7161
3 7 21 0.6932 0.0301
3 7 22 0.7178 0.1964
3 8 3 0.2653 0.4848
3 8 4 0.6790 -0.8053
3 8 5 -1.1190 2.1472
3 8 6 0.8527 1.3413
3 8 7 -2.9425 1.0502
3 8 8 -2.3304 1.6262
3 8 9 -2.9080 0.1343
3 8 10 -1.4153 0.0050
3 8 11 -2.7285 -0.1790
3 8 12 1.2719 -1.1368
3 8 13 -1.9336 -0.9820
3 8 14 0.5612 -2.0169
3 8 15 -0.2817 -1.7554
3 8 16 -1.2191 -2.1937
3 8 17 1.6052 -2.7432
3 8 18 -1.3941 -1.4508
3 8 19 3.0214 -2.0653
3 8 20 -0.6269 -0.6627
3 8 21 1.7550 0.0118
3 9 3 0.4178 -1.7245
3 9 4 -1.0864 -0.4717
3 9 5 -0.8676 0.9687
3 9 6 -0.6015 -0.1910
3 9 7 -2.3823 -0.6326
3 9 8 -0.8204 0.0226
3 9 9 -1.7087 -1.4449
3 9 10 0.4176 -0.9503
3 9 11 -1.8076 -0.0343
3 9 12 2.4220 -2.3430
3 9 13 -1.3144 -0.5769
3 9 14 1.9931 -2.1039
3 9 15 0.8354 -1.6584
3 9 16 0.1049 -1.1365
3 9 17 1.8683 -1.6333
3 9 18 -0.3216 -0.3381
3 9 19 1.6724 -0.9585
3 10 3 0.4378 -3.0403
3 10 4 -0.4868 0.2516
3 10 5 0.1088 -1.6095
3 10 6 -0.4499 -0.2048
3 10 7 -0.2877 -1.8238
3 10 8 0.3667 0.1618
3 10 9 0.1714 -1.4399
3 10 10 0.3262 -0.3244
3 10 11 0.3308 0.3007
3 10 12 1.1437 -2.1048
3 10 13 0.2919 0.8100
3 10 14 1.8284 -1.6414
3 10 15 0.3877 0.1556
3 10 16 0.6720 -0.3910
3 11 3 -0.8338 -1.9126
3 11 4 0.7386 0.7145
3 11 5 -0.6353 -2.3186
3 11 6 0.0967 0.6999
3 11 7 0.2331 -1.8728
3 11 8 0.3939 1.0940
3 11 9 0.5465 -1.2993
3 11 10 -0.1506 0.7847
3 11 11 0.9431 -0.7134
3 11 12 -0.0286 -0.4356
3 11 13 1.2831 0.3557
3 12 3 -1.3701 -0.5495
3 12 4 0.5288 -0.6762
3 12 5 -1.2460 -1.4915
3 12 6 -0.0907 0.3062
3 12 7 -0.2701 -1.0339
3 12 8 -0.2915 0.8921
4 0 4 -5.8364 -1.3669
4 0 6 -7.5897 -4.5209
4 0 8 -1.1756 -4.3364
4 0 10 2.8670 1.8070
4 0 12 1.1016 4.4739
4 0 14 -1.7016 0.8193
4 0 16 -2.3582 -2.2788
4 0 18 -1.3045 -1.2051
4 0 20 -0.7780 0.1654
4 0 22 -0.2629 -1.6457
4 0 24 1.0651 -3.5499
4 0 26 1.0980 -2.7103
4 1 4 -3.4219 -1.9519
4 1 5 2.4365 -5.8386
4 1 6 -4.1664 -2.8237
4 1 7 4.4576 -3.6692
4 1 8 -0.5740 -1.8533
4 1 9 1.2768 0.9454
4 1 10 1.3454 1.8351
4 1 11 -2.7984 1.6894
4 1 12 0.8170 3.0943
4 1 13 -1.8503 -0.2524
4 1 14 -0.3650 0.9440
4 1 15 1.3016 -1.2392
4 1 16 -1.3109 -0.9343
4 1 17 2.1445 -0.6731
4 1 18 -1.0523 0.0051
4 1 19 1.0009 -0.3124
4 1 20 -0.3739 1.6111
4 1 21 0.8654 -0.6998
4 1 22 0.4870 0.6782
4 1 23 1.9326 -0.1226
4 1 24 1.3674 -1.0887
4 1 25 1.8506 0.9752
4 1 26 0.8537 -1.3925
4 2 4 0.6464 -2.7706
4 2 5 3.7334 -5.6391
4 2 6 1.9392 0.1862
4 2 7 4.2898 -3.3125
4 2 8 1.0741 1.8161
4 2 9 0.2086 0.5775
4 2 10 -0.1086 0.7980
4 2 11 -3.2756 1.3139
4 2 12 0.6508 -0.4816
4 2 13 -1.8691 0.2009
4 2 14 1.5625 -0.5731
4 2 15 1.3677 -1.1519
4 2 16 0.9088 0.4221
4 2 17 1.9119 -1.2784
4 2 18 -0.2873 2.1709
4 2 19 -1.0427 -0.7132
4 2 20 -0.7254 2.8957
4 2 21 -2.5299 -0.5392
4 2 22 -0.0134 1.7691
4 2 23 -0.6396 0.7138
4 2 24 0.7571 0.7526
4 2 25 0.7049 1.7707
4 2 26 0.3056 0.3798
4 3 4 1.7935 -2.1410
4 3 5 4.3202 -1.4330
4 3 6 3.8240 1.3753
4 3 7 1.5881 0.2312
4 3 8 1.4200 2.7409
4 3 9 -0.8517 1.1495
4 3 10 -0.8028 0.0947
4 3 11 -0.8091 1.0817
4 3 12 0.2878 -2.0986
4 3 13 1.3729 0.4488
4 3 14 2.7925 -1.1851
4 3 15 2.7212 -0.6722
4 3 16 3.1734 1.7222
4 3 17 0.2035 -1.2663
4 3 18 0.8447 2.1582
4 3 19 -4.2807 -1.6005
4 3 20 -0.6591 -0.5869
4 3 21 -4.4720 -1.7279
4 3 22 -0.5213 -1.5930
4 3 23 -0.9627 -0.0166
4 3 24 -0.3597 0.0092
4 3 25 0.2533 1.4587
4 3 26 -0.2410 0.9400
4 4 4 0.4249 1.0923
4 4 5 4.9217 0.6789
4 4 6 1.5290 1.4614
4 4 7 0.4570 2.1800
4 4 8 -0.5039 1.6814
4 4 9 -1.6058 0.9744
4 4 10 -2.4053 0.1682
4 4 11 0.4593 0.1388
4 4 12 -0.3531 -0.9556
4 4 13 3.0282 0.8766
4 4 14 3.3465 0.8734
4 4 15 1.3582 1.2454
4 4 16 3.9675 2.9638
4 4 17 -2.7392 -0.5001
4 4 18 1.3948 0.3531
4 4 19 -3.2380 -1.9936
4 4 20 -0.0925 -3.7159
4 4 21 -0.4506 -1.5087
4 4 22 -0.0308 -2.4635
4 4 23 1.2136 -0.3487
4 4 24 -0.4292 0.8917
4 4 25 0.3806 0.4353
4 5 4 0.4454 4.8624
4 5 5 3.7087 0.3572
4 5 6 -0.2410 2.4916
4 5 7 0.7614 1.5980
4 5 8 -1.3760 -0.2760
4 5 9 -1.6022 -0.8621
4 5 10 -1.8418 -1.3292
4 5 11 0.4662 -1.2419
4 5 12 -0.5228 -0.1417
4 5 13 1.8905 1.6503
4 5 14 0.6518 0.9823
4 5 15 -1.6812 2.8329
4 5 16 1.6409 -0.2979
4 5 17 -4.3510 0.1113
4 5 18 1.7485 -1.4231
4 5 19 -0.9470 -2.2135
4 5 20 -0.0611 -0.8771
4 5 21 2.3773 -1.5118
4 5 22 -0.8006 0.4559
4 5 23 1.2368 -0.3385
4 5 24 -0.1343 1.4500
4 6 4 1.1005 4.8601
4 6 5 0.1641 0.3363
4 6 6 -0.7967 2.5344
4 6 7 1.1652 0.4514
4 6 8 -0.3702 -2.2419
4 6 9 0.4111 -1.2028
4 6 10 0.4172 -2.8699
4 6 11 0.3827 -0.8595
4 6 12 -0.4501 -0.0533
4 6 13 -0.0049 0.4464
4 6 14 -1.8380 -0.4028
4 6 15 -0.6322 0.6063
4 6 16 -0.5511 -3.5995
4 6 17 -0.7514 0.8020
4 6 18 1.7415 -2.3789
4 6 19 -0.3433 -0.2362
4 6 20 1.0300 1.4559
4 6 21 0.5696 -1.5558
4 6 22 -0.2365 1.7748
4 6 23 0.3213 -0.5474
4 7 4 0.3130 1.3262
4 7 5 -1.9058 -0.4374
4 7 6 -0.0696 0.7601
4 7 7 1.9532 -0.8190
4 7 8 0.9011 -2.1491
4 7 9 2.5927 -0.6760
4 7 10 1.4389 -2.6975
4 7 11 0.3305 -0.4518
4 7 12 0.6380 -1.0101
4 7 13 -0.6721 -0.4436
4 7 14 -0.0167 -0.7946
4 7 15 1.7082 -0.0801
4 7 16 -0.6359 -1.3273
4 7 17 3.1128 2.0468
4 7 18 -0.9514 -0.4496
4 7 19 0.7760 2.4515
4 7 20 -0.1973 0.9098
4 7 21 -0.4907 0.3710
4 7 22 0.1443 0.8361
4 8 4 0.5277 -1.3269
4 8 5 -0.8130 -0.7049
4 8 6 1.8648 -0.1898
4 8 7 1.7063 -0.8466
4 8 8 2.1806 -0.3944
4 8 9 2.2338 -0.6765
4 8 10 2.8294 -1.1841
4 8 11 0.4484 -0.2047
4 8 12 2.3521 -0.3765
4 8 13 0.0933 1.1006
4 8 14 0.3637 0.6117
4 8 15 1.8265 1.8439
4 8 16 -1.9635 1.5722
4 8 17 2.3993 1.7343
4 8 18 -3.2834 1.8041
4 8 19 0.7390 1.2079
4 8 20 -2.0863 0.8678
4 9 4 0.4977 -0.1569
4 9 5 0.8272 0.3241
4 9 6 1.6811 0.2245
4 9 7 0.6142 0.1863
4 9 8 2.4901 0.1203
4 9 9 0.7406 0.5246
4 9 10 3.7137 -0.3315
4 9 11 -0.6814 1.9089
4 9 12 2.4633 0.8277
4 9 13 -1.2353 1.8070
4 9 14 -0.9156 1.6900
4 9 15 0.4037 0.5671
4 9 16 -2.4759 1.7284
4 9 17 0.7928 0.0683
4 9 18 -2.0158 1.3126
4 10 4 -0.2344 2.5445
4 10 5 0.6416 -0.3266
4 10 6 0.3908 1.2106
4 10 7 0.4534 0.3009
4 10 8 1.2735 0.4514
4 10 9 0.7629 1.7894
4 10 10 1.4492 -0.1244
4 10 11 -0.7702 3.2435
4 10 12 0.5913 -0.3646
4 10 13 -1.8800 1.3899
4 10 14 -0.0845 0.1074
4 10 15 -0.4474 -0.7173
4 11 4 0.5426 2.4644
4 11 5 -0.3862 -0.6742
4 11 6 0.2387 1.5002
4 11 7 0.2577 0.1325
4 11 8 0.0296 1.1703
4 11 9 0.5813 1.2002
4 11 10 -0.6671 0.7876
4 11 11 0.0815 1.7602
4 12 4 0.2998 0.8558
4 12 5 -0.1874 0.0998
4 12 6 -0.2478 0.7882
5 0 5 7.1084 3.1934
5 0 7 1.4747 2.6162
5 0 9 -2.3644 -1.7877
5 0 11 -1.2638 -3.0988
5 0 13 0.8841 0.8594
5 0 15 1.3437 4.2511
5 0 17 0.2172 3.3570
5 0 19 -0.4742 1.1301
5 0 21 -0.5013 1.0612
5 0 23 -0.8263 1.9950
5 0 25 -0.6453 1.9115
5 1 5 3.9263 1.9792
5 1 6 -4.1266 3.2406
5 1 7 1.1302 1.9298
5 1 8 -0.4112 -1.0242
5 1 9 -0.9223 -0.3734
5 1 10 2.6358 -1.6860
5 1 11 -0.9353 -1.6428
5 1 12 1.1107 -0.1165
5 1 13 -0.1064 0.1895
5 1 14 -1.7412 0.8502
5 1 15 0.3115 2.5408
5 1 16 -2.9751 0.2933
5 1 17 -0.2421 1.6230
5 1 18 -2.8077 -0.9243
5 1 19 -0.1061 -1.0342
5 1 20 -2.0593 -1.0666
5 1 21 0.2305 -0.9834
5 1 22 -1.2151 -0.2495
5 1 23 -0.7336 0.8334
5 1 24 -0.6714 0.1976
5 1 25 -1.1511 1.3232
5 2 5 -2.0538 -1.2338
5 2 6 -5.1549 3.2908
5 2 7 -0.4608 -0.2625
5 2 8 -1.1128 -0.3053
5 2 9 0.4084 1.2903
5 2 10 1.7838 -1.3739
5 2 11 -0.6520 0.9488
5 2 12 0.9627 -0.6604
5 2 13 -1.9151 0.6245
5 2 14 -1.6463 0.6064
5 2 15 -2.2042 0.5128
5 2 16 -3.4480 -0.0873
5 2 17 -1.0091 -2.0079
5 2 18 -1.7842 -1.6087
5 2 19 1.5440 -4.3504
5 2 20 0.7232 -0.5705
5 2 21 2.3378 -2.5037
5 2 22 0.5415 0.5468
5 2 23 0.1594 0.2103
5 2 24 -0.3926 -0.2837
5 2 25 -1.1274 0.3640
5 3 5 -4.3482 -2.8860
5 3 6 -1.9070 0.3509
5 3 7 -1.2724 -1.1527
5 3 8 -0.4893 -0.1274
5 3 9 0.9550 1.2379
5 3 10 -0.5283 -0.8971
5 3 11 -0.0935 1.4460
5 3 12 -1.3797 -1.3715
5 3 13 -3.1043 1.0689
5 3 14 -2.5950 -0.8863
5 3 15 -4.1302 -1.0547
5 3 16 -1.9463 -1.2168
5 3 17 -0.8645 -3.6256
5 3 18 2.1255 -0.8213
5 3 19 2.2501 -2.5262
5 3 20 3.8591 2.0253
5 3 21 1.8951 0.1482
5 3 22 0.8667 2.4968
5 3 23 0.3972 0.4211
5 3 24 -0.5990 -0.1078
5 3 25 -0.0765 -0.5009
5 4 5 -2.4455 -1.1968
5 4 6 0.4483 -1.2161
5 4 7 -0.5963 0.9073
5 4 8 -0.3118 0.9339
5 4 9 1.7267 0.9400
5 4 10 -1.9080 0.4095
5 4 11 0.8922 0.2158
5 4 12 -2.9340 -2.2702
5 4 13 -2.6280 0.0272
5 4 14 -1.8863 -3.5428
5 4 15 -3.7834 -1.7656
5 4 16 1.0856 -1.6647
5 4 17 -0.4153 -2.1632
5 4 18 2.5787 0.9208
5 4 19 1.4701 1.0557
5 4 20 1.0874 2.1973
5 4 21 0.0708 1.8057
5 4 22 -0.7211 1.7937
5 4 23 -0.1610 -0.5436
5 4 24 -0.1833 0.2688
5 5 5 -0.7741 0.6535
5 5 6 -0.5963 -1.4401
5 5 7 -1.5080 2.2310
5 5 8 -1.6610 1.8947
5 5 9 0.1826 0.1695
5 5 10 -2.2196 1.5203
5 5 11 1.6195 -1.3923
5 5 12 -2.6392 -2.6421
5 5 13 1.2085 -0.0323
5 5 14 -0.6070 -4.7581
5 5 15 -0.7758 1.2773
5 5 16 2.4674 -1.6214
5 5 17 -1.0000 0.1121
5 5 18 1.0307 2.0285
5 5 19 0.8220 -0.5667
5 5 20 -2.0153 2.0203
5 5 21 0.9056 -0.4321
5 5 22 -1.2319 0.8714
5 5 23 0.0847 -0.8155
5 6 5 0.0488 1.3118
5 6 6 -2.3800 -2.2817
5 6 7 -2.0653 1.6136
5 6 8 -2.4904 0.0165
5 6 9 -1.1268 -0.3553
5 6 10 -0.6506 0.9116
5 6 11 2.1656 -1.6572
5 6 12 -0.6200 -0.1865
5 6 13 4.0032 0.2277
5 6 14 -1.5873 -1.3753
5 6 15 1.8427 3.1748
5 6 16 -0.1858 -1.5625
5 6 17 -0.9372 1.5162
5 6 18 0.9175 0.5632
5 6 19 -0.4542 -2.2154
5 6 20 -0.5176 2.2304
5 6 21 0.4022 -2.1457
5 6 22 -0.6266 1.2126
5 7 5 0.0302 0.6779
5 7 6 -3.1690 -1.8568
5 7 7 -0.9756 0.0019
5 7 8 -2.6957 -0.7196
5 7 9 -0.3965 0.2161
5 7 10 -0.0560 1.3524
5 7 11 0.9641 0.5586
5 7 12 0.4751 2.0294
5 7 13 1.3061 0.6137
5 7 14 -1.8819 0.8483
5 7 15 1.4358 1.1205
5 7 16 -2.4072 -1.4547
5 7 17 1.2518 0.8090
5 7 18 -0.0327 -1.4483
5 7 19 0.2330 -0.9652
5 7 20 0.6450 0.2214
5 7 21 -0.3531 -1.2463
5 8 5 -1.1646 -0.6352
5 8 6 -1.9475 -1.1275
5 8 7 -1.2090 -1.6326
5 8 8 -1.8084 0.4012
5 8 9 -1.5563 -0.4089
5 8 10 -0.9501 1.7935
5 8 11 -1.4563 0.4978
5 8 12 -0.4057 0.7061
5 8 13 -0.3601 0.2487
5 8 14 -1.1365 -0.6066
5 8 15 1.5310 -0.4033
5 8 16 -1.7940 -0.7766
5 8 17 2.6497 -0.6962
5 8 18 -0.7424 -0.4960
5 8 19 1.7323 -0.7118
5 9 5 -1.0294 -1.5130
5 9 6 -0.1891 -1.1847
5 9 7 -1.8115 -1.7068
5 9 8 -0.0710 -0.3801
5 9 9 -2.9010 -1.0581
5 9 10 0.3062 -0.2340
5 9 11 -1.7707 -0.7565
5 9 12 0.5581 -0.2789
5 9 13 0.6823 -0.3329
5 9 14 -0.5140 0.2251
5 9 15 1.6950 -0.4219
5 9 16 -0.9218 0.4600
5 9 17 1.2870 -0.8408
5 10 5 -0.6403 -2.0084
5 10 6 0.7741 -0.9193
5 10 7 -1.2146 -1.3126
5 10 8 0.5802 -1.6755
5 10 9 -1.2798 -0.3980
5 10 10 0.9701 -1.4975
5 10 11 -0.4562 0.4626
5 10 12 0.7977 0.2192
5 10 13 -0.1054 0.4084
5 10 14 -0.5021 1.2450
5 11 5 -0.5932 -1.0983
5 11 6 1.2676 -1.0834
5 11 7 -0.1041 -0.7603
5 11 8 0.5544 -1.3556
5 11 9 0.3077 -0.2008
5 11 10 -0.0403 -0.7382
6 0 6 -1.8467 -0.4182
6 0 8 0.0647 3.3601
6 0 10 -0.7326 1.7735
6 0 12 -0.3693 -3.0892
6 0 14 0.2132 -4.3970
6 0 16 0.7366 -2.2729
6 0 18 1.9010 -0.7660
6 0 20 1.8986 -0.7092
6 0 22 0.0293 -1.1526
6 0 24 -0.8564 -1.5595
6 1 6 -1.6222 -0.7478
6 1 7 -1.0752 0.6525
6 1 8 -0.6550 1.0209
6 1 9 -2.7796 -0.1226
6 1 10 -0.2016 0.8733
6 1 11 0.5725 -0.7062
6 1 12 0.4291 -1.1102
6 1 13 2.5843 -0.1331
6 1 14 0.6721 -2.3687
6 1 15 1.9269 0.2880
6 1 16 1.0831 -1.3174
6 1 17 1.7805 1.5342
6 1 18 1.1456 0.3295
6 1 19 1.6657 2.4646
6 1 20 0.4797 0.0445
6 1 21 0.5516 0.6211
6 1 22 0.1501 -1.1679
6 1 23 0.2911 -1.6266
6 1 24 0.3881 -1.2741
6 2 6 -0.6362 -0.1858
6 2 7 -0.4612 -0.3421
6 2 8 -0.4542 -2.0020
6 2 9 -2.0819 -0.7461
6 2 10 1.2030 -0.1455
6 2 11 0.2421 -0.0711
6 2 12 1.7771 1.2540
6 2 13 1.5723 0.3729
6 2 14 1.8758 0.2150
6 2 15 2.0747 1.0475
6 2 16 1.3933 1.1919
6 2 17 2.0452 2.7493
6 2 18 -0.9966 3.2740
6 2 19 1.1527 2.2231
6 2 20 -2.2807 1.5284
6 2 21 0.6156 -0.3544
6 2 22 -0.1952 -1.1675
6 2 23 0.7709 -1.2925
6 2 24 1.3370 -0.7014
6 3 6 -0.0411 -0.4448
6 3 7 -0.4265 -1.0242
6 3 8 0.2925 -3.1282
6 3 9 -0.4190 -0.1609
6 3 10 1.3120 0.1275
6 3 11 -0.2439 1.3607
6 3 12 1.8425 1.6221
6 3 13 0.1825 1.4549
6 3 14 2.3822 0.8077
6 3 15 1.0498 1.9679
6 3 16 0.5924 2.4051
6 3 17 -0.2876 2.3170
6 3 18 -2.0038 3.6242
6 3 19 -1.4392 -0.2846
6 3 20 -1.8515 1.5709
6 3 21 0.2633 -2.1419
6 3 22 -0.0243 -0.3278
6 3 23 1.0775 -0.8569
6 3 24 0.5666 0.0807
6 4 6 0.7532 -2.6482
6 4 7 0.8440 -2.2041
6 4 8 0.1415 -2.7507
6 4 9 1.1607 -0.3306
6 4 10 -0.2042 0.9149
6 4 11 -0.5177 1.8667
6 4 12 0.7364 0.6398
6 4 13 -0.3836 2.5763
6 4 14 1.9013 -0.4833
6 4 15 0.4291 1.9658
6 4 16 -0.0541 0.9579
6 4 17 -0.4421 0.9555
6 4 18 -1.5541 1.0872
6 4 19 -1.1784 -0.3757
6 4 20 -0.2612 0.2671
6 4 21 -0.1939 -1.2032
6 4 22 0.3771 0.4132
6 4 23 0.1670 -0.5958
6 5 6 3.0385 -3.1419
6 5 7 2.5041 -2.0958
6 5 8 1.1915 0.1725
6 5 9 1.5496 -0.8136
6 5 10 -1.2382 2.1600
6 5 11 -0.3759 1.6901
6 5 12 -1.4737 -0.6331
6 5 13 0.9651 3.3025
6 5 14 0.1868 -2.3603
6 5 15 1.7312 2.1726
6 5 16 -0.1229 0.2382
6 5 17 1.2376 0.0450
6 5 18 -1.8638 1.5439
6 5 19 0.8652 -0.4961
6 5 20 -1.4321 0.3870
6 5 21 0.1606 -0.5892
6 5 22 -0.1722 -0.0493
6 6 6 3.0876 -2.0787
6 6 7 2.2857 0.5796
6 6 8 1.0221 2.0971
6 6 9 -0.1086 -0.1958
6 6 10 -2.2662 1.9669
6 6 11 -0.7465 0.2281
6 6 12 -3.2205 -0.5730
6 6 13 2.4821 1.4038
6 6 14 -1.8491 -1.3478
6 6 15 2.7814 1.6532
6 6 16 -0.8230 0.8951
6 6 17 0.4949 -0.4287
6 6 18 -1.2983 2.5887
6 6 19 0.3000 -1.9743
6 6 20 -0.9731 1.3984
6 6 21 0.5086 -1.3439
6 7 6 1.2195 0.1226
6 7 7 2.1959 1.2203
6 7 8 -0.6284 2.0358
6 7 9 0.0586 -1.2348
6 7 10 -2.1037 0.2649
6 7 11 -0.2594 -1.7546
6 7 12 -1.5438 -0.5119
6 7 13 1.5155 -0.5329
6 7 14 -1.1496 0.2552
6 7 15 1.5422 0.4222
6 7 16 -1.0923 0.6279
6 7 17 -0.2623 -0.3433
6 7 18 -0.3667 1.1021
6 7 19 -0.5781 -1.0370
6 8 6 0.7021 2.6610
6 8 7 1.2185 0.3599
6 8 8 0.0479 3.0239
6 8 9 0.8544 -2.2290
6 8 10 -0.0502 1.0945
6 8 11 0.7320 -1.4961
6 8 12 0.0973 -0.1308
6 8 13 0.5340 0.2187
6 8 14 -0.3420 -0.0921
6 8 15 0.6146 0.2926
6 8 16 -0.7304 0.0701
6 8 17 0.3547 -0.2224
6 9 6 0.1613 2.9867
6 9 7 -0.8791 0.5181
6 9 8 0.8962 2.9503
6 9 9 -0.8633 -0.9901
6 9 10 0.6094 1.7782
6 9 11 -0.4398 -0.7679
6 9 12 -0.3869 0.2556
6 9 13 0.2960 -0.1751
6 9 14 -0.6659 -0.2174
6 9 15 0.6839 -0.0666
6 10 6 0.0452 1.9105
6 10 7 -1.7030 0.4724
6 10 8 0.3366 1.1068
6 10 9 -1.4324 -0.3088
6 10 10 0.0381 0.0494
6 10 11 -0.6042 -1.0494
6 10 12 -0.0474 -0.3096
6 11 6 0.2734 0.3382
6 11 7 -1.2317 0.5145
6 11 8 -0.0432 0.0049
7 0 7 0.9655 -3.9104
7 0 9 2.9423 -1.5973
7 0 11 0.8588 2.8441
7 0 13 -1.0434 2.2097
7 0 15 -0.3469 -0.6038
7 0 17 -0.3749 -0.4019
7 0 19 -1.1477 1.0971
7 0 21 0.0398 1.2966
7 0 23 0.9873 1.0160
7 1 7 1.4165 -1.4339
7 1 8 3.3129 1.6385
7 1 9 1.5290 -0.7869
7 1 10 -0.6903 2.0283
7 1 11 -0.0696 0.7366
7 1 12 -2.4678 -0.0052
7 1 13 -1.0511 0.7520
7 1 14 -0.4429 -0.1935
7 1 15 -1.1468 0.0115
7 1 16 0.3707 0.1008
7 1 17 -1.0769 0.1790
7 1 18 -0.6047 -0.9105
7 1 19 -0.7160 1.1178
7 1 20 -0.7094 -0.4951
7 1 21 -0.0655 1.3677
7 1 22 -0.6378 1.2452
7 1 23 0.1015 0.7574
7 2 7 0.5587 2.0042
7 2 8 3.4519 2.5140
7 2 9 -1.4593 0.1448
7 2 10 0.2546 1.4613
7 2 11 -1.3841 -2.1260
7 2 12 -1.2592 -0.4458
7 2 13 -1.0191 -1.3835
7 2 14 -0.9613 -0.9046
7 2 15 -1.5989 -0.3876
7 2 16 -1.1982 -1.6156
7 2 17 -0.7574 -0.8947
7 2 18 -1.7322 -1.7196
7 2 19 0.6659 -0.2669
7 2 20 -1.5517 -0.1724
7 2 21 0.1016 0.8852
7 2 22 -1.1223 1.1125
7 2 23 -0.6439 0.3378
7 3 7 -0.7838 3.9519
7 3 8 2.4393 1.0710
7 3 9 -2.1815 0.4409
7 3 10 1.7761 -0.4253
7 3 11 -0.8469 -2.5861
7 3 12 1.0966 -0.7393
7 3 13 -0.5186 -1.9018
7 3 14 -0.4419 -1.0520
7 3 15 -0.3378 -1.4676
7 3 16 -0.9031 -1.8409
7 3 17 0.5606 -2.2716
7 3 18 -0.3555 -0.6503
7 3 19 0.6435 -1.7561
7 3 20 -0.6659 0.8388
7 3 21 -0.1809 -0.2193
7 3 22 -0.8509 0.7111
7 4 7 -0.6059 3.3982
7 4 8 0.6515 0.4437
7 4 9 -0.5866 -0.3684
7 4 10 2.4206 -0.5096
7 4 11 0.0976 -1.5619
7 4 12 2.2702 -0.5892
7 4 13 -0.5988 -0.0524
7 4 14 -0.0268 -0.5494
7 4 15 -0.1509 -0.0089
7 4 16 -0.8463 -0.6017
7 4 17 0.2120 -0.6232
7 4 18 0.4808 -0.2444
7 4 19 -0.5207 -0.6357
7 4 20 0.8277 0.2498
7 4 21 -0.4729 -0.1240
7 4 22 0.1022 0.1497
7 5 7 -1.0475 -0.1937
7 5 8 0.9467 0.5983
7 5 9 -0.0658 -2.3085
7 5 10 3.1167 -0.4017
7 5 11 0.5057 -0.5452
7 5 12 1.2500 -1.5092
7 5 13 -0.1897 1.8651
7 5 14 -2.1342 -1.5049
7 5 15 -0.2464 0.9018
7 5 16 -3.0102 -0.7119
7 5 17 0.1693 -0.2402
7 5 18 -1.1371 -0.5877
7 5 19 0.0084 0.2972
7 5 20 0.3974 -0.1478
7 5 21 0.0776 0.6997
7 6 7 -0.6072 -1.0541
7 6 8 2.9632 -0.4875
7 6 9 0.7815 -1.4089
7 6 10 3.8302 -0.7570
7 6 11 1.6416 0.3578
7 6 12 0.1162 -1.2835
7 6 13 1.4844 0.7849
7 6 14 -3.2075 -1.1043
7 6 15 0.9401 -0.9864
7 6 16 -2.9801 -0.1186
7 6 17 0.6347 -1.8242
7 6 18 -1.2837 0.2473
7 6 19 0.1721 -0.5754
7 7 7 0.8910 -0.4305
7 7 8 1.2406 -0.1192
7 7 9 1.7713 0.7094
7 7 10 1.6834 0.3334
7 7 11 1.3135 1.3044
7 7 12 0.1029 0.2479
7 7 13 0.5035 -0.1475
7 7 14 -1.1367 0.5608
7 7 15 -0.0018 -1.6365
7 7 16 -0.8278 0.8885
7 7 17 -0.1463 -1.7047
7 7 18 0.0395 0.3700
7 8 7 0.8265 -2.1170
7 8 8 -0.8159 0.8894
7 8 9 0.7162 -0.7825
7 8 10 -0.8291 0.8758
7 8 11 -0.1170 0.3562
7 8 12 -0.3389 -0.2085
7 8 13 -0.9720 0.2739
7 8 14 -0.0024 -0.3212
7 8 15 -1.2674 -0.5155
7 8 16 0.0842 0.1130
7 9 7 0.4850 -2.3384
7 9 8 0.1676 0.6932
7 9 9 -0.0840 -2.0520
7 9 10 -0.0580 0.4302
7 9 11 -0.0568 -0.9576
7 9 12 -0.2027 -0.4312
7 9 13 -0.1061 -0.1051
7 10 7 -0.0049 -0.9598
7 10 8 0.6136 0.5917
7 10 9 -0.0638 -0.8497
7 10 10 0.6466 0.5611
8 0 8 -2.3212 -0.3056
8 0 10 -0.7287 -1.1200
8 0 12 0.3267 1.3363
8 0 14 -0.7018 2.4084
8 0 16 -1.3323 -0.2460
8 0 18 -0.4493 -2.4696
8 0 20 -0.1204 -1.2952
8 0 22 -0.4288 0.4680
8 1 8 -1.0423 -0.9997
8 1 9 -0.0362 -1.7706
8 1 10 0.2648 -0.5545
8 1 11 0.4040 -0.2829
8 1 12 0.7782 1.0597
8 1 13 -0.6939 -0.5448
8 1 14 0.9411 0.9576
8 1 15 -0.5987 -1.6923
8 1 16 0.8262 -1.0385
8 1 17 0.7875 -1.0457
8 1 18 0.1593 -2.3124
8 1 19 0.9940 0.1364
8 1 20 -0.3442 -1.2603
8 1 21 0.2302 -0.1067
8 1 22 -0.2412 0.3461
8 2 8 1.5372 -1.6673
8 2 9 -0.7033 -1.1115
8 2 10 1.4551 -0.2298
8 2 11 0.1309 0.4611
8 2 12 0.9158 0.8541
8 2 13 0.7563 0.6764
8 2 14 1.8325 0.3841
8 2 15 1.4862 0.7358
8 2 16 1.9450 -0.4114
8 2 17 2.1196 0.4812
8 2 18 0.1519 -0.7859
8 2 19 1.7360 -0.0450
8 2 20 -0.6717 -0.6392
8 2 21 0.4701 -0.2947
8 3 8 2.1044 -2.2422
8 3 9 -1.0610 0.4854
8 3 10 0.6884 -0.3736
8 3 11 -0.1145 0.7681
8 3 12 -0.2189 1.8130
8 3 13 0.9601 0.7072
8 3 14 -0.4109 2.1040
8 3 15 1.4866 1.0489
8 3 16 -0.1819 1.0330
8 3 17 1.2133 0.0588
8 3 18 0.0278 0.5461
8 3 19 0.7878 -0.8671
8 3 20 -0.0259 0.1234
8 3 21 0.1971 -0.3484
8 4 8 0.7106 -1.1304
8 4 9 -0.6331 0.3283
8 4 10 -0.0978 0.6187
8 4 11 -1.3458 0.1253
8 4 12 -0.0805 1.6632
8 4 13 -1.2846 -0.8368
8 4 14 -0.1829 0.9350
8 4 15 0.2899 -1.5100
8 4 16 0.7022 -0.4490
8 4 17 0.5922 -1.2638
8 4 18 1.6297 -0.3617
8 4 19 -0.2495 -0.5392
8 4 20 0.6780 -0.2363
8 5 8 0.4160 2.1167
8 5 9 -2.4760 0.1130
8 5 10 -0.1103 1.4897
8 5 11 -2.7039 1.0263
8 5 12 0.3608 -0.7448
8 5 13 -1.0755 0.2912
8 5 14 1.5503 -1.7856
8 5 15 1.9447 -0.5460
8 5 16 2.6561 -1.3142
8 5 17 1.9862 0.2474
8 5 18 2.2637 -0.6762
8 5 19 0.0782 0.4173
8 6 8 0.4139 1.0556
8 6 9 -5.0705 0.5160
8 6 10 -1.1858 -0.0006
8 6 11 -2.4506 1.2632
8 6 12 -1.3065 -1.6996
8 6 13 1.0076 0.9561
8 6 14 0.3660 -1.0412
8 6 15 3.1092 0.8272
8 6 16 1.3981 0.4818
8 6 17 1.8632 1.4030
8 6 18 1.1053 0.3620
8 7 8 0.2267 -2.2397
8 7 9 -3.1114 0.0258
8 7 10 -1.0107 -1.6453
8 7 11 -1.0180 -0.4844
8 7 12 -0.8737 -0.8700
8 7 13 0.8887 -0.6642
8 7 14 0.4200 0.7383
8 7 15 1.4279 -0.1832
8 7 16 0.4809 1.4207
8 8 8 0.4968 -1.3044
8 8 9 0.1176 0.2858
8 8 10 0.5273 -0.5736
8 8 11 0.1211 -0.2888
8 8 12 0.9529 -0.1464
8 8 13 0.0107 -0.1266
8 8 14 1.5071 0.6939
8 9 8 0.0796 0.5133
8 9 9 0.3345 0.7726
8 9 10 0.3635 0.7839
8 9 11 0.0470 0.4777
9 0 9 -0.5412 0.5105
9 0 11 0.5316 -2.7173
9 0 13 0.6986 -2.5626
9 0 15 0.5033 0.4406
9 0 17 0.8941 2.4254
9 0 19 1.0604 1.2742
9 1 9 -1.4923 1.1656
9 1 10 1.3946 0.5153
9 1 11 -0.5589 -1.2555
9 1 12 1.5663 0.6939
9 1 13 -0.8198 -0.9580
9 1 14 0.6287 0.9993
9 1 15 -1.3910 1.1104
9 1 16 -0.5550 1.0476
9 1 17 -0.0575 2.2693
9 1 18 -0.6951 0.4411
9 1 19 1.0640 1.2715
9 1 20 0.0161 0.1154
9 2 9 -2.2473 2.7078
9 2 10 1.0529 -0.9546
9 2 11 -1.3495 1.3249
9 2 12 0.1027 -1.0295
9 2 13 -1.3891 0.4381
9 2 14 -1.0397 -1.5536
9 2 15 -1.8990 0.9100
9 2 16 -1.4332 -0.7583
9 2 17 -0.3824 1.2424
9 2 18 -1.2460 0.4849
9 2 19 0.9196 0.8085
9 2 20 -0.2080 0.4071
9 3 9 -0.9784 3.2664
9 3 10 -1.1051 -1.6848
9 3 11 0.3679 1.0206
9 3 12 -1.5047 -1.3481
9 3 13 1.3902 -0.9674
9 3 14 -1.2760 -1.4187
9 3 15 0.9742 0.0112
9 3 16 -0.9250 -0.2726
9 3 17 0.2286 0.5780
9 3 18 -0.8217 1.0240
9 3 19 0.1229 0.1795
9 4 9 -0.1586 1.3689
9 4 10 -1.0914 -0.3062
9 4 11 0.6773 -1.0176
9 4 12 0.4063 1.1476
9 4 13 1.2352 -1.1995
9 4 14 0.1375 2.0707
9 4 15 0.1446 0.9444
9 4 16 -0.7889 1.7735
9 4 17 -1.1821 1.0678
9 4 18 -0.4770 0.9053
9 5 9 -0.2716 -0.3019
9 5 10 1.2557 -0.6629
9 5 11 -0.8141 -0.1280
9 5 12 2.1992 0.6395
9 5 13 -1.6172 0.9102
9 5 14 -0.1198 1.3933
9 5 15 -2.5383 1.5073
9 5 16 -1.5857 0.2484
9 5 17 -2.1636 0.7290
9 6 9 0.7511 0.3688
9 6 10 1.4184 -1.5623
9 6 11 0.5114 1.5432
9 6 12 0.9441 -1.2828
9 6 13 -0.9662 1.5076
9 6 14 -0.9018 -0.7743
9 6 15 -1.4083 0.4639
9 6 16 -1.0916 -1.2726
9 7 9 0.7613 0.4312
9 7 10 0.0069 -0.0184
9 7 11 1.7237 0.6919
9 7 12 -0.1914 -0.1822
9 7 13 0.0731 0.4186
9 7 14 -0.4794 -0.0622
9 8 9 -0.4052 -0.5258
9 8 10 0.0679 0.6476
9 8 11 0.4696 -0.3546
9 8 12 0.0280 0.5314
10 0 10 -0.9407 1.4177
10 0 12 -0.0841 1.1759
10 0 14 0.4912 0.5161
10 0 16 -0.8481 -0.5974
10 0 18 -1.5423 -0.9727
10 1 10 0.3504 0.6479
10 1 11 -1.6108 -0.6264
10 1 12 0.3926 -0.2220
10 1 13 -1.6408 0.1716
10 1 14 1.4535 -0.7775
10 1 15 -0.8338 -0.5620
10 1 16 0.2836 -0.8677
10 1 17 0.0923 -0.8721
10 1 18 -1.1173 -0.8342
10 2 10 1.9530 -1.9312
10 2 11 -1.4284 0.3632
10 2 12 0.7224 -2.2586
10 2 13 -0.4517 1.6339
10 2 14 1.4702 -1.8964
10 2 15 -0.2410 1.2450
10 2 16 0.7818 -0.8436
10 2 17 0.2265 -0.3319
10 2 18 -0.5627 -0.4010
10 3 10 0.6234 -3.3548
10 3 11 0.8298 1.4084
10 3 12 -0.6562 -1.9227
10 3 13 0.8553 1.8139
10 3 14 -0.7713 -1.3274
10 3 15 -0.0181 1.3533
10 3 16 -0.5189 -0.8165
10 3 17 0.0725 -0.2567
10 4 10 -0.6172 -1.0956
10 4 11 1.5555 -0.0214
10 4 12 -1.2462 -0.1320
10 4 13 0.4928 -0.0925
10 4 14 -0.9995 -1.0685
10 4 15 0.1015 -0.3569
10 4 16 -0.2946 -1.1584
10 5 10 0.8039 0.5861
10 5 11 -0.1788 -0.4135
10 5 12 0.1358 0.5182
10 5 13 -0.1546 -0.3456
10 5 14 0.2097 -0.9073
10 5 15 0.4684 -0.0032
10 6 10 0.3081 0.0462
10 6 11 -0.8930 1.1215
10 6 12 0.1269 0.1049
10 6 13 -0.4459 0.2531
10 7 10 -1.6122 0.4504
10 7 11 -0.3066 0.7168
11 0 11 0.0165 0.1983
11 0 13 0.2607 -0.4351
11 0 15 1.0772 -0.1381
11 1 11 0.4649 0.9394
11 1 12 1.9838 0.0835
11 1 13 -0.3129 1.1196
11 1 14 1.2291 0.9331
11 1 15 -0.0805 0.1578
11 1 16 0.0328 0.7274
11 2 11 -0.3259 2.2867
11 2 12 1.0415 0.3590
11 2 13 -1.1831 2.4831
11 2 14 0.5660 -0.2956
11 2 15 -0.9367 0.2559
11 3 11 -1.5491 2.5259
11 3 12 -0.3855 -0.7470
11 3 13 -0.8743 1.4310
11 3 14 0.1749 -1.3149
11 3 15 0.1937 0.2882
11 4 11 -0.3933 1.0525
11 4 12 -0.3797 -1.7797
11 4 13 0.0914 0.4740
11 4 14 0.3505 -0.8369
11 5 11 0.8650 -0.5331
11 5 12 0.0894 -1.3017
11 6 11 0.7445 -0.7737
12 0 12 -0.8818 0.0369
12 1 12 -0.5610 -0.9711
12 1 13 -0.4854 -1.0704
12 2 12 0.7200 -1.5132
12 2 13 0.1206 -0.7262
12 3 12 1.6807 -0.2464
0 0 0 0.0 0.0
;
_shelx_fab_checksum              8767
_olex2_submission_special_instructions 'No special instructions were received'
loop_
_twin_individual_id
_twin_individual_mass_fraction_refined
1 0.57825
2 0.42175

# start Validation Reply Form
_vrf_PLAT340_mono_pcr_2025_203_a 
;
PROBLEM: Low Bond Precision on  C-C Bonds ...............    0.01323 Ang.  
RESPONSE: Thermal motion is the primary contributor to the low precision 
in the measured bond lengths. No atoms exhibit sufficiently large anisotropic 
displacement parameters (ADPs) to justify modeling positional disorder.
;
_chemical_properties_physical    Air-sensitive
####################################################################### 
# 
# This file contains crystal structure data downloaded from the 
# Cambridge Structural Database (CSD) hosted by the Cambridge 
# Crystallographic Data Centre (CCDC).
# 
# Full information about CCDC data access policies and citation 
# guidelines are available at http://www.ccdc.cam.ac.uk/access/V1 
# 
# Audit and citation data items may have been added by the CCDC. 
# Please retain this information to preserve the provenance of 
# this file and to allow appropriate attribution of the data. 
# 
#######################################################################

data_pcr_2025_179_b
_audit_block_doi                 10.5517/ccdc.csd.cc2qyrs7
_database_code_depnum_ccdc_archive 'CCDC 2531050'
loop_
_audit_author_name
_audit_author_address
'Paris Reuel'
;Texas A and M University
United States of America
;
_audit_update_record             
;
2026-02-13 deposited with the CCDC.	2026-04-07 downloaded from the CCDC.
;

# start Validation Reply Form
_vrf_PLAT340_pcr_2025_179_b      
;
PROBLEM: Low Bond Precision on  C-C Bonds ...............    0.01375 Ang.
RESPONSE: Large thermal and postional disorder result in lower C-C bond precision
;
# Added during the CSD deposition process: Friday 13 February 2026 06:12 PM
# end Validation Reply Form

# end Validation Reply Form
_audit_creation_date             2026-02-02
_audit_creation_method           
;
Olex2 1.5
(compiled 2025.07.13 svn.rb7424aed for OlexSys, GUI svn.r7314)
;
_shelx_SHELXL_version_number     2019/1
_chemical_name_common            ?
_chemical_name_systematic        ?
_chemical_formula_moiety         'C64.989 H93.979 Al2 N4, 1[C7H8]'
_chemical_formula_sum            'C71.99 H101.98 Al2 N4'
_chemical_formula_weight         1077.38
_chemical_absolute_configuration ?
_chemical_melting_point          ?
loop_
_atom_type_symbol
_atom_type_description
_atom_type_scat_dispersion_real
_atom_type_scat_dispersion_imag
_atom_type_scat_source
C C 0.0181 0.0091 'International Tables Vol C Tables 4.2.6.8 and 6.1.1.4'
H H 0.0000 0.0000 'International Tables Vol C Tables 4.2.6.8 and 6.1.1.4'
Al Al 0.2130 0.2455 'International Tables Vol C Tables 4.2.6.8 and 6.1.1.4'
N N 0.0311 0.0180 'International Tables Vol C Tables 4.2.6.8 and 6.1.1.4'

_shelx_space_group_comment       
;
The symmetry employed for this shelxl refinement is uniquely defined
by the following loop, which should always be used as a source of
symmetry information in preference to the above space-group names.
They are only intended as comments.
;
_space_group_crystal_system      monoclinic
_space_group_IT_number           7
_space_group_name_H-M_alt        'P 1 n 1'
_space_group_name_Hall           'P -2yac'
loop_
_space_group_symop_operation_xyz
'x, y, z'
'x+1/2, -y, z+1/2'

_cell_length_a                   12.4020(5)
_cell_length_b                   10.7732(4)
_cell_length_c                   24.5107(10)
_cell_angle_alpha                90
_cell_angle_beta                 99.104(2)
_cell_angle_gamma                90
_cell_volume                     3233.6(2)
_cell_formula_units_Z            2
_cell_measurement_reflns_used    9015
_cell_measurement_temperature    110.00
_cell_measurement_theta_max      71.30
_cell_measurement_theta_min      4.49
_shelx_estimated_absorpt_T_max   0.860
_shelx_estimated_absorpt_T_min   0.695
_exptl_absorpt_coefficient_mu    0.722
_exptl_absorpt_correction_T_max  0.7535
_exptl_absorpt_correction_T_min  0.3363
_exptl_absorpt_correction_type   none
_exptl_absorpt_process_details   
;
SADABS-2016/2 (Bruker,2016/2) was used for absorption correction.
wR2(int) was 0.1673 before and 0.1223 after correction.
The Ratio of minimum to maximum transmission is 0.4463.
The \l/2 correction factor is Not present.
;
_exptl_absorpt_special_details   ?
_exptl_crystal_colour            'clear yellow'
_exptl_crystal_colour_lustre     clear
_exptl_crystal_colour_primary    yellow
_exptl_crystal_density_diffrn    1.107
_exptl_crystal_density_meas      ?
_exptl_crystal_density_method    ?
_exptl_crystal_description       block
_exptl_crystal_F_000             1176
_exptl_crystal_size_max          0.544
_exptl_crystal_size_mid          0.253
_exptl_crystal_size_min          0.215
_exptl_transmission_factor_max   ?
_exptl_transmission_factor_min   ?
_diffrn_reflns_av_R_equivalents  0.0451
_diffrn_reflns_av_unetI/netI     0.0353
_diffrn_reflns_Laue_measured_fraction_full 0.996
_diffrn_reflns_Laue_measured_fraction_max 0.985
_diffrn_reflns_limit_h_max       15
_diffrn_reflns_limit_h_min       -14
_diffrn_reflns_limit_k_max       13
_diffrn_reflns_limit_k_min       -13
_diffrn_reflns_limit_l_max       29
_diffrn_reflns_limit_l_min       -30
_diffrn_reflns_number            52816
_diffrn_reflns_point_group_measured_fraction_full 0.962
_diffrn_reflns_point_group_measured_fraction_max 0.936
_diffrn_reflns_theta_full        67.679
_diffrn_reflns_theta_max         71.834
_diffrn_reflns_theta_min         3.652
_diffrn_ambient_temperature      110.00
_diffrn_detector_area_resol_mean ?
_diffrn_measured_fraction_theta_full 0.996
_diffrn_measured_fraction_theta_max 0.985
_diffrn_measurement_device_type  'Bruker APEX-II CCD'
_diffrn_measurement_method       '\f and \w scans'
_diffrn_radiation_type           CuK\a
_diffrn_radiation_wavelength     1.54178
_diffrn_source                   ?
_diffrn_source_current           1.0
_diffrn_source_power             0.05
_diffrn_source_voltage           50.0
_diffrn_standards_number         0
_reflns_Friedel_coverage         0.899
_reflns_Friedel_fraction_full    0.929
_reflns_Friedel_fraction_max     0.887
_reflns_number_gt                9334
_reflns_number_total             11872
_reflns_special_details          
;
 Reflections were merged by SHELXL according to the crystal
 class for the calculation of statistics and refinement.
 
 Structure factors included contributions from the .fab file.
 
 _reflns_Friedel_fraction is defined as the number of unique
 Friedel pairs measured divided by the number that would be
 possible theoretically, ignoring centric projections and
 systematic absences. Completness statistics refer to single and
 composite reflections containing twin component 1 only.
;
_reflns_threshold_expression     'I > 2\s(I)'
_computing_cell_refinement       'SAINT V8.40B (?, 2016)'
_computing_data_collection       ?
_computing_data_reduction        'SAINT V8.40B (?, 2016)'
_computing_molecular_graphics    'Olex2 1.5 (Dolomanov et al., 2009)'
_computing_publication_material  'Olex2 1.5 (Dolomanov et al., 2009)'
_computing_structure_refinement  'XL  (Sheldrick, 2008)'
_computing_structure_solution    'SHELXT 2018/2 (Sheldrick, 2018)'
_refine_diff_density_max         0.681
_refine_diff_density_min         -0.657
_refine_diff_density_rms         0.077
_refine_ls_abs_structure_details 
;
 Refined as an inversion twin.
;
_refine_ls_abs_structure_Flack   0.58(12)
_refine_ls_extinction_coef       .
_refine_ls_extinction_method     none
_refine_ls_goodness_of_fit_ref   1.051
_refine_ls_hydrogen_treatment    constr
_refine_ls_matrix_type           full
_refine_ls_number_parameters     517
_refine_ls_number_reflns         11872
_refine_ls_number_restraints     559
_refine_ls_R_factor_all          0.1050
_refine_ls_R_factor_gt           0.0834
_refine_ls_restrained_S_all      1.030
_refine_ls_shift/su_max          0.001
_refine_ls_shift/su_mean         0.000
_refine_ls_structure_factor_coef Fsqd
_refine_ls_weighting_details     
'w=1/[\s^2^(Fo^2^)+(0.1415P)^2^+2.8005P] where P=(Fo^2^+2Fc^2^)/3'
_refine_ls_weighting_scheme      calc
_refine_ls_wR_factor_gt          0.2160
_refine_ls_wR_factor_ref         0.2485
_refine_special_details          
'Refined as a 2-component inversion twin.,SQUEEZE'
_olex2_refinement_description    
;
1. Twinned data refinement
 Scales: 0.41878
 0.58122
2. Restrained distances
 C213-C214 \\sim C213-C216
 with sigma of 0.02
 C214-C215 \\sim C216-C217
 with sigma of 0.02
 C213-C215 \\sim C213-C217
 with sigma of 0.04
 C113-C114 \\sim C113-C116
 with sigma of 0.02
 C114-C115 \\sim C116-C117
 with sigma of 0.02
 C113-C115 \\sim C113-C117
 with sigma of 0.04
 C361-C362 \\sim C361-C364
 with sigma of 0.02
 C361-C363 \\sim C361-C365
 with sigma of 0.02
 C36-C362 \\sim C36-C364
 with sigma of 0.04
 C36-C363 \\sim C36-C365
 with sigma of 0.04
 C362-C363 \\sim C364-C365
 with sigma of 0.04
3. Rigid bond restraints
 Al1, Al2
 with sigma for 1-2 distances of 0.01 and sigma for 1-3 distances of 0.01
 C362, C364, C363, C365
 with sigma for 1-2 distances of 0.01 and sigma for 1-3 distances of 0.01
4. Uiso/Uaniso restraints and constraints
All non-hydrogen atoms have similar U: within 2A with sigma of 0.04 and sigma
for terminal atoms of 0.08 within 2A
Uanis(C362) = Uanis(C364) = Uanis(C363) = Uanis(C365)
Uanis(C3A) = Uanis(C2A) = Uanis(C6A) = Uanis(C5A)
5. Others
 1*[Sof(H018)+Sof(C3A)+Sof(H1H)+Sof(H1B)+Sof(H1A)]+1*[Sof(H01Q)+Sof(C5A)+
 Sof(H26A)+Sof(H26B)+Sof(H26C)]+1*[Sof(H00X)+Sof(C6A)+Sof(H25A)+Sof(H25B)+
 Sof(H25C)]+1*[Sof(H00Q)+Sof(C2A)+Sof(H12A)+Sof(H12B)+Sof(H12C)]=1 with esd of
 0.01
 Sof(H00P)=Sof(H00T)=Sof(C216)=Sof(H3A)=Sof(H3B)=Sof(C217)=Sof(H40D)=Sof(H40E)=
 Sof(H215)=1-FVAR(1)
 Sof(H00U)=Sof(H00V)=Sof(C214)=Sof(H1)=Sof(HB)=Sof(C215)=Sof(H40A)=Sof(H40B)=
 Sof(H40C)=FVAR(1)
 Sof(H00M)=Sof(H00N)=Sof(C116)=Sof(H5A)=Sof(H5B)=Sof(C117)=Sof(H8A)=Sof(H8B)=
 Sof(H8C)=1-FVAR(2)
 Sof(H00K)=Sof(H00L)=Sof(C114)=Sof(H01Z)=Sof(HA)=Sof(C115)=Sof(H2)=Sof(HC)=
 Sof(HD)=FVAR(2)
 Sof(H01D)=Sof(C364)=Sof(H6AA)=Sof(H6AB)=Sof(H6AC)=Sof(C365)=Sof(H21D)=
 Sof(H21E)=Sof(H21F)=1-FVAR(3)
 Sof(H015)=Sof(C362)=Sof(H6A)=Sof(H6B)=Sof(H6C)=Sof(C363)=Sof(H21A)=Sof(H21B)=
 Sof(H21C)=FVAR(3)
 Sof(H018)=1-FVAR(4)
 Sof(C3A)=Sof(H1H)=Sof(H1B)=Sof(H1A)=FVAR(4)
 Sof(H01Q)=1-FVAR(5)
 Sof(C5A)=Sof(H26A)=Sof(H26B)=Sof(H26C)=FVAR(5)
 Sof(H00X)=1-FVAR(6)
 Sof(C6A)=Sof(H25A)=Sof(H25B)=Sof(H25C)=FVAR(6)
 Sof(H00Q)=1-FVAR(7)
 Sof(C2A)=Sof(H12A)=Sof(H12B)=Sof(H12C)=FVAR(7)
 Fixed U11: Al1(0.04972) N2(0.038566) C11(0.058467) C13(0.042183)
 C111(0.046592) C21(0.046746) C22(0.053977) C1(0.073724) N4(0.04637)
 C32(0.062115) C34(0.055773) C221(0.050311) C213(0.057594) C4(0.082876)
 C112(0.054004) C43(0.066696) C14(0.049904) C262(0.08603) C25(0.066902)
 C321(0.065269) C42(0.046287) C23(0.053439) C461(0.056183) C46(0.050678)
 C215(0.050777) C217(0.085794) C421(0.056765) C422(0.075415)
 Fixed U12: Al1(0) N2(0) C11(0.004051) C13(0.005064) C111(0) C21(-0.000269)
 C22(-0.00032) C1(0) N4(0.003891) C32(0.005064) C34(0) C221(0) C213(0.009115)
 C4(0.009006) C112(-0.001442) C43(-0.002884) C14(0.002026) C262(0.001545)
 C25(0.018012) C321(0) C42(0.002288) C23(-0.002243) C461(-0.002564)
 C46(0.001064) C215(0.021268) C217(0.012679) C421(0.007557) C422(-0.008974)
 Fixed U13: Al1(-0.003045) N2(-0.003846) C11(0.003666) C13(-0.007211) C111(-
 0.002724) C21(-0.003686) C22(-0.004006) C1(0.007826) N4(-0.002352) C32(-
 0.004596) C34(-0.008814) C221(-0.00673) C213(-0.007371) C4(-0.005128) C112(-
 0.000808) C43(-0.00657) C14(0.002859) C262(-0.005609) C25(-0.007852) C321(-
 0.005077) C42(0.002865) C23(-0.007051) C461(-0.004968) C46(-0.003634) C215(-
 0.00259) C217(0.029126) C421(-0.000865) C422(-0.009775)
 Fixed U22: Al1(0.031) N2(0.033) C11(0.036) C13(0.061) C111(0.037) C21(0.043)
 C22(0.066) C1(0.041) N4(0.037) C32(0.041) C34(0.082) C221(0.077) C213(0.04)
 C4(0.028) C112(0.059) C43(0.05) C14(0.063) C262(0.062) C25(0.056) C321(0.036)
 C42(0.048) C23(0.075) C461(0.051) C46(0.045) C215(0.06) C217(0.063)
 C421(0.087) C422(0.134)
 Fixed U23: Al1(0) N2(0) C11(0) C13(0) C111(0) C21(0.008) C22(0.002) C1(0)
 N4(0.001) C32(0) C34(0) C221(0) C213(0) C4(0.007) C112(0.009) C43(0.018)
 C14(0) C262(0.003) C25(0.014) C321(0) C42(0.011) C23(0.014) C461(0.016)
 C46(0.006) C215(0) C217(0.022) C421(0.035) C422(0.056)
 Fixed U33: Al1(0.019) N2(0.024) C11(0.034) C13(0.045) C111(0.017) C21(0.023)
 C22(0.025) C1(0.027) N4(0.021) C32(0.035) C34(0.055) C221(0.042) C213(0.046)
 C4(0.032) C112(0.024) C43(0.041) C14(0.058) C262(0.035) C25(0.049) C321(0.038)
 C42(0.039) C23(0.044) C461(0.031) C46(0.029) C215(0.092) C217(0.09)
 C421(0.037) C422(0.061)
 Fixed X: Al1(0.537826) N2(0.463305) C4(0.595722) C43(0.30244) C461(0.267756)
 C463(0.188153) C215(0.344398) C117(0.742249) C1E(0.57941) C422(0.515388)
 C1Q(0.589952)
 Fixed Y: Al1(0.254986) N2(0.374043) C4(0.069272) C43(0.145563) C461(0.378325)
 C463(0.484221) C215(0.760589) C117(0.548545) C1E(0.013227) C422(0.175374)
 C1Q(0.18539)
 Fixed Z: Al1(0.445395) N2(0.392214) C4(0.555266) C43(0.692158) C461(0.547377)
 C463(0.550694) C215(0.660649) C117(0.249372) C1E(0.294518) C422(0.767199)
 C1Q(0.228628)
6.a Riding coordinates:
 C3A(H1H,H1B,H1A)
6.b Ternary CH refined with riding coordinates:
 C121(H00C), C1(H00O), C221(H00S), C361(H015), C361(H01D), C321(H01K),
 C1A(H01), C261(H19), C421(H22)
6.c Secondary CH2 refined with riding coordinates:
 C212(H00E,H00F), C113(H00K,H00L), C113(H00M,H00N), C213(H00U,H00V), C213(H00P,
 H00T), C112(H00Y,H), C114(H01Z,HA), C214(H1,HB), C216(H3A,H3B), C116(H5A,H5B)
6.d Aromatic/amide H refined with riding coordinates:
 C13(H008), C35(H00J), C2(H00Q), C34(H00R), C6(H00X), C44(H00Z), C14(H012),
 C15(H013), C3(H018), C25(H019), C23(H01O), C5(H01Q), C24(H01R), C45(H01V),
 C33(H18)
6.e Idealised Me refined as rotating group:
 C323(H00A,H00B,H00D), C122(H00G,H00H,H00I), C322(H01A,H01B,H01C), C262(H01E,
 H01F,H01G), C123(H01H,H01I,H01J), C462(H01L,H01M,H01N), C263(H01S,H01T,H01U),
 C463(H01W,H01X,H01Y), C115(H2,HC,HD), C215(H40A,H40B,H40C), C217(H40D,H40E,
 H215), C117(H8A,H8B,H8C), C1E(H13A,H13B,H13C), C222(H15A,H15B,H15C), C223(H16A,
 H16B,H16C), C362(H6A,H6B,H6C), C363(H21A,H21B,H21C), C364(H6AA,H6AB,H6AC),
 C365(H21D,H21E,H21F), C422(H24A,H24B,H24C), C423(H23A,H23B,H23C), C1Q(H17A,
 H17B,H17C), C5A(H26A,H26B,H26C), C2A(H12A,H12B,H12C), C6A(H25A,H25B,H25C)
;
_atom_sites_solution_hydrogens   mixed
_atom_sites_solution_primary     dual
_atom_sites_solution_secondary   ?
loop_
_atom_site_label
_atom_site_type_symbol
_atom_site_fract_x
_atom_site_fract_y
_atom_site_fract_z
_atom_site_U_iso_or_equiv
_atom_site_adp_type
_atom_site_occupancy
_atom_site_site_symmetry_order
_atom_site_calc_flag
_atom_site_refinement_flags_posn
_atom_site_refinement_flags_adp
_atom_site_refinement_flags_occupancy
_atom_site_disorder_assembly
_atom_site_disorder_group
Al1 Al 0.537826 0.254986 0.445395 0.033 Uani 1 1 d . U . . .
Al2 Al 0.56944(13) 0.25433(13) 0.55048(5) 0.0343(4) Uani 1 1 d . U . . .
N1 N 0.6290(6) 0.3034(6) 0.3910(3) 0.0331(9) Uani 1 1 d . U . . .
N2 N 0.463305 0.374043 0.392214 0.032 Uani 1 1 d . U . . .
N3 N 0.6430(3) 0.3723(4) 0.60385(15) 0.0354(9) Uani 1 1 d . U . . .
C12 C 0.8266(8) 0.2969(9) 0.3975(4) 0.0423(12) Uani 1 1 d . U . . .
C11 C 0.7224(9) 0.2680(8) 0.3689(4) 0.043 Uani 1 1 d . U . . .
C13 C 0.9187(9) 0.2498(9) 0.3786(5) 0.049 Uani 1 1 d . U . . .
H008 H 0.989346 0.267899 0.398087 0.059 Uiso 1 1 calc R U . . .
C111 C 0.5500(7) 0.3814(8) 0.3666(3) 0.034 Uani 1 1 d . U . . .
C16 C 0.7128(9) 0.1918(9) 0.3215(4) 0.0446(13) Uani 1 1 d . U . . .
C21 C 0.3603(8) 0.4325(8) 0.3751(3) 0.038 Uani 1 1 d . U . . .
C121 C 0.8395(5) 0.3788(7) 0.4492(2) 0.0537(15) Uani 1 1 d . U . . .
H00C H 0.767003 0.416807 0.451977 0.064 Uiso 1 1 calc R U . . .
C211 C 0.5575(8) 0.3786(8) 0.6298(3) 0.0362(11) Uani 1 1 d . U . . .
C323 C 0.6603(11) 0.7475(8) 0.6007(5) 0.051(3) Uani 1 1 d . U . . .
H00A H 0.631326 0.724653 0.634261 0.077 Uiso 1 1 calc R U . . .
H00B H 0.607415 0.800449 0.577480 0.077 Uiso 1 1 calc R U . . .
H00D H 0.729112 0.792740 0.610775 0.077 Uiso 1 1 calc R U . . .
C212 C 0.5427(8) 0.4653(8) 0.6755(4) 0.0416(12) Uani 1 1 d . U . . .
H00E H 0.611859 0.510252 0.687917 0.050 Uiso 1 1 calc R U . . .
H00F H 0.524417 0.417216 0.707233 0.050 Uiso 1 1 calc R U . . .
C122 C 0.9211(6) 0.4824(6) 0.4464(3) 0.058(3) Uani 1 1 d . U . . .
H00G H 0.993716 0.446812 0.445987 0.086 Uiso 1 1 calc R U . . .
H00H H 0.923281 0.536389 0.478747 0.086 Uiso 1 1 calc R U . . .
H00I H 0.899191 0.531043 0.412689 0.086 Uiso 1 1 calc R U . . .
C22 C 0.2785(9) 0.3631(10) 0.3422(4) 0.048 Uani 1 1 d . U . . .
C35 C 0.9332(9) 0.4095(12) 0.6650(4) 0.0572(17) Uani 1 1 d . U . . .
H00J H 0.989321 0.362862 0.686655 0.069 Uiso 1 1 calc R U . . .
C113 C 0.6553(9) 0.5633(8) 0.3409(4) 0.0457(13) Uani 1 1 d D U . . .
H00K H 0.644079 0.592710 0.377898 0.055 Uiso 0.61(2) 1 calc R U P A 1
H00L H 0.725075 0.516948 0.346110 0.055 Uiso 0.61(2) 1 calc R U P A 1
H00M H 0.719020 0.519960 0.361984 0.055 Uiso 0.39(2) 1 calc R U P A 2
H00N H 0.629364 0.626272 0.365284 0.055 Uiso 0.39(2) 1 calc R U P A 2
C1 C 0.5119(5) 0.0723(5) 0.4392(2) 0.047 Uani 1 1 d . U . . .
H00O H 0.484516 0.044082 0.400631 0.057 Uiso 1 1 calc R U . . .
N4 N 0.4797(6) 0.3030(6) 0.6050(3) 0.035 Uani 1 1 d . U . . .
C32 C 0.7698(9) 0.5494(8) 0.6021(4) 0.046 Uani 1 1 d . U . . .
C2 C 0.4408(10) 0.0317(8) 0.4805(4) 0.050(2) Uani 1 1 d . U . . .
H00Q H 0.367667 0.006200 0.468121 0.060 Uiso 0.77(2) 1 calc R U P B 7
C34 C 0.9571(10) 0.5257(12) 0.6454(5) 0.064 Uani 1 1 d . U . . .
H00R H 1.029538 0.557034 0.652872 0.077 Uiso 1 1 calc R U . . .
C221 C 0.3007(10) 0.2389(10) 0.3194(5) 0.057 Uani 1 1 d . U . . .
H00S H 0.377720 0.216393 0.334844 0.068 Uiso 1 1 calc R U . . .
C31 C 0.7461(8) 0.4312(9) 0.6210(3) 0.0394(11) Uani 1 1 d . U . . .
C213 C 0.4516(9) 0.5589(8) 0.6566(4) 0.048 Uani 1 1 d D U . . .
H00U H 0.460211 0.584646 0.618748 0.058 Uiso 0.362(18) 1 calc R U P C 2
H00V H 0.381985 0.512444 0.653180 0.058 Uiso 0.362(18) 1 calc R U P C 2
H00P H 0.387614 0.515342 0.635889 0.058 Uiso 0.638(18) 1 calc R U P C 1
H00T H 0.477238 0.620687 0.631626 0.058 Uiso 0.638(18) 1 calc R U P C 1
C4 C 0.595722 0.069272 0.555266 0.048 Uani 1 1 d . U . . .
H00W H 0.623778 0.039615 0.593542 0.057 Uiso 1 1 calc R U . . .
C6 C 0.6271(10) 0.0328(9) 0.4601(4) 0.051(2) Uani 1 1 d . U . . .
H00X H 0.673293 0.007522 0.434710 0.061 Uiso 0.75(2) 1 calc R U P D 6
C112 C 0.5637(9) 0.4700(10) 0.3209(4) 0.046 Uani 1 1 d . U . . .
H00Y H 0.494431 0.515086 0.308991 0.055 Uiso 1 1 calc R U . . .
H H 0.581949 0.423236 0.288828 0.055 Uiso 1 1 calc R U . . .
C44 C 0.1982(9) 0.1738(10) 0.6638(4) 0.0571(17) Uani 1 1 d . U . . .
H00Z H 0.134597 0.141030 0.675630 0.068 Uiso 1 1 calc R U . . .
C43 C 0.302440 0.145563 0.692158 0.053 Uani 1 1 d . U . . .
H010 H 0.309193 0.096057 0.724595 0.064 Uiso 1 1 calc R U . . .
C322 C 0.7084(10) 0.6665(9) 0.5118(4) 0.0520(14) Uani 1 1 d . U . . .
H01A H 0.775356 0.716264 0.516932 0.078 Uiso 1 1 calc R U . . .
H01B H 0.648199 0.715227 0.491691 0.078 Uiso 1 1 calc R U . . .
H01C H 0.719295 0.591511 0.490722 0.078 Uiso 1 1 calc R U . . .
C14 C 0.9079(10) 0.1776(10) 0.3321(5) 0.057 Uani 1 1 d . U . . .
H012 H 0.971232 0.148100 0.318869 0.068 Uiso 1 1 calc R U . . .
C15 C 0.8077(5) 0.1479(6) 0.3048(3) 0.0529(15) Uani 1 1 d . U . . .
H013 H 0.802108 0.095511 0.273328 0.064 Uiso 1 1 calc R U . . .
C361 C 0.8053(9) 0.2347(9) 0.6767(4) 0.0498(15) Uani 1 1 d D U . . .
H015 H 0.739100 0.193619 0.655752 0.060 Uiso 0.325(18) 1 calc R U P E 1
H01D H 0.725548 0.220484 0.664060 0.060 Uiso 0.675(18) 1 calc R U P E 2
C262 C 0.3966(11) 0.6657(11) 0.4843(4) 0.061 Uani 1 1 d . U . . .
H01E H 0.324283 0.704526 0.479665 0.091 Uiso 1 1 calc R U . . .
H01F H 0.451220 0.723907 0.502805 0.091 Uiso 1 1 calc R U . . .
H01G H 0.396299 0.590459 0.506756 0.091 Uiso 1 1 calc R U . . .
C123 C 0.8731(9) 0.2971(14) 0.4997(4) 0.067(3) Uani 1 1 d . U . . .
H01H H 0.819979 0.229837 0.499909 0.100 Uiso 1 1 calc R U . . .
H01I H 0.875601 0.347053 0.533283 0.100 Uiso 1 1 calc R U . . .
H01J H 0.945513 0.261727 0.498427 0.100 Uiso 1 1 calc R U . . .
C3 C 0.4811(10) 0.0316(8) 0.5350(4) 0.051(2) Uani 1 1 d . U . . .
H018 H 0.435510 0.006996 0.560786 0.062 Uiso 0.84(2) 1 calc R U P F 4
C25 C 0.2311(10) 0.5948(10) 0.3817(4) 0.057 Uani 1 1 d . U . . .
H019 H 0.213846 0.674225 0.394790 0.069 Uiso 1 1 calc R U . . .
C321 C 0.6806(9) 0.6294(8) 0.5686(4) 0.046 Uani 1 1 d . U . . .
H01K H 0.611468 0.580120 0.562412 0.056 Uiso 1 1 calc R U . . .
C41 C 0.3856(8) 0.2636(7) 0.6271(3) 0.0338(11) Uani 1 1 d . U . . .
C42 C 0.3950(8) 0.1879(9) 0.6741(4) 0.044 Uani 1 1 d . U . . .
C36 C 0.8288(8) 0.3607(9) 0.6534(4) 0.0407(12) Uani 1 1 d D U . . .
C462 C 0.2322(10) 0.3037(10) 0.4945(4) 0.055(3) Uani 1 1 d . U . . .
H01L H 0.285936 0.238385 0.491457 0.083 Uiso 1 1 calc R U . . .
H01M H 0.227090 0.358939 0.462437 0.083 Uiso 1 1 calc R U . . .
H01N H 0.160737 0.265866 0.495731 0.083 Uiso 1 1 calc R U . . .
C23 C 0.1728(10) 0.4140(11) 0.3308(4) 0.057 Uani 1 1 d . U . . .
H01O H 0.116100 0.368536 0.308903 0.069 Uiso 1 1 calc R U . . .
C461 C 0.267756 0.378325 0.547377 0.046 Uani 1 1 d . U . . .
H01P H 0.340616 0.415707 0.544874 0.055 Uiso 1 1 calc R U . . .
C5 C 0.6651(10) 0.0330(9) 0.5144(4) 0.055(3) Uani 1 1 d . U . . .
H01Q H 0.738638 0.009091 0.526909 0.066 Uiso 0.65(2) 1 calc R U P G 5
C24 C 0.1510(9) 0.5277(12) 0.3508(4) 0.0621(19) Uani 1 1 d . U . . .
H01R H 0.079089 0.560299 0.343104 0.075 Uiso 1 1 calc R U . . .
C46 C 0.2810(8) 0.2974(8) 0.5986(4) 0.042 Uani 1 1 d . U . . .
C263 C 0.4431(12) 0.7484(8) 0.3949(5) 0.057(3) Uani 1 1 d . U . . .
H01S H 0.449218 0.725649 0.356777 0.086 Uiso 1 1 calc R U . . .
H01T H 0.510511 0.789391 0.412085 0.086 Uiso 1 1 calc R U . . .
H01U H 0.381292 0.805074 0.394843 0.086 Uiso 1 1 calc R U . . .
C45 C 0.1902(10) 0.2509(10) 0.6179(5) 0.0537(16) Uani 1 1 d . U . . .
H01V H 0.119792 0.272551 0.599121 0.064 Uiso 1 1 calc R U . . .
C463 C 0.188153 0.484221 0.550694 0.059(3) Uani 1 1 d . U . . .
H01W H 0.185921 0.537738 0.518203 0.088 Uiso 1 1 calc R U . . .
H01X H 0.212028 0.532809 0.584232 0.088 Uiso 1 1 calc R U . . .
H01Y H 0.115163 0.450423 0.551786 0.088 Uiso 1 1 calc R U . . .
C114 C 0.6703(18) 0.6772(17) 0.3065(8) 0.058(5) Uani 0.61(2) 1 d D U P A 1
H01Z H 0.679663 0.650795 0.268866 0.070 Uiso 0.61(2) 1 calc R U P A 1
HA H 0.603820 0.729281 0.303290 0.070 Uiso 0.61(2) 1 calc R U P A 1
C1A C 0.6024(9) 0.1548(11) 0.2881(4) 0.061(2) Uani 1 1 d . U . . .
H01 H 0.544689 0.201455 0.303798 0.073 Uiso 1 1 calc R U . . .
C214 C 0.4359(19) 0.6747(18) 0.6875(9) 0.036(6) Uani 0.362(18) 1 d D U P C 2
H1 H 0.505276 0.721932 0.692639 0.043 Uiso 0.362(18) 1 calc R U P C 2
HB H 0.420927 0.651425 0.724657 0.043 Uiso 0.362(18) 1 calc R U P C 2
C115 C 0.7680(11) 0.7533(12) 0.3315(7) 0.081(5) Uani 0.61(2) 1 d D U P A 1
H2 H 0.765556 0.834360 0.313185 0.122 Uiso 0.61(2) 1 calc R U P A 1
HC H 0.835170 0.709887 0.326514 0.122 Uiso 0.61(2) 1 calc R U P A 1
HD H 0.766643 0.765139 0.371038 0.122 Uiso 0.61(2) 1 calc R U P A 1
C215 C 0.344398 0.760589 0.660649 0.068 Uani 0.362(18) 1 d D U P C 2
H40A H 0.364125 0.796159 0.626774 0.102 Uiso 0.362(18) 1 calc R U P C 2
H40B H 0.333901 0.827549 0.686359 0.102 Uiso 0.362(18) 1 calc R U P C 2
H40C H 0.276548 0.713055 0.651611 0.102 Uiso 0.362(18) 1 calc R U P C 2
C216 C 0.4177(14) 0.6265(15) 0.7078(6) 0.053(4) Uani 0.638(18) 1 d D U P C 1
H3A H 0.483925 0.660789 0.730691 0.064 Uiso 0.638(18) 1 calc R U P C 1
H3B H 0.369231 0.697049 0.694717 0.064 Uiso 0.638(18) 1 calc R U P C 1
C217 C 0.3589(12) 0.5421(12) 0.7438(6) 0.080 Uani 0.638(18) 1 d D U P C 1
H40D H 0.306123 0.490002 0.720141 0.120 Uiso 0.638(18) 1 calc R U P C 1
H40E H 0.320547 0.593046 0.767769 0.120 Uiso 0.638(18) 1 calc R U P C 1
H215 H 0.412430 0.489199 0.766625 0.120 Uiso 0.638(18) 1 calc R U P C 1
C116 C 0.6881(19) 0.627(2) 0.2879(7) 0.037(6) Uani 0.39(2) 1 d D U P A 2
H5A H 0.621172 0.663522 0.266367 0.045 Uiso 0.39(2) 1 calc R U P A 2
H5B H 0.737778 0.697365 0.300412 0.045 Uiso 0.39(2) 1 calc R U P A 2
C117 C 0.742249 0.548545 0.249372 0.053(5) Uani 0.39(2) 1 d D U P A 2
H8A H 0.746906 0.595228 0.215508 0.080 Uiso 0.39(2) 1 calc R U P A 2
H8B H 0.699188 0.473011 0.240129 0.080 Uiso 0.39(2) 1 calc R U P A 2
H8C H 0.815883 0.526008 0.267395 0.080 Uiso 0.39(2) 1 calc R U P A 2
C1E C 0.579410 0.013227 0.294518 0.076(4) Uani 1 1 d . U . . .
H13A H 0.631483 -0.035321 0.277090 0.114 Uiso 1 1 calc R U . . .
H13B H 0.504878 -0.005810 0.276634 0.114 Uiso 1 1 calc R U . . .
H13C H 0.587448 -0.007888 0.333844 0.114 Uiso 1 1 calc R U . . .
C33 C 0.8737(9) 0.5972(10) 0.6143(4) 0.0545(15) Uani 1 1 d . U . . .
H18 H 0.889182 0.677859 0.601954 0.065 Uiso 1 1 calc R U . . .
C261 C 0.4248(9) 0.6316(8) 0.4275(4) 0.0452(13) Uani 1 1 d . U . . .
H19 H 0.495164 0.584402 0.433776 0.054 Uiso 1 1 calc R U . . .
C222 C 0.2271(15) 0.1360(15) 0.3361(8) 0.109(6) Uani 1 1 d . U . . .
H15A H 0.153429 0.144990 0.315051 0.163 Uiso 1 1 calc R U . . .
H15B H 0.223885 0.142133 0.375667 0.163 Uiso 1 1 calc R U . . .
H15C H 0.256873 0.054864 0.328108 0.163 Uiso 1 1 calc R U . . .
C223 C 0.2920(16) 0.2437(18) 0.2555(5) 0.113(6) Uani 1 1 d . U . . .
H16A H 0.297193 0.159329 0.241145 0.169 Uiso 1 1 calc R U . . .
H16B H 0.351634 0.294374 0.245602 0.169 Uiso 1 1 calc R U . . .
H16C H 0.221814 0.280276 0.239437 0.169 Uiso 1 1 calc R U . . .
C26 C 0.3407(8) 0.5499(8) 0.3951(4) 0.0420(12) Uani 1 1 d . U . . .
C362 C 0.794(3) 0.264(3) 0.7380(9) 0.055(2) Uani 0.325(18) 1 d D U P E 1
H6A H 0.862887 0.298604 0.757123 0.082 Uiso 0.325(18) 1 calc R U P E 1
H6B H 0.776679 0.187877 0.756490 0.082 Uiso 0.325(18) 1 calc R U P E 1
H6C H 0.735315 0.324893 0.738719 0.082 Uiso 0.325(18) 1 calc R U P E 1
C363 C 0.908(2) 0.158(2) 0.6786(10) 0.055(2) Uani 0.325(18) 1 d D U P E 1
H21A H 0.930034 0.157777 0.642030 0.082 Uiso 0.325(18) 1 calc R U P E 1
H21B H 0.893610 0.073132 0.689588 0.082 Uiso 0.325(18) 1 calc R U P E 1
H21C H 0.966128 0.194528 0.705557 0.082 Uiso 0.325(18) 1 calc R U P E 1
C364 C 0.8196(15) 0.2273(15) 0.7381(5) 0.055(2) Uani 0.675(18) 1 d D U P E 2
H6AA H 0.897558 0.231432 0.753252 0.082 Uiso 0.675(18) 1 calc R U P E 2
H6AB H 0.789357 0.148748 0.749056 0.082 Uiso 0.675(18) 1 calc R U P E 2
H6AC H 0.781412 0.296740 0.752428 0.082 Uiso 0.675(18) 1 calc R U P E 2
C365 C 0.8623(13) 0.1265(13) 0.6530(5) 0.055(2) Uani 0.675(18) 1 d D U P E 2
H21D H 0.843049 0.126311 0.612606 0.082 Uiso 0.675(18) 1 calc R U P E 2
H21E H 0.838968 0.048267 0.667796 0.082 Uiso 0.675(18) 1 calc R U P E 2
H21F H 0.941565 0.135541 0.663201 0.082 Uiso 0.675(18) 1 calc R U P E 2
C421 C 0.5052(10) 0.1439(11) 0.7049(4) 0.060 Uani 1 1 d . U . . .
H22 H 0.564378 0.188448 0.689455 0.072 Uiso 1 1 calc R U . . .
C422 C 0.515388 0.175374 0.767199 0.090 Uani 1 1 d . U . . .
H24A H 0.495001 0.262287 0.771527 0.135 Uiso 1 1 calc R U . . .
H24B H 0.590946 0.162327 0.785109 0.135 Uiso 1 1 calc R U . . .
H24C H 0.466676 0.121398 0.784357 0.135 Uiso 1 1 calc R U . . .
C423 C 0.5200(8) 0.0062(9) 0.6977(4) 0.092(5) Uani 1 1 d . U . . .
H23A H 0.472333 -0.039249 0.718992 0.138 Uiso 1 1 calc R U . . .
H23B H 0.596289 -0.016268 0.710870 0.138 Uiso 1 1 calc R U . . .
H23C H 0.501168 -0.015425 0.658485 0.138 Uiso 1 1 calc R U . . .
C1Q C 0.589952 0.185390 0.228628 0.078(2) Uani 1 1 d . U . . .
H17A H 0.596155 0.275367 0.224125 0.117 Uiso 1 1 calc R U . . .
H17B H 0.518187 0.157463 0.210140 0.117 Uiso 1 1 calc R U . . .
H17C H 0.647241 0.143586 0.212197 0.117 Uiso 1 1 calc R U . . .
C5A C 0.797(2) 0.011(2) 0.5340(10) 0.051(3) Uani 0.35(2) 1 d . U P G 4
H26A H 0.830774 0.088985 0.548718 0.077 Uiso 0.35(2) 1 calc R U P G 4
H26B H 0.830146 -0.015323 0.502182 0.077 Uiso 0.35(2) 1 calc R U P G 4
H26C H 0.808365 -0.052916 0.562659 0.077 Uiso 0.35(2) 1 calc R U P G 4
C2A C 0.316(3) -0.004(4) 0.4688(15) 0.051(3) Uani 0.23(2) 1 d . U P B 6
H12A H 0.276308 0.056874 0.443597 0.077 Uiso 0.23(2) 1 calc R U P B 6
H12B H 0.286759 -0.004409 0.503680 0.077 Uiso 0.23(2) 1 calc R U P B 6
H12C H 0.307811 -0.086665 0.452025 0.077 Uiso 0.23(2) 1 calc R U P B 6
C6A C 0.705(3) -0.034(3) 0.4265(12) 0.051(3) Uani 0.25(2) 1 d . U P D 5
H25A H 0.676232 -0.117143 0.416166 0.077 Uiso 0.25(2) 1 calc R U P D 5
H25B H 0.777311 -0.041433 0.448862 0.077 Uiso 0.25(2) 1 calc R U P D 5
H25C H 0.710168 0.013636 0.392971 0.077 Uiso 0.25(2) 1 calc R U P D 5
C3A C 0.374(4) -0.033(5) 0.5629(19) 0.051(3) Uani 0.16(2) 1 d . U P F 3
H1H H 0.404555 -0.088938 0.592789 0.077 Uiso 0.16(2) 1 d R U P F 3
H1B H 0.333647 0.034050 0.577848 0.077 Uiso 0.16(2) 1 d R U P F 3
H1A H 0.324167 -0.079110 0.535055 0.077 Uiso 0.16(2) 1 d R U P F 3

loop_
_atom_site_aniso_label
_atom_site_aniso_U_11
_atom_site_aniso_U_22
_atom_site_aniso_U_33
_atom_site_aniso_U_23
_atom_site_aniso_U_13
_atom_site_aniso_U_12
Al1 0.048 0.031 0.019 0.000 0.000 0.000
Al2 0.0486(9) 0.0334(8) 0.0192(7) 0.0017(5) 0.0004(6) 0.0056(6)
N1 0.044(2) 0.033(2) 0.0199(18) -0.0019(15) -0.0023(15) 0.0020(17)
N2 0.037 0.033 0.024 0.000 0.000 0.000
N3 0.045(2) 0.036(2) 0.0218(18) 0.0036(16) -0.0045(16) 0.0031(18)
C12 0.051(3) 0.049(3) 0.025(2) 0.000(2) 0.000(2) -0.001(2)
C11 0.059 0.036 0.034 0.000 0.009 0.004
C13 0.040 0.061 0.045 0.000 0.000 0.005
C111 0.045 0.037 0.017 0.000 0.000 0.000
C16 0.055(3) 0.044(3) 0.033(3) -0.013(2) 0.001(2) -0.002(3)
C21 0.045 0.043 0.023 0.008 0.000 0.001
C121 0.047(3) 0.076(4) 0.035(3) -0.016(3) -0.003(2) 0.002(3)
C211 0.051(3) 0.035(2) 0.018(2) 0.0032(18) -0.0089(19) 0.008(2)
C323 0.071(7) 0.035(5) 0.048(6) -0.005(4) 0.011(5) -0.001(4)
C212 0.050(3) 0.046(3) 0.028(2) -0.006(2) 0.000(2) 0.003(2)
C122 0.066(7) 0.053(5) 0.048(6) -0.016(4) -0.012(5) 0.000(5)
C22 0.052 0.066 0.025 0.002 0.000 0.000
C35 0.045(3) 0.091(5) 0.032(3) -0.001(3) -0.008(2) 0.004(3)
C113 0.053(3) 0.045(3) 0.039(3) 0.014(2) 0.007(2) -0.001(3)
C1 0.075 0.041 0.027 0.000 0.012 0.000
N4 0.045 0.037 0.021 0.001 0.001 0.004
C32 0.060 0.041 0.035 0.000 0.001 0.005
C2 0.077(7) 0.026(4) 0.046(5) 0.003(3) 0.007(5) -0.002(4)
C34 0.053 0.082 0.055 0.000 0.000 0.000
C221 0.048 0.077 0.042 0.000 0.000 0.000
C31 0.043(3) 0.049(3) 0.023(2) 0.001(2) -0.0017(19) 0.001(2)
C213 0.055 0.040 0.046 0.000 0.000 0.009
C4 0.080 0.028 0.032 0.007 0.000 0.010
C6 0.067(6) 0.039(4) 0.050(6) -0.007(4) 0.018(5) -0.004(4)
C112 0.053 0.059 0.024 0.009 0.003 0.000
C44 0.053(3) 0.071(4) 0.046(3) 0.031(3) 0.006(3) -0.003(3)
C43 0.064 0.050 0.041 0.018 0.000 0.000
C322 0.077(4) 0.039(3) 0.041(3) -0.002(2) 0.012(3) -0.003(3)
C14 0.051 0.063 0.058 0.000 0.012 0.002
C15 0.057(3) 0.059(4) 0.044(3) -0.020(3) 0.011(3) 0.002(3)
C361 0.047(3) 0.068(4) 0.031(3) 0.024(3) -0.004(2) 0.016(3)
C262 0.083 0.062 0.035 0.003 0.000 0.002
C123 0.057(6) 0.118(9) 0.023(4) -0.004(5) 0.000(4) -0.007(6)
C3 0.082(7) 0.034(4) 0.039(5) 0.007(4) 0.011(5) 0.000(4)
C25 0.064 0.056 0.049 0.014 0.000 0.020
C321 0.063 0.036 0.038 0.000 0.001 0.000
C41 0.046(3) 0.036(3) 0.016(2) 0.0014(17) -0.0033(18) 0.002(2)
C42 0.047 0.048 0.039 0.011 0.009 0.004
C36 0.042(3) 0.050(3) 0.027(2) -0.002(2) -0.004(2) 0.007(2)
C462 0.068(7) 0.062(5) 0.034(5) 0.010(4) 0.001(4) 0.011(5)
C23 0.051 0.075 0.044 0.014 0.000 0.000
C461 0.054 0.051 0.031 0.016 0.000 0.000
C5 0.062(6) 0.046(5) 0.054(6) 0.004(4) 0.003(5) 0.007(5)
C24 0.045(3) 0.091(5) 0.046(3) 0.027(3) -0.003(3) 0.025(3)
C46 0.049 0.045 0.029 0.006 0.001 0.002
C263 0.095(10) 0.043(6) 0.033(5) 0.007(4) 0.003(6) 0.001(5)
C45 0.045(3) 0.075(4) 0.038(3) 0.026(3) -0.004(2) 0.000(3)
C463 0.054(6) 0.070(6) 0.049(6) 0.016(5) -0.002(5) 0.009(5)
C114 0.066(11) 0.057(11) 0.052(12) 0.015(9) 0.010(9) -0.007(9)
C1A 0.053(3) 0.074(5) 0.055(4) -0.037(4) 0.007(3) -0.006(3)
C214 0.042(12) 0.033(11) 0.034(12) -0.005(9) 0.016(10) -0.003(9)
C115 0.065(8) 0.070(8) 0.103(11) 0.046(7) -0.004(7) -0.016(6)
C215 0.051 0.060 0.092 0.000 0.012 0.021
C216 0.064(10) 0.051(9) 0.044(9) -0.003(7) 0.009(7) 0.003(8)
C217 0.095 0.063 0.090 0.022 0.043 0.016
C116 0.051(13) 0.036(12) 0.019(10) 0.012(9) -0.014(9) -0.010(10)
C117 0.069(11) 0.058(10) 0.039(8) 0.017(7) 0.023(7) -0.003(8)
C1E 0.081(8) 0.075(7) 0.074(7) -0.041(6) 0.021(6) -0.032(6)
C33 0.059(4) 0.059(4) 0.046(3) -0.008(3) 0.009(3) -0.009(3)
C261 0.059(3) 0.039(3) 0.036(3) 0.004(2) 0.003(2) 0.004(2)
C222 0.113(11) 0.087(9) 0.138(13) -0.043(8) 0.057(10) -0.031(8)
C223 0.133(13) 0.172(16) 0.033(5) -0.015(6) 0.013(6) 0.038(10)
C26 0.043(3) 0.047(3) 0.035(3) 0.013(2) 0.002(2) 0.011(2)
C362 0.070(6) 0.051(5) 0.038(4) 0.015(4) -0.007(4) 0.007(4)
C363 0.070(6) 0.051(5) 0.038(4) 0.015(4) -0.007(4) 0.007(4)
C364 0.070(6) 0.051(5) 0.038(4) 0.015(4) -0.007(4) 0.007(4)
C365 0.070(6) 0.051(5) 0.038(4) 0.015(4) -0.007(4) 0.007(4)
C421 0.056 0.087 0.037 0.035 0.005 0.013
C422 0.072 0.134 0.061 0.056 0.000 0.000
C423 0.081(8) 0.109(10) 0.093(9) 0.070(8) 0.037(7) 0.043(7)
C1Q 0.071(5) 0.112(7) 0.043(3) -0.033(4) -0.019(3) 0.018(4)
C5A 0.060(7) 0.048(6) 0.043(6) -0.001(7) 0.000(5) -0.009(7)
C2A 0.060(7) 0.048(6) 0.043(6) -0.001(7) 0.000(5) -0.009(7)
C6A 0.060(7) 0.048(6) 0.043(6) -0.001(7) 0.000(5) -0.009(7)
C3A 0.060(7) 0.048(6) 0.043(6) -0.001(7) 0.000(5) -0.009(7)

_geom_special_details            
;
 All esds (except the esd in the dihedral angle between two l.s. planes)
 are estimated using the full covariance matrix.  The cell esds are taken
 into account individually in the estimation of esds in distances, angles
 and torsion angles; correlations between esds in cell parameters are only
 used when they are defined by crystal symmetry.  An approximate (isotropic)
 treatment of cell esds is used for estimating esds involving l.s. planes.
;
loop_
_geom_bond_atom_site_label_1
_geom_bond_atom_site_label_2
_geom_bond_distance
_geom_bond_site_symmetry_2
_geom_bond_publ_flag
Al1 Al2 2.5434(13) . ?
Al1 N1 1.951(8) . ?
Al1 N2 1.95375(5) . ?
Al1 C111 2.387(8) . ?
Al1 C1 1.996(6) . ?
Al2 N3 1.944(4) . ?
Al2 C211 2.383(8) . ?
Al2 N4 1.941(8) . ?
Al2 C4 2.0205(14) . ?
N1 C11 1.407(13) . ?
N1 C111 1.355(10) . ?
N2 C111 1.330(9) . ?
N2 C21 1.427(9) . ?
N3 C211 1.321(11) . ?
N3 C31 1.430(10) . ?
C12 C11 1.404(14) . ?
C12 C13 1.395(15) . ?
C12 C121 1.530(10) . ?
C11 C16 1.413(12) . ?
C13 H008 0.9500 . ?
C13 C14 1.369(15) . ?
C111 C112 1.502(12) . ?
C16 C15 1.389(12) . ?
C16 C1A 1.532(14) . ?
C21 C22 1.406(13) . ?
C21 C26 1.391(13) . ?
C121 H00C 1.0000 . ?
C121 C122 1.516(10) . ?
C121 C123 1.522(13) . ?
C211 C212 1.493(12) . ?
C211 N4 1.333(11) . ?
C323 H00A 0.9800 . ?
C323 H00B 0.9800 . ?
C323 H00D 0.9800 . ?
C323 C321 1.538(12) . ?
C212 H00E 0.9900 . ?
C212 H00F 0.9900 . ?
C212 C213 1.531(12) . ?
C122 H00G 0.9800 . ?
C122 H00H 0.9800 . ?
C122 H00I 0.9800 . ?
C22 C221 1.492(16) . ?
C22 C23 1.408(15) . ?
C35 H00J 0.9500 . ?
C35 C34 1.389(18) . ?
C35 C36 1.385(14) . ?
C113 H00K 0.9900 . ?
C113 H00L 0.9900 . ?
C113 H00M 0.9900 . ?
C113 H00N 0.9900 . ?
C113 C112 1.538(13) . ?
C113 C114 1.517(17) . ?
C113 C116 1.581(18) . ?
C1 H00O 1.0000 . ?
C1 C2 1.508(12) . ?
C1 C6 1.501(13) . ?
N4 C41 1.427(12) . ?
C32 C31 1.402(13) . ?
C32 C321 1.534(12) . ?
C32 C33 1.376(14) . ?
C2 H00Q 0.9500 . ?
C2 C3 1.351(13) . ?
C2 C2A 1.57(4) . ?
C34 H00R 0.9500 . ?
C34 C33 1.412(15) . ?
C221 H00S 1.0000 . ?
C221 C222 1.532(19) . ?
C221 C223 1.555(17) . ?
C31 C36 1.414(12) . ?
C213 H00U 0.9900 . ?
C213 H00V 0.9900 . ?
C213 H00P 0.9900 . ?
C213 H00T 0.9900 . ?
C213 C214 1.49(2) . ?
C213 C216 1.566(17) . ?
C4 H00W 1.0000 . ?
C4 C3 1.486(12) . ?
C4 C5 1.472(12) . ?
C6 H00X 0.9500 . ?
C6 C5 1.341(14) . ?
C6 C6A 1.54(3) . ?
C112 H00Y 0.9900 . ?
C112 H 0.9900 . ?
C44 H00Z 0.9500 . ?
C44 C43 1.401(11) . ?
C44 C45 1.389(13) . ?
C43 H010 0.9500 . ?
C43 C42 1.373(10) . ?
C322 H01A 0.9800 . ?
C322 H01B 0.9800 . ?
C322 H01C 0.9800 . ?
C322 C321 1.537(15) . ?
C14 H012 0.9500 . ?
C14 C15 1.353(13) . ?
C15 H013 0.9500 . ?
C361 H015 1.0000 . ?
C361 H01D 1.0000 . ?
C361 C36 1.519(14) . ?
C361 C362 1.56(2) . ?
C361 C363 1.51(2) . ?
C361 C364 1.489(16) . ?
C361 C365 1.526(18) . ?
C262 H01E 0.9800 . ?
C262 H01F 0.9800 . ?
C262 H01G 0.9800 . ?
C262 C261 1.533(15) . ?
C123 H01H 0.9800 . ?
C123 H01I 0.9800 . ?
C123 H01J 0.9800 . ?
C3 H018 0.9500 . ?
C3 C3A 1.73(5) . ?
C25 H019 0.9500 . ?
C25 C24 1.358(16) . ?
C25 C26 1.431(13) . ?
C321 H01K 1.0000 . ?
C41 C42 1.402(12) . ?
C41 C46 1.420(12) . ?
C42 C421 1.528(14) . ?
C462 H01L 0.9800 . ?
C462 H01M 0.9800 . ?
C462 H01N 0.9800 . ?
C462 C461 1.530(11) . ?
C23 H01O 0.9500 . ?
C23 C24 1.362(18) . ?
C461 H01P 1.0000 . ?
C461 C46 1.516(9) . ?
C461 C463 1.51925(4) . ?
C5 H01Q 0.9500 . ?
C5 C5A 1.65(3) . ?
C24 H01R 0.9500 . ?
C46 C45 1.382(15) . ?
C263 H01S 0.9800 . ?
C263 H01T 0.9800 . ?
C263 H01U 0.9800 . ?
C263 C261 1.527(13) . ?
C45 H01V 0.9500 . ?
C463 H01W 0.9800 . ?
C463 H01X 0.9800 . ?
C463 H01Y 0.9800 . ?
C114 H01Z 0.9900 . ?
C114 HA 0.9900 . ?
C114 C115 1.51(2) . ?
C1A H01 1.0000 . ?
C1A C1E 1.565(12) . ?
C1A C1Q 1.479(12) . ?
C214 H1 0.9900 . ?
C214 HB 0.9900 . ?
C214 C215 1.530(19) . ?
C115 H2 0.9800 . ?
C115 HC 0.9800 . ?
C115 HD 0.9800 . ?
C215 H40A 0.9800 . ?
C215 H40B 0.9800 . ?
C215 H40C 0.9800 . ?
C216 H3A 0.9900 . ?
C216 H3B 0.9900 . ?
C216 C217 1.530(19) . ?
C217 H40D 0.9800 . ?
C217 H40E 0.9800 . ?
C217 H215 0.9800 . ?
C116 H5A 0.9900 . ?
[truncated: 190,713 more chars]
